# Supplementary material for: Crystal structure of (E)-1-{2-[(5,5-dimethyl-1,3,2-dioxaphosphinan-2-yl)­oxy]naphthalen-1-yl}-N-(4-fluoro­phen­yl)methanimine
Source: Acta Crystallogr E Crystallogr Commun. 2015 Jan 1;71(Pt 1):85–7. doi: 10.1107/S2056989014026838 (PMC4331876; doi:10.1107/S2056989014026838)
Supplement: Supplementary file 1 [file e-71-00085-sup1.cif]

##############################################################################
#                                                                            #
# This CIF contains the data in a paper accepted for publication in          #
# Acta Crystallographica Section E. It conforms to the requirements of       #
# Notes for Authors for Acta Crystallographica Section E, and has been       #
# peer reviewed under the auspices of the IUCr Commission on Journals.       #
#                                                                            #
# Full details of the Crystallographic Information File format               #
# are given in the paper "The Crystallographic Information File (CIF):       #
# a New Standard Archive File for Crystallography" by S. R. Hall, F. H.      #
# Allen and I. D. Brown [Acta Cryst. (1991), A47, 655-685].                  #
#                                                                            #
# The current version of the core CIF dictionary is obtainable from          #
# ftp://ftp.iucr.org/pub/cif_core.dic.                                       #
#                                                                            #
# Software is freely available for graphical display of the structure(s)     #
# in this CIF. For information consult the CIF software page                 #
# http://www.iucr.org/resources/cif/software.                                #
#                                                                            #
# This file may be used for bona fide research purposes within the           #
# scientific community so long as proper attribution is given to the journal # 
# article from which it was obtained.                                        #
#                                                                            #
##############################################################################
data_I
_database_code_depnum_ccdc_archive 'CCDC 1037929'
_audit_creation_method     'SHELXL-2014/7'
_journal_date_recd_electronic     2014-11-21
_journal_date_accepted     2014-12-05
_journal_name_full     'Acta Crystallographica, Section E'
_journal_year     2015
_journal_volume     71
_journal_issue      1
_journal_page_first     85
_journal_page_last     87
_journal_paper_category     GO
_journal_paper_doi     10.1107/S2056989014026838
_journal_coeditor_code     SU5030
loop_
    _publ_contact_author_name
    _publ_contact_author_address
    _publ_contact_author_email
    _publ_contact_author_fax
    _publ_contact_author_phone
    'Said, Musa A.'
;
Chemistry Department,
Taibah University,
PO Box 30002,
Code 14177,
Al-Madinah Al-Munawarah,
Kingdom of Saudi Arabia
;
 musa_said04@yahoo.co.uk ? ?
    'Hughes, David L.'
;
School of Chemistry,
University of East Anglia,
Norwich NR4 7TJ
England
;
 d.l.hughes@uea.ac.uk ? '+44 (0)1 603 593 186'
_publ_section_title
;\
Crystal structure of
(<i>E</i>)-1-{2-[(5,5-dimethyl-1,3,2-dioxaphosphinan-2-yl)oxy]\
naphthalen-1-yl}-<i>N</i>-(4-fluorophenyl)methanimine
;
loop_
    _publ_author_name
    _publ_author_footnote
    _publ_author_address
    'Said, Musa A.' .
;
Chemistry Department,
Taibah University,
PO Box 30002,
Code 14177,
Al-Madinah Al-Munawarah,
Kingdom of Saudi Arabia
;
    'Al Belewi, Bayan L.' .
;
Chemistry Department,
Taibah University,
PO Box 30002,
Code 14177,
Al-Madinah Al-Munawarah,
Kingdom of Saudi Arabia
;
    'Hughes, David L.' .
;
School of Chemistry,
University of East Anglia,
Norwich NR4 7TJ,
England
;
_publ_section_synopsis
;
In the title compound, the six-membered ring which includes the P atom has a
chair conformation and three O atoms are bonded in a trigonal--pyramidal
manner to the P atom. In the crystal, molecules are linked <i>via</i>
C---H...\p interactions, forming slabs lying parallel to (10\=1).
;
_chemical_name_systematic     ?
_chemical_name_common     ?
_chemical_formula_moiety     'C22 H21 F N O3 P'
_chemical_formula_sum     'C22 H21 F N O3 P'
_chemical_formula_structural
;\
(<i>E</i>)-1-{2-[(5,5-Dimethyl-1,3,2-dioxaphosphinan-2-yl)oxy]\
naphthalen-1-yl}-<i>N</i>-(4-fluorophenyl)methanimine
;
_chemical_formula_iupac     'C22 H21 F N O3 P'
_chemical_formula_weight     397.37
_chemical_melting_point     ?
_shelx_space_group_comment
;
The symmetry employed for this shelxl refinement is uniquely defined
by the following loop, which should always be used as a source of
symmetry information in preference to the above space-group names.
They are only intended as comments.
;
_space_group_crystal_system     monoclinic
_space_group_name_H-M_alt     'P 21/n'
_space_group_name_Hall     '-P 2yn'
loop_
    _symmetry_equiv_pos_as_xyz
    'x, y, z'
    '-x+1/2, y+1/2, -z+1/2'
    '-x, -y, -z'
    'x-1/2, -y-1/2, z-1/2'
_cell_length_a     18.3667(8)
_cell_length_b     5.7898(2)
_cell_length_c     19.7710(7)
_cell_angle_alpha     90.00
_cell_angle_beta     110.870(4)
_cell_angle_gamma     90.00
_cell_volume     1964.50(13)
_cell_formula_units_Z     4
_cell_measurement_reflns_used     5215
_cell_measurement_theta_min     3.0848
_cell_measurement_theta_max     32.5290
_cell_measurement_temperature     140(2)
_exptl_crystal_description     prism
_exptl_crystal_colour     'pale yellow'
_exptl_crystal_size_max     0.40
_exptl_crystal_size_mid     0.11
_exptl_crystal_size_min     0.07
_exptl_crystal_density_diffrn     1.344
_exptl_crystal_density_meas     ?
_exptl_crystal_density_method     'not measured'
_exptl_crystal_F_000     832
_exptl_absorpt_coefficient_mu     0.172
_exptl_absorpt_correction_type     multi-scan
_exptl_absorpt_process_details
;
(CrysAlis PRO; Oxford Diffraction, 2010)
;
_exptl_absorpt_correction_T_min     0.790
_exptl_absorpt_correction_T_max     1.000
_exptl_special_details     ?
_diffrn_ambient_temperature     140.0(10)
_diffrn_radiation_type     'Mo-K\a'
_diffrn_radiation_wavelength     0.71073
_diffrn_radiation_source     'Enhance (Mo) X-ray Source'
_diffrn_radiation_monochromator     'graphite'
_diffrn_measurement_device_type
                                   'Oxford Diffraction Xcalibur 3/Sapphire3 CCD'
_diffrn_measurement_method     'Thin-slice \f and \w scans'
_diffrn_detector_area_resol_mean     16.0050
_diffrn_reflns_number     32284
_diffrn_reflns_av_R_equivalents     0.0541
_diffrn_reflns_av_sigmaI/netI     0.0353
_diffrn_reflns_theta_min     3.091
_diffrn_reflns_theta_max     27.499
_diffrn_reflns_theta_full     25.242
_diffrn_measured_fraction_theta_max     0.999
_diffrn_measured_fraction_theta_full     0.999
_diffrn_reflns_limit_h_min     -23
_diffrn_reflns_limit_h_max     23
_diffrn_reflns_limit_k_min     -7
_diffrn_reflns_limit_k_max     7
_diffrn_reflns_limit_l_min     -25
_diffrn_reflns_limit_l_max     25
_refine_special_details
;
Reflections were merged by <i>SHELXL</i> according to the crystal class for the
calculation of statistics and refinement.
_reflns_Friedel_fraction is defined as the number of unique Friedel pairs
measured divided by the number that would be possible theoretically, ignoring
centric projections and systematic absences.
;
_reflns_number_total     4518
_reflns_number_gt     3624
_reflns_threshold_expression     I>2\s(I)
_refine_ls_structure_factor_coef     Fsqd
_refine_ls_matrix_type     full
_refine_ls_R_factor_all     0.0614
_refine_ls_R_factor_gt     0.0441
_refine_ls_wR_factor_gt     0.0909
_refine_ls_wR_factor_ref     0.0968
_refine_ls_goodness_of_fit_ref     1.049
_refine_ls_restrained_S_all     1.049
_refine_ls_number_reflns     4518
_refine_ls_number_parameters     253
_refine_ls_number_restraints     0
_refine_ls_hydrogen_treatment     constr
_refine_ls_weighting_scheme     calc
_refine_ls_weighting_details
         'calc w=1/[\s^2^(Fo^2^)+(0.0347P)^2^+0.8268P] where P=(Fo^2^+2Fc^2^)/3'
_atom_sites_solution_hydrogens     geom
_atom_sites_solution_primary     direct
_atom_sites_solution_secondary     difmap
_refine_ls_shift/su_max     0.000
_refine_ls_shift/su_mean     0.000
_refine_diff_density_max     0.255
_refine_diff_density_min     -0.338
_refine_ls_extinction_method     none
_refine_ls_extinction_coef     ?
loop_
    _atom_type_symbol
    _atom_type_description
    _atom_type_scat_dispersion_real
    _atom_type_scat_dispersion_imag
    _atom_type_scat_source
    'C' 'C' 0.0033 0.0016
                         'International Tables Vol C Tables 4.2.6.8 and 6.1.1.4'
    'H' 'H' 0.0000 0.0000
                         'International Tables Vol C Tables 4.2.6.8 and 6.1.1.4'
    'N' 'N' 0.0061 0.0033
                         'International Tables Vol C Tables 4.2.6.8 and 6.1.1.4'
    'O' 'O' 0.0106 0.0060
                         'International Tables Vol C Tables 4.2.6.8 and 6.1.1.4'
    'F' 'F' 0.0171 0.0103
                         'International Tables Vol C Tables 4.2.6.8 and 6.1.1.4'
    'P' 'P' 0.1023 0.0942
                         'International Tables Vol C Tables 4.2.6.8 and 6.1.1.4'
_computing_data_collection
;
CrysAlis PRO (Oxford Diffraction, 2010)
;
_computing_cell_refinement
;
CrysAlis PRO  (Oxford Diffraction, 2010)
;
_computing_data_reduction
;
CrysAlis PRO (Oxford Diffraction, 2010)
;
_computing_structure_solution
;
SHELXS97 (Sheldrick, 2008)
;
_computing_structure_refinement
;
SHELXL2014 (Sheldrick, 2008)
;
_computing_molecular_graphics
;
ORTEPII (Johnson, 1976)
;
_computing_publication_material
;
SHELXL97 (Sheldrick, 2008) and WinGX (Farrugia, 2012)
;
loop_
    _atom_site_type_symbol
    _atom_site_label
    _atom_site_fract_x
    _atom_site_fract_y
    _atom_site_fract_z
    _atom_site_U_iso_or_equiv
    _atom_site_adp_type
    _atom_site_calc_flag
    _atom_site_occupancy
    _atom_site_disorder_assembly
    _atom_site_disorder_group
    C C1 0.40211(9) 0.4807(3) 0.77326(8) 0.0211(3) Uani d 1 . .
    C C2 0.37237(9) 0.3394(3) 0.71306(8) 0.0219(3) Uani d 1 . .
    C C3 0.32866(10) 0.1394(3) 0.71261(9) 0.0250(4) Uani d 1 . .
    H H3 0.3085 0.0508 0.6708 0.030 Uiso calc 1 . .
    C C4 0.31611(10) 0.0769(3) 0.77383(9) 0.0275(4) Uani d 1 . .
    H H4 0.2892 -0.0588 0.7742 0.033 Uiso calc 1 . .
    C C5 0.32844(12) 0.1500(4) 0.89990(10) 0.0382(5) Uani d 1 . .
    H H5 0.3014 0.0142 0.8999 0.046 Uiso calc 1 . .
    C C6 0.35310(13) 0.2835(4) 0.96045(11) 0.0494(6) Uani d 1 . .
    H H6 0.3437 0.2381 1.0017 0.059 Uiso calc 1 . .
    C C7 0.39270(13) 0.4898(4) 0.96012(11) 0.0480(6) Uani d 1 . .
    H H7 0.4084 0.5826 1.0012 0.058 Uiso calc 1 . .
    C C8 0.40887(11) 0.5581(4) 0.90065(9) 0.0349(4) Uani d 1 . .
    H H8 0.4354 0.6958 0.9020 0.042 Uiso calc 1 . .
    C C9 0.38558(9) 0.4212(3) 0.83716(9) 0.0240(4) Uani d 1 . .
    C C10 0.34324(10) 0.2143(3) 0.83686(9) 0.0262(4) Uani d 1 . .
    C C11 0.45172(9) 0.6736(3) 0.76817(8) 0.0221(3) Uani d 1 . .
    H H11 0.4477 0.7220 0.7221 0.027 Uiso calc 1 . .
    N N12 0.49987(8) 0.7800(2) 0.82205(7) 0.0240(3) Uani d 1 . .
    C C121 0.54836(9) 0.9486(3) 0.80773(9) 0.0228(3) Uani d 1 . .
    C C122 0.56436(10) 1.1496(3) 0.84926(9) 0.0269(4) Uani d 1 . .
    H H122 0.5429 1.1695 0.8850 0.032 Uiso calc 1 . .
    C C123 0.61157(10) 1.3197(3) 0.83817(10) 0.0304(4) Uani d 1 . .
    H H123 0.6209 1.4555 0.8650 0.036 Uiso calc 1 . .
    C C124 0.64446(10) 1.2835(3) 0.78647(10) 0.0300(4) Uani d 1 . .
    F F124 0.69271(6) 1.44882(19) 0.77655(7) 0.0435(3) Uani d 1 . .
    C C125 0.63219(10) 1.0855(3) 0.74575(10) 0.0301(4) Uani d 1 . .
    H H125 0.6560 1.0644 0.7119 0.036 Uiso calc 1 . .
    C C126 0.58359(10) 0.9183(3) 0.75626(9) 0.0260(4) Uani d 1 . .
    H H126 0.5742 0.7839 0.7287 0.031 Uiso calc 1 . .
    P P1 0.41707(3) 0.20397(8) 0.60526(2) 0.02624(12) Uani d 1 . .
    O O2 0.38648(7) 0.3996(2) 0.65108(6) 0.0262(3) Uani d 1 . .
    O O3 0.33653(7) 0.14447(19) 0.54070(6) 0.0269(3) Uani d 1 . .
    O O4 0.45712(7) 0.3839(2) 0.56752(6) 0.0293(3) Uani d 1 . .
    C C31 0.29181(10) 0.3271(3) 0.49448(9) 0.0270(4) Uani d 1 . .
    H H31A 0.2717 0.4289 0.5227 0.032 Uiso calc 1 . .
    H H31B 0.2477 0.2601 0.4563 0.032 Uiso calc 1 . .
    C C32 0.34018(10) 0.4681(3) 0.46065(8) 0.0247(4) Uani d 1 . .
    C C33 0.41052(10) 0.5660(3) 0.52151(9) 0.0272(4) Uani d 1 . .
    H H33A 0.4426 0.6532 0.5008 0.033 Uiso calc 1 . .
    H H33B 0.3927 0.6710 0.5506 0.033 Uiso calc 1 . .
    C C34 0.36634(11) 0.3186(3) 0.40960(9) 0.0338(4) Uani d 1 . .
    H H34A 0.3974 0.1925 0.4362 0.051 Uiso calc 1 . .
    H H34B 0.3966 0.4105 0.3889 0.051 Uiso calc 1 . .
    H H34C 0.3214 0.2591 0.3717 0.051 Uiso calc 1 . .
    C C35 0.29039(12) 0.6694(3) 0.41909(10) 0.0378(5) Uani d 1 . .
    H H35A 0.3199 0.7601 0.3973 0.057 Uiso calc 1 . .
    H H35B 0.2754 0.7641 0.4518 0.057 Uiso calc 1 . .
    H H35C 0.2446 0.6105 0.3820 0.057 Uiso calc 1 . .
loop_
    _atom_site_aniso_label
    _atom_site_aniso_U_11
    _atom_site_aniso_U_22
    _atom_site_aniso_U_33
    _atom_site_aniso_U_12
    _atom_site_aniso_U_13
    _atom_site_aniso_U_23
    C1 0.0179(8) 0.0223(8) 0.0214(8) 0.0023(6) 0.0050(6) 0.0006(6)
    C2 0.0218(8) 0.0245(9) 0.0197(8) 0.0044(6) 0.0078(7) 0.0017(6)
    C3 0.0235(9) 0.0243(9) 0.0248(8) 0.0000(7) 0.0058(7) -0.0044(7)
    C4 0.0251(9) 0.0240(9) 0.0352(9) -0.0020(7) 0.0131(8) 0.0003(7)
    C5 0.0400(11) 0.0440(12) 0.0377(10) -0.0083(9) 0.0223(9) 0.0023(9)
    C6 0.0566(14) 0.0693(15) 0.0318(10) -0.0176(12) 0.0274(10) -0.0035(10)
    C7 0.0543(14) 0.0670(15) 0.0287(10) -0.0202(11) 0.0222(10) -0.0149(10)
    C8 0.0366(10) 0.0438(11) 0.0280(9) -0.0115(9) 0.0159(8) -0.0094(8)
    C9 0.0196(8) 0.0301(9) 0.0223(8) 0.0024(7) 0.0074(7) -0.0004(7)
    C10 0.0226(8) 0.0306(9) 0.0271(8) 0.0016(7) 0.0107(7) 0.0017(7)
    C11 0.0224(8) 0.0232(8) 0.0204(8) 0.0037(6) 0.0071(7) -0.0005(6)
    N12 0.0220(7) 0.0263(7) 0.0241(7) -0.0008(6) 0.0088(6) -0.0031(6)
    C121 0.0196(8) 0.0233(8) 0.0228(8) 0.0026(6) 0.0043(7) -0.0005(7)
    C122 0.0204(8) 0.0308(10) 0.0266(9) 0.0023(7) 0.0048(7) -0.0056(7)
    C123 0.0227(9) 0.0238(9) 0.0373(10) 0.0027(7) 0.0016(8) -0.0044(8)
    C124 0.0210(9) 0.0243(9) 0.0395(10) -0.0016(7) 0.0042(8) 0.0083(8)
    F124 0.0348(6) 0.0318(6) 0.0615(8) -0.0075(5) 0.0142(6) 0.0086(5)
    C125 0.0288(9) 0.0329(10) 0.0305(9) 0.0018(8) 0.0129(8) 0.0040(8)
    C126 0.0280(9) 0.0239(9) 0.0255(8) 0.0009(7) 0.0089(7) -0.0023(7)
    P1 0.0281(2) 0.0278(2) 0.0229(2) 0.00239(19) 0.00914(18) -0.00166(18)
    O2 0.0367(7) 0.0246(6) 0.0189(6) -0.0019(5) 0.0118(5) -0.0021(5)
    O3 0.0337(7) 0.0223(6) 0.0239(6) -0.0050(5) 0.0092(5) -0.0029(5)
    O4 0.0225(6) 0.0387(7) 0.0270(6) -0.0026(5) 0.0092(5) -0.0019(5)
    C31 0.0238(9) 0.0315(10) 0.0237(8) -0.0029(7) 0.0059(7) -0.0029(7)
    C32 0.0289(9) 0.0258(9) 0.0202(8) -0.0040(7) 0.0096(7) -0.0042(7)
    C33 0.0311(9) 0.0284(9) 0.0245(8) -0.0076(7) 0.0127(7) -0.0031(7)
    C34 0.0400(11) 0.0401(11) 0.0238(9) -0.0042(9) 0.0143(8) -0.0083(8)
    C35 0.0477(12) 0.0330(11) 0.0294(9) 0.0014(9) 0.0096(9) 0.0016(8)
_geom_special_details
;
All e.s.d.'s (except the e.s.d. in the dihedral angle between two l.s. planes)
are estimated using the full covariance matrix. The cell e.s.d.'s are taken
into account individually in the estimation of e.s.d.'s in distances, angles
and torsion angles; correlations between e.s.d.'s in cell parameters are only
used when they are defined by crystal symmetry. An approximate (isotropic)
treatment of cell e.s.d.'s is used for estimating e.s.d.'s involving l.s.
planes.
;
loop_
    _geom_bond_atom_site_label_1
    _geom_bond_atom_site_label_2
    _geom_bond_site_symmetry_2
    _geom_bond_distance
    _geom_bond_publ_flag
    C1 C2 . 1.386(2) ?
    C1 C9 . 1.442(2) ?
    C1 C11 . 1.467(2) ?
    C2 O2 . 1.3843(19) ?
    C2 C3 . 1.407(2) ?
    C3 C4 . 1.359(2) ?
    C3 H3 . 0.9300 ?
    C4 C10 . 1.411(2) ?
    C4 H4 . 0.9300 ?
    C5 C6 . 1.360(3) ?
    C5 C10 . 1.417(2) ?
    C5 H5 . 0.9300 ?
    C6 C7 . 1.399(3) ?
    C6 H6 . 0.9300 ?
    C7 C8 . 1.370(3) ?
    C7 H7 . 0.9300 ?
    C8 C9 . 1.416(2) ?
    C8 H8 . 0.9300 ?
    C9 C10 . 1.427(2) ?
    C11 N12 . 1.275(2) ?
    C11 H11 . 0.9300 ?
    N12 C121 . 1.416(2) ?
    C121 C122 . 1.394(2) ?
    C121 C126 . 1.398(2) ?
    C122 C123 . 1.380(2) ?
    C122 H122 . 0.9300 ?
    C123 C124 . 1.376(3) ?
    C123 H123 . 0.9300 ?
    C124 F124 . 1.365(2) ?
    C124 C125 . 1.372(3) ?
    C125 C126 . 1.382(2) ?
    C125 H125 . 0.9300 ?
    C126 H126 . 0.9300 ?
    P1 O4 . 1.6046(13) ?
    P1 O3 . 1.6096(12) ?
    P1 O2 . 1.6678(12) ?
    O3 C31 . 1.447(2) ?
    O4 C33 . 1.455(2) ?
    C31 C32 . 1.525(2) ?
    C31 H31A . 0.9700 ?
    C31 H31B . 0.9700 ?
    C32 C33 . 1.527(2) ?
    C32 C35 . 1.528(2) ?
    C32 C34 . 1.531(2) ?
    C33 H33A . 0.9700 ?
    C33 H33B . 0.9700 ?
    C34 H34A . 0.9600 ?
    C34 H34B . 0.9600 ?
    C34 H34C . 0.9600 ?
    C35 H35A . 0.9600 ?
    C35 H35B . 0.9600 ?
    C35 H35C . 0.9600 ?
loop_
    _geom_angle_atom_site_label_1
    _geom_angle_atom_site_label_2
    _geom_angle_atom_site_label_3
    _geom_angle_site_symmetry_1
    _geom_angle_site_symmetry_3
    _geom_angle
    _geom_angle_publ_flag
    C2 C1 C9 . . 118.02(15) ?
    C2 C1 C11 . . 117.04(14) ?
    C9 C1 C11 . . 124.85(14) ?
    O2 C2 C1 . . 118.08(14) ?
    O2 C2 C3 . . 119.20(14) ?
    C1 C2 C3 . . 122.71(15) ?
    C4 C3 C2 . . 119.39(16) ?
    C4 C3 H3 . . 120.3 ?
    C2 C3 H3 . . 120.3 ?
    C3 C4 C10 . . 121.18(16) ?
    C3 C4 H4 . . 119.4 ?
    C10 C4 H4 . . 119.4 ?
    C6 C5 C10 . . 121.11(18) ?
    C6 C5 H5 . . 119.4 ?
    C10 C5 H5 . . 119.4 ?
    C5 C6 C7 . . 119.46(18) ?
    C5 C6 H6 . . 120.3 ?
    C7 C6 H6 . . 120.3 ?
    C8 C7 C6 . . 121.49(19) ?
    C8 C7 H7 . . 119.3 ?
    C6 C7 H7 . . 119.3 ?
    C7 C8 C9 . . 120.68(18) ?
    C7 C8 H8 . . 119.7 ?
    C9 C8 H8 . . 119.7 ?
    C8 C9 C10 . . 117.75(15) ?
    C8 C9 C1 . . 123.49(16) ?
    C10 C9 C1 . . 118.76(15) ?
    C4 C10 C5 . . 120.70(17) ?
    C4 C10 C9 . . 119.82(15) ?
    C5 C10 C9 . . 119.48(16) ?
    N12 C11 C1 . . 124.98(15) ?
    N12 C11 H11 . . 117.5 ?
    C1 C11 H11 . . 117.5 ?
    C11 N12 C121 . . 117.67(14) ?
    C122 C121 C126 . . 118.57(16) ?
    C122 C121 N12 . . 118.25(15) ?
    C126 C121 N12 . . 123.11(15) ?
    C123 C122 C121 . . 120.98(17) ?
    C123 C122 H122 . . 119.5 ?
    C121 C122 H122 . . 119.5 ?
    C124 C123 C122 . . 118.44(16) ?
    C124 C123 H123 . . 120.8 ?
    C122 C123 H123 . . 120.8 ?
    F124 C124 C125 . . 118.72(17) ?
    F124 C124 C123 . . 118.63(16) ?
    C125 C124 C123 . . 122.63(17) ?
    C124 C125 C126 . . 118.48(17) ?
    C124 C125 H125 . . 120.8 ?
    C126 C125 H125 . . 120.8 ?
    C125 C126 C121 . . 120.85(16) ?
    C125 C126 H126 . . 119.6 ?
    C121 C126 H126 . . 119.6 ?
    O4 P1 O3 . . 102.37(6) ?
    O4 P1 O2 . . 96.35(6) ?
    O3 P1 O2 . . 100.59(6) ?
    C2 O2 P1 . . 121.02(10) ?
    C31 O3 P1 . . 119.93(10) ?
    C33 O4 P1 . . 119.75(10) ?
    O3 C31 C32 . . 112.32(13) ?
    O3 C31 H31A . . 109.1 ?
    C32 C31 H31A . . 109.1 ?
    O3 C31 H31B . . 109.1 ?
    C32 C31 H31B . . 109.1 ?
    H31A C31 H31B . . 107.9 ?
    C31 C32 C33 . . 108.34(13) ?
    C31 C32 C35 . . 108.27(14) ?
    C33 C32 C35 . . 108.46(14) ?
    C31 C32 C34 . . 110.82(14) ?
    C33 C32 C34 . . 110.69(14) ?
    C35 C32 C34 . . 110.18(14) ?
    O4 C33 C32 . . 111.58(13) ?
    O4 C33 H33A . . 109.3 ?
    C32 C33 H33A . . 109.3 ?
    O4 C33 H33B . . 109.3 ?
    C32 C33 H33B . . 109.3 ?
    H33A C33 H33B . . 108.0 ?
    C32 C34 H34A . . 109.5 ?
    C32 C34 H34B . . 109.5 ?
    H34A C34 H34B . . 109.5 ?
    C32 C34 H34C . . 109.5 ?
    H34A C34 H34C . . 109.5 ?
    H34B C34 H34C . . 109.5 ?
    C32 C35 H35A . . 109.5 ?
    C32 C35 H35B . . 109.5 ?
    H35A C35 H35B . . 109.5 ?
    C32 C35 H35C . . 109.5 ?
    H35A C35 H35C . . 109.5 ?
    H35B C35 H35C . . 109.5 ?
loop_
    _geom_torsion_atom_site_label_1
    _geom_torsion_atom_site_label_2
    _geom_torsion_atom_site_label_3
    _geom_torsion_atom_site_label_4
    _geom_torsion_site_symmetry_1
    _geom_torsion_site_symmetry_2
    _geom_torsion_site_symmetry_3
    _geom_torsion_site_symmetry_4
    _geom_torsion
    _geom_torsion_publ_flag
    C9 C1 C2 O2 . . . . 178.35(14) ?
    C11 C1 C2 O2 . . . . -4.8(2) ?
    C9 C1 C2 C3 . . . . -1.5(2) ?
    C11 C1 C2 C3 . . . . 175.39(14) ?
    O2 C2 C3 C4 . . . . 178.58(15) ?
    C1 C2 C3 C4 . . . . -1.6(2) ?
    C2 C3 C4 C10 . . . . 2.8(3) ?
    C10 C5 C6 C7 . . . . 1.0(3) ?
    C5 C6 C7 C8 . . . . -1.5(4) ?
    C6 C7 C8 C9 . . . . 0.2(3) ?
    C7 C8 C9 C10 . . . . 1.6(3) ?
    C7 C8 C9 C1 . . . . -178.70(19) ?
    C2 C1 C9 C8 . . . . -176.40(16) ?
    C11 C1 C9 C8 . . . . 7.0(3) ?
    C2 C1 C9 C10 . . . . 3.3(2) ?
    C11 C1 C9 C10 . . . . -173.29(15) ?
    C3 C4 C10 C5 . . . . 178.69(17) ?
    C3 C4 C10 C9 . . . . -0.9(3) ?
    C6 C5 C10 C4 . . . . -178.77(19) ?
    C6 C5 C10 C9 . . . . 0.8(3) ?
    C8 C9 C10 C4 . . . . 177.50(16) ?
    C1 C9 C10 C4 . . . . -2.2(2) ?
    C8 C9 C10 C5 . . . . -2.1(2) ?
    C1 C9 C10 C5 . . . . 178.22(16) ?
    C2 C1 C11 N12 . . . . -160.05(16) ?
    C9 C1 C11 N12 . . . . 16.6(3) ?
    C1 C11 N12 C121 . . . . 174.38(14) ?
    C11 N12 C121 C122 . . . . 141.88(16) ?
    C11 N12 C121 C126 . . . . -41.1(2) ?
    C126 C121 C122 C123 . . . . 2.4(2) ?
    N12 C121 C122 C123 . . . . 179.62(15) ?
    C121 C122 C123 C124 . . . . -1.9(2) ?
    C122 C123 C124 F124 . . . . -178.44(15) ?
    C122 C123 C124 C125 . . . . 0.0(3) ?
    F124 C124 C125 C126 . . . . 179.69(15) ?
    C123 C124 C125 C126 . . . . 1.3(3) ?
    C124 C125 C126 C121 . . . . -0.7(3) ?
    C122 C121 C126 C125 . . . . -1.1(2) ?
    N12 C121 C126 C125 . . . . -178.18(15) ?
    C1 C2 O2 P1 . . . . 133.32(13) ?
    C3 C2 O2 P1 . . . . -46.84(19) ?
    O4 P1 O2 C2 . . . . -156.24(12) ?
    O3 P1 O2 C2 . . . . 99.87(12) ?
    O4 P1 O3 C31 . . . . -42.49(13) ?
    O2 P1 O3 C31 . . . . 56.49(12) ?
    O3 P1 O4 C33 . . . . 43.33(12) ?
    O2 P1 O4 C33 . . . . -59.01(12) ?
    P1 O3 C31 C32 . . . . 54.06(17) ?
    O3 C31 C32 C33 . . . . -57.15(18) ?
    O3 C31 C32 C35 . . . . -174.59(13) ?
    O3 C31 C32 C34 . . . . 64.47(18) ?
    P1 O4 C33 C32 . . . . -55.56(16) ?
    C31 C32 C33 O4 . . . . 57.62(18) ?
    C35 C32 C33 O4 . . . . 174.93(14) ?
    C34 C32 C33 O4 . . . . -64.08(18) ?
loop_
    _geom_hbond_atom_site_label_D
    _geom_hbond_atom_site_label_H
    _geom_hbond_atom_site_label_A
    _geom_hbond_site_symmetry_A
    _geom_hbond_distance_DH
    _geom_hbond_distance_HA
    _geom_hbond_distance_DA
    _geom_hbond_angle_DHA
    C4 H4 Cg1 2_546 0.93 2.70 3.456(2) 140
    C35 H35C Cg2 4_575 0.96 2.94 3.878(2) 167
_shelx_hkl_file
;
   0   0  -3 60.3293 47.4950   2
   0   0  -3 96.9128 65.5842   5
   0   0  -3 102.086 67.2248  12
   0   0   3 44.9779 67.9704   8
   0   0  -4 42221.6 753.298   2
   0   0   4 41507.3 749.701   2
   0   0   4 42003.6 811.501   8
   0   0   4 41110.3 809.616   5
   0   0  -4 43166.6 824.626  12
   0   0  -4 42768.1 699.150   3
   0   0  -4 41087.5 793.898   5
   0   0   5-65.6694 122.861   8
   0   0  -5 50.5384 84.2901   3
   0   0   5 142.534 135.019   5
   0   0  -5 0.17728 80.3176   2
   0   0  -5 13.6651 128.188  12
   0   0   5 79.0695 97.8325   2
   0   0   6 45309.7 1049.87   8
   0   0  -6 45534.5 1057.96  12
   0   0   6 46084.3 1062.91   5
   0   0  -6 44924.7 880.301   3
   0   0  -7 85.5317 127.993  12
   0   0   7 172.803 158.706   8
   0   0  -7-0.32161 92.0424   3
   0   0   7 143.704 188.390   5
   0   0   8 1065.64 235.546   8
   0   0  -8 1367.57 257.672  12
   0   0  -8 1138.03 187.845   3
   0   0   8 1280.39 250.887   5
   0   0   9-70.7252 180.756   5
   0   0   9 320.420 230.006   8
   0   0  -9 97.0724 164.455  10
   0   0  -9 0.59687 144.759  12
   0   0  -9-34.3760 99.4892   3
   0   0 -10 740.146 177.659   3
   0   0  10 819.169 192.871   7
   0   0  10 838.516 275.987   5
   0   0  10 545.178 249.360   8
   0   0 -10 421.360 199.126  10
   0   0  11 60.3739 161.157   7
   0   0  11 331.787 254.362   8
   0   0 -11 132.339 171.720  10
   0   0 -11 40.2948 125.758   3
   0   0  11 193.566 265.274   5
   0   0  12 1547.65 347.422   8
   0   0 -12 909.164 266.017  10
   0   0 -12 1070.05 216.946   3
   0   0  12 1144.09 262.070   7
   0   0  12 904.909 316.829   5
   0   0 -13 266.241 157.375   3
   0   0  13-57.3016 253.524   5
   0   0  13 185.641 247.423   8
   0   0 -13 216.609 267.921  10
   0   0  13 447.901 215.288   7
   0   0 -14 8643.93 717.703  10
   0   0  14 10553.8 848.400   5
   0   0  14 8543.04 604.316   7
   0   0  14 8218.09 762.091   8
   0   0 -14 8176.33 577.000   3
   0   0  15-21.4772 164.578   7
   0   0  15 99.1033 272.743   8
   0   0 -15-18.3994 138.881   3
   0   0 -15 288.470 212.950  10
   0   0  15 476.402 378.994   5
   0   0 -16 51821.8 1550.23   3
   0   0 -16 53418.8 1901.94  10
   0   0  16 55923.9 2091.89   5
   0   0  16 53884.5 1978.98   8
   0   0  16 49536.4 1534.90   7
   0   0  17 467.095 324.725   8
   0   0 -17 687.254 244.479   3
   0   0 -17 582.834 313.891  10
   0   0  17 406.585 227.479   7
   0   0  17 962.407 438.743   5
   0   0  18 10973.0 778.232   7
   0   0  18 11167.9 1048.24   5
   0   0 -18 10119.3 912.467  10
   0   0 -18 10916.6 759.120   3
   0   0  18 11816.6 1026.32   8
   0   0 -19 11.5006 260.958  10
   0   0  19 294.557 332.170   8
   0   0  19 270.749 207.753   7
   0   0  19 292.065 400.283   5
   0   0 -19 17.0382 144.569   3
   0   0  20 4496.77 707.244   8
   0   0  20 4233.15 714.004   5
   0   0 -20 5169.93 708.384  10
   0   0  21-97.0406 331.433   5
   0   0  21 716.617 341.693   8
   0   0 -21-81.9170 257.226  10
   0   0  22-535.717 491.794   5
   0   0 -22 71.1679 337.680  10
   0   0  22 375.626 371.315   8
   0   0  23-495.833 466.827   5
   0   0  23 754.612 502.701   8
   0   0 -23 138.575 300.233  10
   0   0 -24 744.382 437.543  10
   0   0  24 132.123 335.159   8
   0   0  25 221.117 407.391   8
   0   0 -25 49.2998 284.835  10
   0   0 -26 788.012 440.696  10
   0   0  26 632.520 494.948   8
   0   0 -27-193.783 341.579  10
   0  -1   0 17.7565 62.4823   4
   0   1   0 67.9913 68.2622   9
   0   1   0-33.7189 66.3193   7
   0   1   0 25.3590 65.8015   4
   0  -1  -1 23587.3 589.939   7
   0   1  -1 24064.4 573.585   7
   0  -1   1 22996.0 580.302   9
   0  -1  -1 23896.0 612.511   9
   0   1   1 23083.2 580.971   4
   0  -1  -1 23125.7 592.974   1
   0   1   1 23804.3 601.153   7
   0  -1  -1 22760.4 353.077   8
   0   1   1 23046.3 597.947   1
   0  -1   1 23338.7 347.852  12
   0   1  -1 24128.1 600.203   9
   0  -1   1 22449.9 563.029   7
   0   1  -1 23878.7 597.993   4
   0  -1   1 24089.9 596.368   4
   0  -1  -1 23925.0 586.470   4
   0  -1   1 24514.6 591.408   5
   0   1  -2 14188.3 305.706   8
   0  -1   2 13780.1 358.047  12
   0   1  -2 13408.3 485.828   5
   0  -1   2 14764.7 490.523   5
   0   1   2 13624.3 488.449   1
   0  -1   2 14337.7 471.509   4
   0  -1  -2 14901.7 307.523  12
   0  -1  -2 13830.5 360.444   8
   0  -1  -2 14295.9 408.574   6
   0  -1   2 14365.2 310.238   8
   0   1   2 15303.3 501.697   7
   0   1   2 14255.8 367.396   8
   0   1  -2 14316.5 366.594  12
   0   1   2 14127.5 459.181   4
   0   1   2 13216.2 292.092  12
   0  -1  -2 14515.2 461.529   4
   0   1  -2 14448.2 473.672   4
   0  -1   2 13589.1 438.705   7
   0   1  -2 14806.5 492.556   9
   0  -1  -2 14010.0 475.474   7
   0  -1   2 13964.4 470.638   9
   0  -1   3 3577.76 254.164   4
   0   1   3 3435.84 226.350   8
   0   1  -3 3474.66 147.732  10
   0  -1  -3 3688.72 231.055   6
   0   1  -3 3616.86 201.815   8
   0  -1  -3 3729.67 231.823   8
   0   1   3 3671.56 201.849  12
   0   1   3 3922.66 228.460   6
   0  -1   3 3329.40 220.492  12
   0  -1  -3 3466.71 247.869   4
   0  -1   3 3639.95 273.979   5
   0   1  -3 3166.87 215.744  12
   0  -1   3 3634.65 203.890   8
   0   1  -3 3594.66 271.227   9
   0  -1  -3 3740.23 199.357  12
   0   1   3 3546.86 271.011   7
   0   1  -3 3852.36 261.058   4
   0  -1   4 11582.4 418.756   8
   0   1  -4 11056.6 451.705   4
   0   1   4 11681.4 417.334   6
   0   1   4 11070.4 478.075   7
   0   1   4 10615.5 398.405  12
   0  -1   4 11105.2 500.577   5
   0  -1  -4 11414.3 444.224   4
   0   1   4 11417.0 454.097   8
   0   1  -4 11393.6 453.163  12
   0  -1  -4 11037.9 426.660   6
   0   1  -4 10783.3 328.951  10
   0   1  -4 11178.7 409.835   8
   0   1  -4 12161.2 508.266   9
   0  -1  -4 11303.1 409.393  12
   0   1   5 2062.04 234.056   7
   0   1   5 2214.96 245.395   8
   0   1  -5 2415.47 243.609   4
   0  -1   5 2011.11 265.920   5
   0   1   5 2200.68 221.780   6
   0  -1  -5 2332.42 218.239  12
   0   1  -5 2151.85 181.285  10
   0   1  -5 2167.69 230.679  12
   0  -1   5 2168.68 231.881   8
   0   1  -6 68.3271 94.5937  10
   0   1  -6 143.054 140.479  12
   0  -1   6 177.056 140.162   8
   0  -1  -6 207.931 123.265  12
   0   1   6-224.635 154.747   8
   0   1  -6 91.3624 131.426   4
   0   1  -6 61.6710 37.7582   3
   0  -1   6 43.1480 148.035   5
   0   1   6 2.98185 131.988   7
   0  -1  -7 12077.4 508.369   2
   0  -1  -7 12555.2 589.007  12
   0   1  -7 12203.2 614.245  12
   0  -1   7 12355.0 576.491   8
   0   1  -7 12883.6 527.404  10
   0   1   7 12751.7 625.475   8
   0  -1   7 12146.3 639.452   5
   0   1   7 12663.6 580.138   7
   0  -1  -7 12291.5 622.021   3
   0   1  -7 12073.7 340.057   3
   0   1  -7 13327.0 569.567   4
   0  -1  -8 46430.7 1265.55   3
   0   1   8 46143.5 1263.45   8
   0   1  -8 45191.2 1070.87  10
   0   1  -8 45803.2 1259.88  12
   0  -1  -8 46192.2 1054.20   2
   0  -1  -8 48052.2 1230.13  12
   0  -1   8 47249.8 1204.93   8
   0  -1   8 46335.0 1326.51   5
   0   1   8 45603.5 1155.85   7
   0   1  -8 45365.8 733.722   3
   0  -1   9 11607.8 710.716   5
   0   1   9 10313.8 647.282   8
   0   1  -9 10348.3 386.810   3
   0   1  -9 9616.75 540.676  10
   0  -1   9 10584.1 621.150   8
   0  -1  -9 10332.2 623.730   3
   0   1   9 10302.3 578.868   7
   0  -1  -9 9955.15 524.136   2
   0  -1  10 113.454 173.494   8
   0   1  10 381.044 210.609   8
   0   1  10 134.977 145.460   7
   0  -1  10 176.160 217.173   5
   0  -1 -10 219.747 146.084   2
   0   1 -10 248.421 136.182  10
   0   1 -10 54.8449 62.3970   3
   0  -1 -10 75.6039 130.057   3
   0   1  11 8496.90 579.698   7
   0  -1 -11 9818.87 703.056  10
   0  -1 -11 11305.7 619.899   2
   0   1 -11 9549.61 604.155  10
   0   1 -11 9250.43 435.158   3
   0  -1  11 10696.4 705.662   8
   0  -1  11 10209.5 746.196   5
   0  -1 -11 9741.34 662.728   3
   0   1  11 8841.58 697.978   8
   0   1 -12 4334.91 317.285   3
   0  -1  12 4348.99 488.583   8
   0  -1  12 5338.29 577.040   5
   0   1 -12 4419.56 450.858  10
   0  -1 -12 4251.74 487.749   3
   0   1  12 4587.38 456.595   7
   0  -1 -12 3960.38 397.426   2
   0   1  12 4411.44 507.860   8
   0  -1 -12 4842.86 554.851  10
   0  -1  13 1958.22 383.189   8
   0  -1  13 1287.06 393.375   5
   0  -1 -13 1656.44 335.216   3
   0  -1 -13 2160.66 425.719  10
   0   1  13 1525.66 293.641   7
   0   1  13 1483.02 367.892   8
   0   1 -13 2026.71 343.439  10
   0  -1 -13 1866.08 309.229   2
   0   1 -13 2116.80 240.673   3
   0  -1 -14 4502.22 580.338  10
   0  -1 -14 4222.45 518.757   3
   0  -1  14 4681.32 640.590   5
   0   1  14 4779.53 584.815   8
   0   1 -14 3811.44 456.733  10
   0   1 -14 4263.19 351.148   3
   0   1  14 4556.75 489.158   7
   0  -1  14 4512.31 584.531   8
   0   1  15 12577.0 959.402   8
   0  -1  15 13913.5 979.425   8
   0  -1  15 13745.1 1040.60   5
   0  -1 -15 12471.9 845.776   3
   0  -1 -15 11680.4 926.218  10
   0   1 -15 12146.8 611.350   3
   0   1 -15 12487.9 845.835  10
   0   1  15 11613.4 774.141   7
   0  -1  16 3312.96 604.491   5
   0   1 -16 3239.97 335.425   3
   0  -1 -16 3571.62 475.939   3
   0   1 -16 3997.26 522.080  10
   0   1  16 2997.02 425.454   7
   0  -1 -16 4165.74 582.847  10
   0   1  16 3759.53 607.383   8
   0  -1  16 3207.65 555.070   8
   0   1 -17 1397.19 350.703  10
   0   1 -17 1520.22 305.372   4
   0  -1  17 2280.09 529.727   8
   0   1  17 1898.94 361.341   7
   0  -1  17 1140.10 443.006   5
   0  -1 -17 2014.47 458.571  10
   0   1  17 2914.85 582.896   8
   0  -1 -17 1743.58 365.904   3
   0   1  18-305.150 231.699   7
   0   1  18 834.321 434.146   8
   0  -1  18 202.557 322.622   8
   0  -1  18 328.705 201.785   7
   0  -1 -18-192.088 291.710  10
   0  -1  18 239.037 336.844   5
   0   1 -18-106.922 259.864  10
   0  -1 -18 196.586 194.689   3
   0   1 -18 225.138 155.373   4
   0   1  19 1965.88 521.518   8
   0  -1  19 2122.68 510.737   8
   0   1  19 1638.49 364.709   7
   0   1 -19 2444.85 410.011   4
   0  -1 -19 1911.39 503.194  10
   0  -1  19 2012.44 511.304   5
   0   1 -19 2497.01 486.577  10
   0  -1 -19 1583.35 362.798   3
   0   1 -20 222.402 282.045  10
   0  -1  20 194.117 291.145   8
   0   1  20 228.738 312.715   8
   0  -1 -20-34.6818 177.348   3
   0  -1  20 356.333 380.384   5
   0  -1 -20-134.858 251.321  10
   0  -1 -21-89.3950 340.059  10
   0   1  21 800.675 451.533   8
   0  -1 -21-46.9783 184.625   3
   0  -1  21-264.430 317.602   8
   0  -1  21-131.238 332.938   5
   0   1 -21-52.3756 225.237  10
   0  -1  22 1570.43 495.392   8
   0  -1  22 2263.18 584.692   5
   0   1  22 1695.18 562.373   8
   0  -1 -22 2252.15 536.295  10
   0   1 -22 2196.54 487.705  10
   0  -1 -23 1715.55 510.447  10
   0  -1  23 907.686 394.153   8
   0   1 -23 1016.02 396.122  10
   0  -1  23 1488.70 568.742   5
   0   1  23 1201.81 523.176   8
   0   1 -24 388.086 262.570  10
   0  -1 -24 3.21609 339.989  10
   0  -1  24 261.810 317.944   8
   0  -1  24 759.652 478.324   5
   0   1  24 645.511 447.625   8
   0   1  25-60.5227 357.664   8
   0   1 -25-567.972 343.249  10
   0  -1 -25 483.341 413.048  10
   0  -1  25 33.2423 375.988   8
   0  -1  25 1057.36 636.792   5
   0  -1 -26 3417.76 706.669  10
   0   1  26 3740.35 818.776   8
   0   1 -26 2893.09 627.896  10
   0  -1  26 2827.06 685.292   8
   0  -1  26 2055.26 681.829   5
   0   2   0 12875.9 632.291   4
   0   2   0 13012.6 618.193   7
   0   2   0 13565.3 662.191   9
   0   2   1 458.570 134.396   4
   0   2   1 741.024 221.961   1
   0   2  -1 806.472 211.898   4
   0   2  -1 893.460 241.423   9
   0  -2  -1 702.179 89.6198   8
   0   2   1 949.947 235.740   9
   0   2  -1 916.432 203.942   7
   0   2   1 819.273 90.1101   8
   0   2   1 913.809 211.423   7
   0  -2   1 1020.52 217.794   5
   0  -2   2 13078.6 629.028   5
   0   2   2 13489.5 654.077   7
   0   2  -2 13797.5 658.016   9
   0   2   2 12746.2 663.662   1
   0   2  -2 13583.8 621.557   7
   0   2   2 12574.3 379.949   8
   0   2   2 13279.7 639.056   4
   0  -2  -2 12992.4 377.445   8
   0   2  -2 13721.4 654.437   4
   0   2   3 24098.5 457.435  11
   0  -2   3 25818.8 886.640   5
   0   2   3 24130.5 892.290   7
   0   2   3 24395.9 617.199   8
   0   2  -3 26364.5 903.478   4
   0   2   3 25186.2 873.685   4
   0   2  -3 24822.8 826.129   7
   0  -2  -3 25164.1 760.553   6
   0   2  -3 26345.6 916.445   9
   0   2   3 25620.2 927.549   1
   0   2  -3 24693.3 465.598   8
   0  -2   3 25129.6 604.403  12
   0   2   4 73708.4 1616.36   1
   0   2   4 68067.3 1159.32   8
   0  -2   4 74380.0 996.844   8
   0   2   4 71500.4 1476.31   4
   0  -2   4 71579.8 1542.60   5
   0   2   4 73371.5 1587.80   7
   0  -2  -4 74673.9 1323.17   6
   0   2  -4 71046.0 959.650   8
   0   2  -4 73712.0 1565.86   9
   0   2  -4 72628.4 1515.60   4
   0   2   5 12812.3 682.378   7
   0   2  -5 12414.3 318.042  10
   0  -2   5 13185.9 496.167   8
   0  -2  -5 13360.7 593.016   6
   0  -2   5 12986.9 690.052   5
   0   2   5 13134.6 561.743   8
   0   2   5 13821.9 735.191   1
   0   2  -5 15000.6 741.216   9
   0   2  -5 13282.1 669.175   4
   0   2   6 984.031 203.401   8
   0  -2   6 1174.65 274.645   5
   0   2  -6 1413.82 276.832   4
   0   2  -6 1071.24 121.398  10
   0   2  -6 877.009 242.548   9
   0  -2  -6 1286.81 227.176   6
   0   2   6 1067.75 261.783   1
   0   2   6 1104.87 275.298   7
   0  -2   6 865.456 175.884   8
   0   2   7 26496.9 924.086   8
   0   2   7 25309.0 1003.22   7
   0   2  -7 26857.8 979.262   4
   0   2   7 26660.3 1067.92   1
   0  -2  -7 25889.6 893.173   6
   0  -2   7 26363.6 833.821   8
   0   2  -7 26103.8 641.629  10
   0  -2   7 25208.7 1039.49   5
   0   2  -7 27885.3 1060.18   9
   0   2  -8 1686.70 284.629   4
   0  -2  -8 1480.90 288.404   3
   0  -2   8 1731.90 331.437   5
   0  -2   8 1535.20 249.508   8
   0   2  -8 1487.27 312.054   9
   0   2   8 1363.81 268.462   7
   0   2   8 1485.63 283.344   8
   0   2  -8 1277.25 174.531  10
   0  -2  -9 5418.99 540.905   3
   0   2   9 5625.39 526.182   7
   0  -2   9 6070.98 479.537   8
   0   2  -9 5590.25 486.812   4
   0   2   9 5768.93 529.230   8
   0   2  -9 5816.88 550.948   9
   0  -2   9 5808.10 583.472   5
   0   2  -9 5319.52 366.486  10
   0  -2 -10 17586.2 976.583   3
   0   2 -10 17705.9 859.983   4
   0   2 -10 17517.5 705.787  10
   0   2  10 18440.1 922.621   8
   0   2  10 16281.8 879.416   7
   0   2 -10 17872.6 972.549   9
   0  -2  10 19947.5 887.812   8
   0  -2  10 16972.0 981.841   5
   0   2 -11 36212.5 1262.72   4
   0   2  11 34181.4 1325.88   8
   0   2  11 32743.6 1282.14   7
   0  -2 -11 35001.5 1368.38  10
   0  -2 -11 34994.9 1098.64   2
   0   2 -11 34044.9 1364.07   9
   0  -2  11 32799.9 1396.62   5
   0   2 -11 34169.7 1047.71  10
   0  -2 -11 35111.9 1405.09   3
   0  -2  11 33874.6 1216.89   8
   0   2 -12 3626.48 435.270   4
   0   2 -12 2226.92 396.477   9
   0   2  12 2522.02 423.389   8
   0  -2 -12 2690.96 342.100   2
   0   2  12 3096.82 424.990   7
   0  -2  12 3158.11 482.659   5
   0  -2 -12 2912.55 449.450   3
   0   2 -12 2482.44 328.266  10
   0  -2 -12 3071.53 476.993  10
   0  -2  12 2558.87 416.815   8
   0   2  13 10002.1 757.503   7
   0   2 -13 11672.2 701.558  10
   0   2 -13 11814.1 764.415   4
   0  -2 -13 11215.6 859.057  10
   0   2 -13 11678.0 872.609   9
   0   2  13 10156.2 819.062   8
   0  -2  13 10324.4 878.109   5
   0  -2  13 10575.0 764.953   8
   0  -2 -13 9841.31 802.252   3
   0  -2 -13 12382.7 712.325   2
   0  -2 -14 1457.36 285.968   2
   0  -2  14 1564.92 481.279   5
   0   2  14 480.760 282.441   8
   0   2  14 1296.72 323.567   7
   0  -2 -14 867.363 360.539  10
   0  -2  14 1022.27 290.962   8
   0   2 -14 1207.22 338.140   9
   0   2 -14 1179.91 249.375  10
   0  -2 -14 803.577 271.287   3
   0   2 -14 1544.46 317.413   4
   0  -2 -15 1657.68 405.367  10
   0  -2 -15 1519.04 306.182   2
   0   2 -15 1562.24 387.654   9
   0   2 -15 1674.34 346.306  10
   0  -2 -15 1538.08 393.574   3
   0  -2  15 1719.00 488.841   5
   0  -2  15 1290.88 344.195   8
   0   2 -15 1931.87 383.476   4
   0   2  15 1517.22 419.853   8
   0   2  15 862.800 288.737   7
   0  -2 -16 505.734 244.159   3
   0  -2  16 1358.64 454.666   5
   0   2  16 536.701 333.773   8
   0   2 -16 874.183 279.480   4
   0   2 -16 894.386 298.971  10
   0   2  16 669.785 272.582   7
   0  -2  16 1501.96 429.889   8
   0  -2 -16 534.879 181.415   2
   0  -2 -16 185.746 248.527  10
   0  -2 -17 7739.46 793.483   3
   0  -2  17 5608.02 784.826   5
   0   2 -17 6981.76 667.007  10
   0  -2 -17 6296.77 589.491   2
   0   2  17 6419.72 778.506   8
   0   2  17 5817.44 644.698   7
   0  -2 -17 6440.78 761.415  10
   0   2 -17 6948.75 656.470   4
   0  -2  17 7538.45 779.876   8
   0  -2 -18 5332.76 715.202  10
   0  -2  18 4732.28 744.907   5
   0  -2  18 5248.99 680.792   8
   0   2  18 3793.13 558.541   7
   0   2  18 5595.43 757.031   8
   0  -2 -18 4382.52 635.399   3
   0   2 -18 4019.70 533.156   4
   0   2 -18 4794.11 594.290  10
   0  -2  19 1015.80 463.933   5
   0  -2 -19 1295.11 386.458   3
   0   2 -19 1348.29 404.045   9
   0  -2 -19 1681.22 491.803  10
   0   2  19 1092.59 359.831   7
   0   2  19 1331.36 423.778   8
   0  -2  19 1984.91 486.606   8
   0   2 -19 1027.21 294.253   4
   0   2 -19 998.079 318.356  10
   0   2  20 1144.74 448.253   8
   0   2 -20 539.360 301.624   9
   0  -2 -20 1262.62 408.042   3
   0   2  20 714.220 281.515   7
   0  -2 -20 362.241 300.495  10
   0  -2  20 932.807 502.058   5
   0  -2  20 1471.94 448.335   8
   0   2 -20 1247.82 396.872  10
   0   2  21 395.943 453.320   8
   0   2 -21 177.635 251.053  10
   0  -2 -21 199.161 217.372   3
   0  -2  21 540.821 412.275   5
   0  -2 -21-94.7550 272.426  10
   0  -2  21-72.7906 279.443   8
   0   2 -21 359.267 382.584   9
   0   2  21 325.464 250.612   1
   0   2  22 734.475 355.338   1
   0  -2  22 302.061 257.588   8
   0   2 -22 235.282 268.735  10
   0  -2 -22 565.633 429.507  10
   0   2  22 545.709 378.355   8
   0   2 -22 765.520 359.087   9
   0  -2  22 1245.32 599.665   5
   0  -2 -22 475.906 317.803   3
   0   2  23 4392.19 786.001   8
   0  -2 -23 2726.08 548.981   3
   0  -2  23 3955.41 696.828   8
   0   2 -23 2876.12 631.104   9
   0  -2 -23 3460.10 717.817  10
   0  -2  23 2377.32 664.107   5
   0  -2 -24 237.092 417.221  10
   0   2 -24 105.586 338.445   9
   0   2  24 562.368 414.335   8
   0  -2  24-266.347 388.076   5
   0  -2  24-456.922 318.164   8
   0  -2  25 105.684 370.343   8
   0  -2  25 66.3402 416.031   5
   0   2 -25 415.029 355.526   9
   0  -2 -25 53.8146 326.217  10
   0   2  25 1360.53 599.700   8
   0  -2  26 351.989 442.605   8
   0   2 -26 767.226 404.805   9
   0   3   0 369.801 266.080   9
   0   3   0 133.930 173.772   7
   0  -3   0 16.4310 63.7641  10
   0   3   0 30.0855 166.033   4
   0   3   1 2982.91 386.390   4
   0   3  -1 3322.03 415.993   7
   0   3   1 2515.09 144.824   8
   0  -3   1 2741.76 163.558  10
   0   3  -1 3561.30 443.665   4
   0   3  -1 2921.96 429.350   9
   0  -3  -1 2881.04 241.647  10
   0   3   1 2994.71 461.309   9
   0   3   1 2977.63 415.127   7
   0  -3   1 3097.06 378.245   5
   0  -3  -1 2320.50 152.838   8
   0   3   2 711.519 112.390   8
   0   3  -2 1060.96 302.472   9
   0  -3  -2 635.763 103.183   8
   0  -3   2 712.576 95.5891  11
   0  -3   2 823.552 228.479   5
   0   3  -2 784.602 236.110   7
   0   3  -2 432.683 205.773   4
   0   3   2 558.243 223.982   7
   0   3   2 625.616 229.176   4
   0  -3   3 4409.91 462.565   5
   0   3   3 3938.55 476.152   1
   0   3  -3 3933.36 438.592   7
   0  -3  -3 4444.49 426.074   6
   0   3  -3 3632.12 451.292   9
   0   3   3 4093.68 467.207   4
   0   3  -3 3777.70 479.522   4
   0   3   3 3994.47 269.503   8
   0   3   3 3899.82 463.094   7
   0   3   4 21.1605 43.9989  11
   0  -3   4 214.233 239.905   5
   0  -3  -4-69.1991 133.263   6
   0   3  -4 324.224 262.311   9
   0   3  -4 72.8246 52.5779   8
   0   3   4 148.761 222.015   7
   0   3   4 62.7867 95.3225   8
   0   3   4 362.214 215.812   4
   0   3   4 229.422 250.318   1
   0   3  -4 504.380 252.854   4
   0   3   5-55.3042 121.165   8
   0   3  -5-224.535 234.060   9
   0  -3   5 226.091 209.218   5
   0  -3  -5-36.6152 141.469   6
   0   3   5 40.1192 66.3388  11
   0   3   5 42.1922 195.565   7
   0   3  -5-5.88770 165.064   4
   0   3  -5-39.0156 74.7893   8
   0   3   5 95.3476 210.267   1
   0   3   5-13.2973 211.099   4
   0   3  -6 2202.41 388.290   4
   0  -3   6 1852.76 352.193   5
   0   3   6 2161.67 375.724   1
   0   3   6 1937.34 353.406   7
   0   3  -6 2235.26 403.059   9
   0  -3  -6 1736.51 302.505   6
   0   3   6 2220.48 284.955   8
   0   3  -7 76.1244 256.399   9
   0   3   7 96.4659 273.235   1
   0  -3   7-35.5582 104.520   8
   0  -3  -7 214.095 194.619  10
   0   3   7 14.5109 170.175   8
   0  -3   7 436.780 247.930   5
   0   3   7-126.106 190.480   7
   0  -3  -7-99.2623 168.218   6
   0   3  -7-67.0088 178.176   4
   0   3  -8 2367.23 170.487  10
   0   3   8 2524.46 432.516   7
   0   3   8 2311.58 478.675   1
   0  -3  -8 3298.35 426.152   6
   0   3  -8 3103.79 436.901   4
   0  -3   8 2503.80 443.752   5
   0   3  -8 2676.56 454.850   9
   0  -3  -8 2679.00 453.164   3
   0  -3   8 3206.07 325.762   8
   0   3   8 3058.30 377.147   8
   0  -3  -8 2750.22 371.413  10
   0  -3  -9 342.701 264.445   6
   0  -3  -9 556.558 284.414   3
   0   3   9 455.641 294.220   1
   0   3  -9 148.212 213.404   4
   0   3  -9 206.992 93.4204  10
   0   3   9 208.504 189.767   8
   0  -3  -9 184.530 248.909  10
   0   3  -9 225.312 244.390   9
   0   3   9 257.845 218.696   7
   0  -3   9 532.534 295.785   5
   0  -3   9-20.3733 140.041   8
   0  -3  10 5111.59 476.778   8
   0   3  10 3690.05 531.865   1
   0  -3 -10 5420.41 630.020   3
   0   3 -10 4215.50 296.511  10
   0  -3  10 5078.62 622.719   5
   0   3 -10 4645.68 532.461   4
   0   3  10 4619.63 577.381   7
   0   3  10 4291.86 499.143   8
   0  -3 -10 4673.33 542.831  10
   0   3 -10 3390.03 488.150   9
   0  -3  11 3808.32 595.114   5
   0   3 -11 3888.47 508.295   9
   0  -3  11 3340.82 419.097   8
   0  -3 -11 3050.67 498.593   3
   0   3  11 3656.09 524.210   7
   0  -3 -11 3876.64 549.185  10
   0   3  11 2791.03 538.814   1
   0   3 -11 3791.39 512.518   4
   0   3 -11 3420.19 295.510  10
   0   3  11 2772.80 427.209   8
   0  -3  12 8945.01 854.976   5
   0   3  12 8837.35 759.997   8
   0  -3 -12 8740.42 833.508   3
   0  -3 -12 8989.76 783.449  10
   0   3 -12 9477.98 772.164   4
   0   3  12 8497.42 779.162   7
   0   3 -12 8174.94 484.045  10
   0   3  12 8120.93 831.275   1
   0   3 -12 8626.95 799.427   9
   0  -3  12 9390.59 678.322   8
   0   3 -13 24249.5 886.719  10
   0  -3 -13 23885.5 1353.12   3
   0   3  13 23973.7 1379.21   1
   0  -3  13 23577.8 1375.70   5
   0  -3 -13 26170.7 1360.85  10
   0  -3  13 26940.6 1192.66   8
   0   3  13 23521.0 1296.71   7
   0   3 -13 24862.5 1352.00   9
   0   3 -13 25146.8 1253.99   4
   0   3  13 25504.2 1287.94   8
   0  -3 -14 2455.32 370.513   2
   0   3  14 2074.46 444.127   8
   0  -3  14 1300.53 422.576   5
   0   3 -14 2742.92 469.425   4
   0   3  14 2483.63 462.620   7
   0  -3 -14 2361.04 446.307   3
   0  -3 -14 3060.09 524.654  10
   0   3  14 2474.27 526.138   1
   0   3 -14 2639.80 483.140   9
   0  -3  14 2070.32 421.405   8
   0   3 -14 2515.60 313.348  10
   0  -3  15 4686.81 713.664   5
   0   3 -15 4516.80 606.017   4
   0   3  15 4203.65 593.756   7
   0  -3 -15 3915.26 584.773   3
   0   3 -15 3658.79 579.125   9
   0  -3 -15 3777.59 444.087   2
   0  -3 -15 3596.83 577.857  10
   0   3 -15 4135.93 432.234  10
   0   3  15 4158.70 616.607   8
   0  -3  15 4758.11 584.669   8
   0   3  15 3199.07 579.723   1
   0  -3 -16 5675.65 740.326  10
   0  -3 -16 3635.97 596.777   3
   0   3  16 4393.43 627.813   8
   0   3  16 4571.96 698.895   1
   0   3 -16 4366.72 660.373   9
   0   3 -16 4709.09 598.182   4
   0  -3  16 4039.05 697.277   5
   0  -3  16 4660.00 602.876   8
   0  -3 -16 4346.63 476.215   2
   0   3  16 3461.42 567.893   7
   0   3  17 632.965 302.794   7
   0   3 -17 166.225 288.710   9
   0   3  17-26.5292 242.576   8
   0  -3 -17 475.213 341.295  10
   0   3  17 375.544 300.470   1
   0   3 -17 83.0797 213.637   4
   0  -3  17-269.665 302.565   5
   0  -3 -17-160.807 275.037   3
   0  -3  17-85.2933 225.282   8
   0   3 -18 468.959 289.593   9
   0   3  18 99.4417 264.785   1
   0  -3  18 399.488 331.241   5
   0  -3 -18 259.215 302.284  10
   0  -3  18 259.829 264.576   8
   0   3  18 296.553 294.033   8
   0  -3 -18 957.869 389.052   3
   0   3  18 537.501 302.195   7
   0   3 -18 451.657 298.768   4
   0  -3 -19 336.470 252.673   3
   0   3  19 211.570 286.925   1
   0  -3 -19 539.135 391.948  10
   0  -3  19 619.966 374.165   8
   0   3 -19 915.165 358.295   4
   0   3 -19 730.529 376.418   9
   0   3  19 577.876 330.392   7
   0   3  19 1212.90 463.449   8
   0  -3  19 435.459 434.471   5
   0  -3  20 656.711 348.489   8
   0   3  20 427.214 384.801   1
   0   3  20 67.0300 236.351   7
   0   3 -20 255.782 291.804   9
   0  -3  20 449.899 424.604   5
   0  -3 -20 745.348 363.352   3
   0   3  20 318.258 376.679   8
   0  -3 -20 547.967 365.648  10
   0   3  21 42.4626 288.423   1
   0  -3  21 932.105 506.861   5
   0  -3 -21 325.575 311.329   3
   0  -3 -21 395.912 285.079  10
   0   3 -21 329.345 313.185   9
   0  -3  21 117.256 258.154   8
   0   3  21 695.432 439.250   8
   0   3 -22-421.454 320.095   9
   0  -3 -22-256.287 240.794  10
   0  -3 -22-418.350 365.722   3
   0   3  22 611.978 442.671   8
   0  -3  22 48.5863 378.242   5
   0   3  22 647.573 355.284   1
   0  -3  22 328.878 303.963   8
   0  -3 -23 769.697 320.590   3
   0   3 -23 479.052 341.389   9
   0   3  23 1155.23 499.095   8
   0  -3  23 1537.50 496.056   8
   0  -3 -23 958.967 395.199  10
   0  -3  24 77.4024 402.984   5
   0  -3 -24 627.023 432.112   3
   0   3  24 497.445 482.258   8
   0  -3  24 1084.51 418.372   8
   0   3 -24 620.386 392.094   9
   0  -3 -24 770.814 444.948  10
   0  -3  25 413.633 371.528   8
   0   3  25-190.929 370.919   8
   0  -3 -25 205.752 288.711   3
   0   3 -25 20.3863 237.522   9
   0  -3  26 413.647 355.231   8
   0   4   0 6739.41 695.415   7
   0  -4   0 5041.08 567.318   5
   0  -4   0 5285.00 306.003  10
   0   4   0 5106.05 609.596   4
   0   4   0 4857.65 637.088   9
   0   4   1 17665.5 1071.77   4
   0   4  -1 19171.1 1119.59   4
   0   4   1 18294.9 1095.08   7
   0   4  -1 18207.1 1082.09   7
   0   4  -1 19156.5 1142.31   9
   0  -4  -1 17423.1 611.673  10
   0  -4   1 17837.8 1011.33   5
   0  -4  -2 58.8995 122.621  10
   0   4   2-38.8973 51.6267   8
   0  -4   2-156.592 195.157   5
   0   4  -2-48.8043 256.506   4
   0   4  -2-47.7666 209.040   7
   0   4  -2 258.321 304.853   9
   0   4   2-182.015 210.634   7
   0   4   2 240.315 232.346   4
   0   4   3 2193.32 432.552   7
   0  -4   3 1874.46 389.210   5
   0   4  -3 1692.51 431.694   9
   0  -4   3 1727.59 163.622  11
   0   4   3 2003.06 194.155   8
   0  -4  -3 1677.51 253.137  10
   0   4   3 2049.57 449.125   4
   0   4  -3 2017.53 431.488   4
   0  -4  -3 1941.30 352.786   6
   0   4  -3 1903.31 400.088   7
   0  -4   4 64.7125 188.907   5
   0  -4  -4 241.691 148.624  10
   0   4   4-128.192 240.357   7
   0   4   4 300.218 256.408   4
   0   4  -4 339.634 283.679   9
   0   4   4 226.800 108.618   8
   0  -4  -4 19.2384 174.420   6
   0   4  -4 224.442 256.695   4
   0  -4   5 1818.85 428.811   5
   0   4  -5 1828.12 399.332   4
   0   4   5 1392.26 407.610   7
   0  -4  -5 1007.08 302.760   6
   0   4  -5 1334.68 407.230   9
   0   4   5 1126.65 193.645   8
   0   4   5 1695.77 439.855   1
   0  -4  -5 1092.78 254.527  10
   0   4   5 1501.41 421.437   4
   0  -4  -6 94.1177 204.644   3
   0  -4  -6 523.667 240.790  10
   0   4  -6 385.740 244.440   9
   0  -4   6 167.144 267.452   5
   0  -4  -6 416.596 247.623   6
   0   4   6 120.405 280.330   4
   0   4  -6 265.856 285.483   4
   0  -4   6 53.1076 92.8682   3
   0   4   6 14.7364 273.869   1
   0   4   6-107.078 141.762   8
   0   4   6 286.021 285.236   7
   0   4  -7 10264.0 855.067   4
   0  -4  -7 11379.1 758.745  10
   0  -4  -7 11109.2 753.243   6
   0   4  -7 11010.3 921.799   9
   0  -4  -7 11923.3 928.861   3
   0   4   7 9900.25 870.720   7
   0  -4   7 10219.6 843.288   5
   0   4   7 10141.7 911.945   1
   0   4   7 10797.1 651.389   8
   0  -4   7 9681.03 444.013   3
   0   4   8 788.720 305.253   7
   0   4   8 234.605 223.280   8
   0  -4   8 492.856 298.306   5
   0  -4  -8 749.190 281.576   6
   0   4  -8 80.0006 251.599   4
   0   4   8 99.8939 316.503   1
   0   4  -8 183.160 291.223   9
   0  -4  -8 601.314 366.071   3
   0  -4  -8 403.973 220.466  10
   0  -4   8 290.360 82.6881   3
   0  -4   9 566.796 305.648   5
   0   4   9-149.692 292.834   1
   0  -4  -9 240.489 199.868   6
   0   4   9 309.977 192.351   8
   0  -4  -9 432.079 325.292   3
   0   4  -9 370.761 303.303   4
   0   4  -9 298.834 306.364   9
   0  -4  -9 268.107 221.581  10
   0   4   9 141.196 267.857   7
   0   4 -10 4335.29 589.419   4
   0  -4 -10 4071.19 527.255   6
   0   4  10 3778.28 595.467   7
   0  -4 -10 2959.40 470.007  10
   0   4 -10 3034.46 558.111   9
   0  -4 -10 3463.04 564.145   3
   0  -4  10 3016.92 525.563   5
   0   4  10 2839.54 590.445   1
   0   4  10 3654.92 459.355   8
   0   4 -11 447.584 292.779   9
   0   4  11 1.22747 185.000   8
   0   4  11-218.866 300.150   1
   0  -4  11-142.291 248.804   5
   0  -4 -11 147.136 191.820   3
   0  -4 -11 505.910 271.707  10
   0   4  11 312.908 283.839   7
   0  -4 -11 350.019 283.776   6
   0   4 -11-204.610 196.286   4
   0   4  12 1881.04 383.330   8
   0   4 -12 1925.42 464.632   9
   0   4  12 1479.65 473.411   1
   0   4  12 1645.35 431.360   7
   0  -4  12 1538.31 435.995   5
   0  -4 -12 1462.21 403.690   3
   0   4 -12 2467.83 512.977   4
   0  -4 -12 2213.43 445.481  10
   0   4  13 1444.42 412.354   7
   0   4  13 1254.97 361.556   8
   0  -4 -13 2206.24 513.858   3
   0   4 -13 2053.04 509.190   9
   0  -4 -13 2499.99 468.655  10
   0   4  13 1395.58 437.015   1
   0   4 -13 1593.09 429.491   4
   0  -4  13 2534.01 580.349   5
   0   4  14 5862.64 707.667   8
   0   4  14 5403.44 742.906   7
   0  -4  14 5297.53 727.641   5
   0  -4 -14 4924.48 691.985   3
   0   4  14 5445.50 792.010   1
   0  -4 -14 5701.52 712.346  10
   0   4 -14 5370.16 727.107   9
   0   4 -14 6064.97 734.764   4
   0   4  15 176.351 228.071   7
   0  -4 -15-66.8916 248.193   3
   0   4  15 595.702 366.699   1
   0  -4 -15-11.2516 232.821  10
   0  -4  15 106.305 305.262   5
   0   4 -15 84.8095 221.493   4
   0   4 -15 908.985 377.365   9
   0   4  15 239.400 289.017   8
   0  -4 -16 53.8464 251.899   3
   0  -4 -16 296.631 335.511  10
   0  -4  16-190.462 356.534   5
   0   4  16-152.064 329.124   1
   0   4 -16 315.560 294.391   9
   0   4  16 166.231 231.575   7
   0   4  16-23.2021 246.697   8
   0   4 -16 103.700 220.896   4
   0   4  17 2137.90 488.503   7
   0   4  17 2398.55 594.249   1
   0  -4  17 2236.74 562.869   5
   0  -4  17 2788.75 517.334   8
   0   4 -17 1886.41 503.403   9
   0   4 -17 1930.61 458.626   4
   0   4  17 1465.48 413.448   8
   0  -4 -17 1714.35 488.075   3
   0  -4 -17 1334.83 498.433  10
   0   4  18 97.0983 260.839   8
   0  -4 -18 371.490 265.371  10
   0   4  18 514.174 336.356   7
   0  -4  18 453.760 406.478   5
   0   4 -18 426.604 268.429   9
   0   4 -18 699.366 364.970   4
   0   4  18 767.558 420.006   1
   0  -4 -18 54.0284 272.428   3
   0   4  19-208.462 282.641   7
   0   4 -19-74.4708 271.440   4
   0   4 -19 166.762 260.065   9
   0   4  19-130.832 291.542   1
   0   4  19-485.453 408.089   8
   0  -4 -19 115.058 319.186  10
   0  -4 -19 413.988 359.854   3
   0  -4  19 452.831 385.857   5
   0  -4 -20 738.159 410.072   3
   0  -4 -20 841.537 456.204  10
   0  -4  20 1590.84 618.244   5
   0   4  20 665.820 373.809   7
   0   4  20 343.793 311.193   8
   0   4 -20 499.460 327.901   9
   0   4  20 464.985 334.108   1
   0   4  21 2120.43 592.786   1
   0  -4 -21 2761.07 622.945   3
   0   4  21 2408.40 603.555   7
   0   4 -21 3346.39 726.255   9
   0  -4  21 4295.43 900.088   5
   0   4  21 2840.16 647.076   8
   0  -4 -21 2693.69 632.165  10
   0   4 -22 1010.63 462.393   9
   0  -4 -22 2353.97 658.914  10
   0  -4  22 855.478 569.960   5
   0  -4 -22 1056.63 479.542   3
   0   4  22 1690.55 578.209   8
   0   4  22-132.501 385.831   1
   0  -4  23 1738.06 647.320   5
   0   4  23-113.191 395.129   8
   0  -4 -23 672.154 453.854  10
   0   4  23 1183.85 480.664   1
   0  -4 -23 1223.31 492.172   3
   0   4 -23 503.668 434.458   9
   0   4  24-286.230 396.771   8
   0   4 -24-427.662 307.570   9
   0   5   0 303.394 347.586   7
   0  -5   0-5.73325 248.464   5
   0   5   0 545.839 322.873   4
   0  -5   0-136.708 162.730   3
   0  -5  -1 4834.54 567.783   3
   0   5  -1 5129.64 695.037   4
   0  -5   1 4581.23 603.384   5
   0  -5   1 4508.90 517.958   3
   0   5   1 5107.49 689.992   4
   0  -5  -1 4399.06 619.935   5
   0  -5  -1 4542.72 336.945  10
   0   5  -1 5363.50 686.065   7
   0   5   1 5206.86 667.708   7
   0   5  -1 6103.67 755.967   9
   0   5  -2-114.692 291.843   4
   0   5   2 185.042 268.984   4
   0   5  -2 494.449 427.619   9
   0  -5  -2 148.664 176.924   3
   0  -5  -2 130.534 132.908  10
   0   5   2 224.714 337.877   7
   0  -5   2 163.705 272.269   5
   0  -5   2 338.133 207.078   3
   0   5  -2 474.727 327.302   7
   0  -5  -3 1629.38 388.749   6
   0  -5   3 1109.10 351.823   5
   0   5   3 1916.84 477.502   7
   0  -5   3 1711.29 312.645   3
   0   5   3 1124.63 410.245   4
   0   5  -3 1624.58 439.260   4
   0   5  -3 1717.77 492.366   9
   0   5  -3 1640.74 402.214   7
   0  -5  -3 1904.57 403.842   3
   0  -5  -3 1506.31 251.942  10
   0  -5  -4 271.093 171.992  10
   0  -5  -4 293.313 226.947   6
   0   5   4 741.947 427.601   7
   0   5  -4 285.765 265.555   4
   0  -5   4 497.784 353.328   5
   0   5  -4 189.385 333.922   9
   0  -5   4 110.374 143.718   3
   0   5   4 326.557 327.071   4
   0  -5  -4 288.633 259.077   3
   0   5  -5 2273.35 531.336   4
   0  -5  -5 1967.64 419.255   6
   0   5  -5 2917.59 610.714   9
   0  -5   5 1980.81 289.293   3
   0   5   5 2661.22 543.666   4
   0  -5  -5 1910.16 339.512  10
   0  -5   5 2674.91 543.834   5
   0   5   5 1749.06 496.812   7
   0  -5  -5 2187.85 435.353   3
   0   5   6 25080.9 1465.79   4
   0  -5  -6 26577.6 1442.91   3
   0   5   6 23962.7 1499.08   7
   0  -5  -6 23283.4 1208.86   6
   0   5  -6 26206.6 1540.52   9
   0  -5   6 24715.0 926.509   3
   0   5  -6 26697.7 1521.69   4
   0  -5  -6 24066.0 1105.68  10
   0  -5   6 24272.8 1415.64   5
   0   5   7 1378.58 431.152   7
   0   5  -7 1701.03 500.123   4
   0   5  -7 959.752 410.362   9
   0  -5  -7 968.263 336.214   6
   0  -5   7 859.557 374.214   5
   0  -5  -7 1333.25 397.813   3
   0  -5  -7 1571.04 353.651  10
   0  -5  -8 123.092 225.384   3
   0  -5  -8 246.672 196.490  10
   0   5  -8 339.611 380.824   4
   0  -5   8 944.959 427.533   5
   0   5   8 339.845 333.015   7
   0  -5  -8 341.229 237.199   6
   0   5   8 183.329 406.383   1
   0   5  -8 350.062 354.131   9
   0   5   9 6627.86 583.291   8
   0  -5  -9 5775.21 644.867   6
   0   5   9 6694.14 869.588   7
   0   5   9 6699.72 870.517   1
   0  -5   9 7841.27 887.764   5
   0  -5  -9 6540.72 674.336  10
   0   5  -9 7614.68 890.183   9
   0   5  -9 7786.03 866.950   4
   0  -5  -9 6825.25 824.966   3
   0  -5 -10 10418.9 882.520  10
   0   5  10 10902.5 1111.26   1
   0   5 -10 10027.3 1016.62   9
   0   5  10 9823.91 1044.12   7
   0   5 -10 11470.9 1057.10   4
   0  -5 -10 11743.0 1076.56   3
   0  -5 -10 10687.6 875.844   6
   0   5  10 9606.98 735.161   8
   0  -5  10 10368.4 1011.63   5
   0   5 -11 3834.79 718.905   9
   0   5  11 3539.01 700.806   1
   0   5  11 2591.50 418.458   8
   0   5 -11 4190.11 680.509   4
   0  -5 -11 3482.73 630.677   3
   0  -5 -11 3789.44 567.722  10
   0  -5 -11 3370.22 507.025   6
   0   5  11 3305.39 659.079   7
   0  -5  11 2459.05 494.424   5
   0   5 -12 5875.01 796.491   9
   0  -5 -12 6918.15 858.405   3
   0   5  12 6487.25 667.468   8
   0   5  12 6269.93 915.569   1
   0   5 -12 7427.25 858.208   4
   0  -5  12 6829.99 907.076   5
   0  -5 -12 5952.28 728.323  10
   0   5  12 4594.62 726.742   7
   0   5  13 138.962 330.937   7
   0   5 -13 131.992 241.776   9
   0   5  13-143.389 361.961   1
   0  -5  13 620.887 382.168   5
   0   5 -13 73.9583 241.225   4
   0  -5 -13 694.783 391.870   3
   0  -5 -13 83.1097 258.730  10
   0   5  13 146.319 260.533   8
   0   5 -14 176.742 331.329   4
   0   5  14 234.485 264.490   1
   0   5  14-245.459 299.211   8
   0  -5  14 812.163 461.769   5
   0  -5 -14 527.825 295.769  10
   0  -5 -14 511.789 361.448   3
   0   5  14 576.250 365.645   7
   0   5 -14 603.619 415.228   9
   0   5  15 1428.42 422.831   8
   0  -5  15 1538.70 453.240   5
   0  -5 -15 1683.35 451.295   3
   0  -5 -15 2737.91 595.150  10
   0   5  15 1321.58 452.737   7
   0   5  15 2522.89 661.149   1
   0   5 -15 2274.93 595.097   9
   0   5 -15 2463.79 543.678   4
   0   5 -16 274.850 266.028   4
   0  -5 -16 407.756 361.499  10
   0   5 -16-356.633 327.447   9
   0  -5  16-457.032 344.097   5
   0  -5 -16 17.2730 283.563   3
   0   5  16-818.912 353.541   8
   0   5  16-237.275 326.572   7
   0   5  16-125.143 368.105   1
   0   5  17-168.167 343.590   1
   0  -5 -17 303.666 348.743  10
   0  -5 -17-221.686 251.662   3
   0   5  17 309.811 359.671   7
   0   5  17-28.1831 294.177   8
   0  -5  17 203.469 399.138   5
   0   5 -17 346.703 262.922   4
   0   5 -17-427.961 420.939   9
   0  -5  18 374.785 423.671   5
   0   5 -18 262.647 353.578   9
   0   5 -18 448.203 346.568   4
   0   5  18 581.835 389.608   1
   0   5  18 183.826 254.277   8
   0   5  18-110.979 353.172   7
   0  -5 -18 89.4501 326.299   3
   0  -5 -18 291.764 384.796  10
   0  -5  19-120.147 310.493   5
   0   5  19 347.436 260.452   8
   0   5 -19 281.101 350.557   9
   0   5  19 386.864 451.012   1
   0  -5 -19 92.9814 260.717  10
   0  -5 -19-173.380 373.333   3
   0   5  19 476.008 320.427   7
   0   5 -20 180.058 320.120   9
   0   5  20 126.069 351.828   1
   0   5  20-277.455 381.422   8
   0  -5 -20 375.971 371.829  10
   0  -5  20 427.099 361.291   5
   0   5  20 669.733 401.071   7
   0  -5 -20 485.710 431.009   3
   0   5  21 843.854 406.588   8
   0  -5 -21-380.425 409.721   3
   0  -5 -21-88.5572 261.051  10
   0   5  21-107.743 251.585   1
   0   5 -21 839.501 442.246   9
   0   5  21 524.617 377.178   7
   0   5 -22 5235.27 913.365   9
   0   5  22 4521.99 895.092   1
   0   5  22 5896.94 923.605   8
   0   6   0 1089.98 386.400   7
   0  -6   0 903.830 287.369   3
   0  -6   0 744.860 366.395   5
   0   6   0 944.223 487.545   4
   0   6  -1 486.984 362.822   4
   0   6   1 523.024 322.335   7
   0  -6  -1 816.564 343.047   6
   0  -6  -1 859.194 335.063   5
   0  -6   1 427.971 200.947   3
   0   6  -1 544.489 346.797   7
   0  -6  -1 723.847 279.660   3
   0  -6   1 1010.49 423.245   5
   0   6   1 683.620 406.441   4
   0   6  -2 2429.54 610.108   4
   0   6  -2 3698.12 683.605   7
   0  -6  -2 3288.42 610.562   5
   0  -6   2 2745.31 424.002   3
   0   6  -2 3157.66 689.442   9
   0   6   2 2403.36 544.901   4
   0   6   2 2101.09 567.754   7
   0  -6  -2 2616.90 483.376   3
   0  -6   2 2765.52 558.532   5
   0  -6  -2 2859.59 546.129   6
   0  -6   3 12548.6 869.000   3
   0  -6  -3 13847.4 1073.09   6
   0  -6   3 14791.2 1176.87   5
   0   6  -3 12534.4 1184.50   9
   0  -6  -3 12616.4 1077.12   5
   0   6  -3 13376.4 1206.17   4
   0  -6  -3 14248.2 1098.70   3
   0   6   3 16263.1 1316.39   4
   0   6   3 12868.1 1206.71   7
   0  -6   4 427.401 328.026   5
   0  -6  -4 200.418 259.416   3
   0   6  -4 567.577 409.871   9
   0   6   4 46.1530 292.001   4
   0   6   4 287.623 353.369   7
   0   6  -4 504.516 336.477   4
   0  -6  -4 128.303 296.325   6
   0   6  -5 422.630 381.692   4
   0  -6  -5 765.015 359.145   3
   0   6  -5 643.045 454.343   9
   0   6   5 111.925 289.873   4
   0  -6   5 845.245 418.672   5
   0  -6  -5 419.361 307.090   6
   0   6   5 44.6160 370.055   7
   0   6  -6 343.890 421.107   9
   0  -6  -6 693.661 348.174   6
   0   6  -6-210.163 371.696   4
   0  -6  -6 43.2385 245.733   3
   0  -6   6 212.929 309.873   5
   0   6   6 1035.47 468.908   7
   0  -6   7 4916.33 735.877   5
   0   6   7 4916.71 823.048   7
   0  -6  -7 4105.83 608.838   6
   0   6  -7 4897.61 789.795   9
   0  -6  -7 5525.44 763.699   3
   0   6  -7 5209.96 751.933   4
   0   6   8 557.877 360.022   7
   0  -6  -8 712.671 275.710   6
   0  -6   8 966.715 473.731   5
   0  -6  -8 872.864 418.621   3
   0   6  -8 128.664 325.696   9
   0  -6  -8 295.323 231.093  10
   0   6  -8 194.815 288.112   4
   0  -6  -9-39.5119 281.202   3
   0   6  -9 336.752 298.304   9
   0   6  -9-210.614 269.732   4
   0  -6  -9-208.366 222.141  10
   0   6   9-249.849 348.764   7
   0  -6   9 43.5332 285.526   5
   0   6 -10 1621.73 497.885   9
   0  -6 -10 1959.85 531.006   3
   0   6  10 2750.29 633.916   7
   0  -6  10 1955.20 528.093   5
   0  -6 -10 2224.11 454.743  10
   0   6 -10 2168.82 599.715   4
   0  -6 -11-61.7981 319.218   3
   0  -6  11 535.063 426.528   5
   0   6 -11-74.0602 289.117   9
   0   6  11 79.4150 323.370   7
   0   6 -11 529.383 408.682   4
   0  -6 -11-44.9919 226.449  10
   0  -6  12 1057.16 453.438   5
   0  -6 -12 873.028 375.304  10
   0  -6 -12 915.969 430.254   3
   0   6 -12 1265.17 453.823   9
   0   6  12 1406.08 478.950   7
   0   6 -12 1480.17 522.157   4
   0  -6  13 2102.12 580.279   5
   0  -6 -13 3023.08 654.000   3
   0   6 -13 3729.23 713.215   4
   0   6 -13 1921.84 553.290   9
   0   6  13 3513.67 766.308   7
   0  -6 -13 3107.49 568.892  10
   0  -6 -14 981.304 392.719  10
   0   6 -14 1009.90 538.194   4
   0   6 -14 363.536 302.540   9
   0  -6  14 1230.76 525.520   5
   0   6  14 461.664 375.449   7
   0  -6 -14 1375.42 505.210   3
   0  -6 -15-114.124 282.855  10
   0  -6 -15 457.805 341.130   3
   0   6 -15-40.7252 379.357   4
   0   6  15 143.348 321.905   7
   0  -6  15-301.331 381.065   5
   0   6 -15 525.143 383.731   9
   0   6  16 757.760 475.463   7
   0   6 -16 1035.02 434.323   9
   0  -6 -16 773.662 267.004  10
   0  -6  16 814.225 458.438   5
   0  -6 -16 1557.89 503.480   3
   0   6 -16 1761.82 564.143   4
   0  -6  17 554.802 459.839   5
   0   6 -17 803.038 433.401   9
   0  -6 -17 297.004 419.223  10
   0   6  17 737.966 457.278   7
   0  -6 -17 105.791 305.784   3
   0   6 -17 93.7152 285.516   4
   0  -6  18-174.103 431.306   5
   0   6 -18 466.913 368.883   9
   0  -6 -18 236.809 272.170  10
   0  -6 -18 797.368 466.622   3
   0   6 -18 1049.78 519.449   4
   0   6  18 483.762 408.916   7
   0   6 -19 58.6334 305.004   9
   0  -6 -19-237.550 304.466  10
   0   6  19-76.7313 352.932   7
   0   6  20 327.245 440.086   7
   0  -7   0 298.669 252.554   3
   0   7   0-112.129 353.447   4
   0  -7   0-380.123 298.530   6
   0   7   0 605.736 382.872   7
   0  -7   0 183.919 316.163   5
   0   7  -1 181.958 321.610   4
   0  -7   1 319.349 256.425   5
   0  -7  -1 273.235 297.115   5
   0   7   1 805.707 473.406   4
   0  -7  -1 641.266 314.131   3
   0   7   1 203.679 367.415   7
   0  -7  -1 291.763 300.497   6
   0   7  -1 644.418 352.897   7
   0  -7  -2 235.186 255.848   3
   0  -7  -2 328.672 299.485   6
   0   7   2 888.843 471.950   4
   0   7  -2 332.870 385.483   4
   0  -7   2 555.508 382.453   5
   0  -7  -2 151.196 298.693   5
   0   7   2 1000.79 506.772   7
   0   7   3 710.878 413.501   4
   0   7  -3 957.762 432.970   4
   0  -7  -3 327.687 206.326   3
   0  -7  -3 126.119 259.424   6
   0  -7   3 851.918 395.319   5
   0  -7  -3 145.499 247.966   5
   0   7   3 564.956 378.386   7
   0  -7  -4 321.931 289.331   3
   0  -7  -4 200.402 299.376   6
   0  -7  -4-53.0196 206.553   5
   0   7   4 299.379 456.030   7
   0   7  -4-130.759 371.780   4
   0   7   4 458.939 388.946   4
   0  -7   4-233.725 344.937   5
   0   7  -4 578.984 470.223   9
   0   7   5 8727.43 1129.61   7
   0   7  -5 5706.63 930.958   4
   0  -7   5 5252.70 826.730   5
   0  -7  -5 7190.91 891.272   3
   0   7   5 6914.54 997.805   4
   0   7  -5 6096.95 964.325   9
   0  -7  -5 5777.51 784.600   6
   0  -7  -5 3334.11 635.186   5
   0   7  -6 409.839 447.923   9
   0   7  -6-457.153 447.596   4
   0   7   6 365.922 358.060   7
   0  -7   6 124.895 380.143   5
   0  -7  -6 377.688 367.405   3
   0  -7  -6 137.053 256.394   5
   0   7  -7 87.3283 316.935   9
   0   7   7 275.774 352.532   7
   0   7  -7-265.250 444.076   4
   0  -7  -7 387.128 324.859   3
   0  -7   7 74.4598 294.441   5
   0  -7  -8 1363.52 465.087   3
   0   7   8 2637.17 648.420   7
   0   7  -8 2571.45 659.494   9
   0  -7   8 2455.07 640.555   5
   0   7  -8 2382.36 671.101   4
   0   7  -9 1467.77 515.277   9
   0   7   9 2330.80 689.786   7
   0   7  -9 1362.88 446.489   4
   0  -7   9 2071.31 593.471   5
   0  -7  -9 1615.62 532.933   3
   0   7  10 154.330 341.827   7
   0  -7  10 169.875 276.328   5
   0  -7 -10-25.3384 329.211   3
   0   7 -10 431.505 310.218   4
   0   7 -10-408.765 335.539   9
   0  -7  11 1262.02 433.286   5
   0   7  11 1771.03 584.935   7
   0  -7 -11 1600.14 532.053   3
   0   7 -11 282.492 377.621   9
   0   7 -11 1363.90 585.333   4
   0   7 -12 1422.19 514.691   4
   0   7  12 1045.25 552.048   7
   0  -7  12 1449.00 589.897   5
   0  -7 -12 665.355 322.176   3
   0   7 -12 694.425 432.867   9
   0   7  13 896.743 480.150   7
   0  -7  13 317.564 415.501   5
   0   7 -13-266.862 399.476   4
   0  -7 -13 11.4112 345.417   3
   0   7 -13 311.093 465.715   9
   0   7 -14 288.574 375.979   4
   0  -7  14 1197.34 547.518   5
   0   7  14 833.976 575.111   7
   0  -7 -14 686.134 413.378   3
   0   7 -14 432.958 314.474   9
   0   7 -15 213.914 316.883   4
   0   7 -15 293.107 388.691   9
   0   7  15 97.0110 389.769   7
   0   7 -16-313.451 509.484   4
   0   7 -16-244.601 411.230   9
   0   8   0 4443.82 950.388   4
   0  -8   0 4326.76 785.195   5
   0  -8   0 5339.87 874.887   6
   0   8   1 294.153 361.330   4
   0   8  -1 55.9079 361.569   4
   0  -8  -1 459.032 460.176   5
   0  -8   1-256.681 373.105   6
   0  -8  -1-18.3413 286.673   6
   0  -8   1-346.084 380.820   5
   0  -8   2 465.459 390.104   5
   0  -8  -2 370.368 357.319   5
   0   8  -2 375.373 372.597   4
   0   8   2 536.427 476.751   4
   0  -8   2 59.5026 273.566   6
   0   8   2 396.545 398.526   7
   0  -8  -3-193.013 325.256   5
   0  -8   3 786.359 439.686   5
   0   8  -3 203.121 461.599   4
   0   8   3 1206.92 613.307   4
   0   8   3 490.047 446.176   7
   0   8  -4 33.1261 437.428   4
   0  -8  -4-347.783 314.123   3
   0   8   4 329.003 387.736   7
   0  -8   4 156.994 297.148   5
   0  -8   5-350.632 417.464   5
   0   8  -5 387.536 464.427   4
   0  -8  -5 81.4428 243.910   3
   0   8   5 247.096 443.464   7
   0   8  -6-378.649 539.381   4
   0  -8  -6-35.1868 239.002   3
   0  -8   6-59.9989 328.778   5
   0   8  -7 2361.69 697.130   4
   0  -8   7 2359.24 691.643   5
   0  -8  -7 1534.10 510.488   3
   0   8  -7 2123.15 709.220   9
   0  -8  -8 599.062 402.799   3
   0   8  -8 503.113 495.532   9
   0  -8   8 1074.52 555.781   5
   0  -8   9 1591.52 497.389   5
   0   8  -9 535.477 373.488   9
   0  -8  -9 703.772 364.860   3
   1   0 -27 1754.73 555.416  10
  -1   0  26-255.422 426.045   8
   1   0 -26 871.093 424.872  10
   1   0 -25 140.343 343.692  10
  -1   0  25 222.019 332.544   8
  -1   0  24-192.956 437.321   5
  -1   0  24 933.868 576.034   8
   1   0 -24 26.8774 272.482  10
  -1   0  23 2190.50 545.694   8
  -1   0  23 1925.05 569.276   5
   1   0 -23 1768.60 498.841  10
  -1   0  22 528.388 343.495   8
  -1   0  22-113.028 426.319   5
   1   0 -22 469.485 392.028  10
  -1   0  21 2685.48 610.376   8
   1   0 -21 3332.03 628.113  10
  -1   0  21 2743.39 650.894   5
  -1   0  20 21.4868 281.926   5
  -1   0  20 445.057 279.773   7
  -1   0  20 748.818 445.671   8
   1   0 -20 167.572 236.379  10
   1   0 -19 2091.14 461.646  10
  -1   0  19 2185.70 405.825   7
  -1   0  19 3304.68 648.211   8
  -1   0  19 3010.90 610.063   5
   1   0 -19 2005.98 351.865   3
  -1   0  18 225.179 234.539   7
  -1   0  18 149.000 275.430   8
  -1   0  18-145.581 353.682   5
   1   0 -18 182.738 230.259  10
   1   0 -18-0.53385 148.407   3
  -1   0  17 10267.6 760.291   7
  -1   0  17 10562.0 955.567   5
  -1   0  17 11975.2 1001.89   8
   1   0 -17 10786.6 717.006   3
   1   0 -17 11219.6 905.679  10
  -1   0  16 377.752 344.170   8
   1   0 -16-223.149 172.129   3
   1   0 -16 439.433 292.744  10
  -1   0  16 382.536 337.209   5
  -1   0  16 121.958 179.346   7
  -1   0  15 5833.95 658.899   8
   1   0 -15 6563.25 644.593  10
  -1   0  15 6723.17 578.517   7
  -1   0  15 5785.82 662.775   5
   1   0 -15 6382.63 530.033   3
  -1   0  14 699.438 252.095   7
  -1   0  14 152.753 241.560   5
   1   0 -14 372.229 257.215  10
   1   0 -14-93.3556 152.388   3
  -1   0  14 257.660 228.461   8
   1   0 -13 5670.11 466.566   3
   1   0 -13 5586.37 565.215  10
  -1   0  13 5799.80 496.683   7
  -1   0  13 5914.64 590.172   8
  -1   0  13 6700.26 636.338   5
   1   0 -12-165.998 129.354   3
  -1   0  12 232.162 219.362   8
   1   0 -12 9.82500 205.962  10
   1   0 -11 3531.44 339.208   3
   1   0 -11 3492.74 415.246  10
  -1   0  11 3083.30 416.085   5
  -1   0  11 3465.50 466.032   8
   1   0 -10 217.980 195.684  10
   1   0 -10 101.539 144.955   3
  -1   0  10-166.717 165.672   8
  -1   0  10 123.614 208.087   5
   1   0  -9 335.002 152.168   2
   1   0  -9 456.652 142.469   3
  -1   0   9 411.581 211.804   5
   1   0  -9 148.974 147.300  10
  -1   0   9 868.782 249.886   8
   1   0  -8-14.4722 83.2700   3
  -1   0   8 88.7852 170.495   5
   1   0  -8 24.2390 124.770  10
  -1   0   8 80.5349 150.490   8
   1   0  -8-51.2986 111.937   2
  -1   0   7 22935.7 803.412   8
   1   0  -7 23045.3 765.995  10
  -1   0   7 22029.8 768.207   5
   1   0  -7 24592.3 780.525   2
   1   0  -6 99.9913 123.817  10
   1   0  -6 9.05704 104.911   2
  -1   0   6 66.1838 139.242   5
  -1   0   6 44.3110 134.723   8
   1   0  -5 110331. 1387.43  10
  -1   0   5 108539. 1439.32   8
  -1   0   5 106828. 1361.74   5
   1   0  -5 110114. 1390.01   2
   1   0  -4 162.468 91.1462  10
  -1   0   4 124.988 79.2364   5
  -1   0   4 19.4158 52.0427   2
   1   0  -4-7.01858 90.0541   8
   1   0  -4 143.799 85.6243   2
  -1   0   4 109.018 97.4234   8
   1   0  -4 10.6938 64.4732   5
  -1   0   4-21.2944 74.0989  10
   1   0  -3 56752.3 797.723   2
  -1   0  -3 388078. 2320.77  12
   1   0   3 385135. 2292.73   8
   1   0   3 375890. 1534.48   7
   1   0   3 388406. 2395.54   5
  -1   0  -3 379536. 2272.27   8
  -1   0  -3 371089. 2322.06   5
   1   0   3 375138. 2052.22   3
  -1   0  -3 380760. 2021.95   3
   1   0   4 31.8057 99.6519   8
  -1   0  -4 81.5051 79.3686   3
   1   0   4 83.2393 121.465   5
   1   0   4 43.1225 58.3155   7
  -1   0  -4-16.7207 89.3096  12
   1   0   4 5.12395 68.9646   3
   1   0   4 76.5851 76.8542   2
  -1   0  -5 143703. 1761.46  12
   1   0   5 140598. 1519.63   2
  -1   0  -5 140986. 1512.52   3
   1   0   5 139871. 1268.11   7
   1   0   5 134618. 1507.57   3
   1   0   5 143948. 1823.57   5
   1   0   5 142748. 1756.57   8
  -1   0  -6 47.8585 103.541  12
   1   0   6 276.644 164.789   8
  -1   0  -6-67.2907 87.2153   3
   1   0   6 31.9068 172.224   5
   1   0   6 260.244 108.437   7
   1   0   7 6859.08 478.061   5
   1   0   7 6749.17 478.665   8
   1   0   7 7082.54 357.086   7
  -1   0  -7 6778.69 396.316   3
  -1   0  -7 7314.95 482.075  12
   1   0   8-58.3486 164.441   8
   1   0   8 214.274 118.699   7
   1   0   8-100.121 169.278   5
  -1   0  -8-42.4672 137.484  12
  -1   0  -8 63.5917 98.3074   3
  -1   0  -9 13260.5 723.143  12
   1   0   9 12268.9 734.297   5
   1   0   9 12506.6 711.190   8
  -1   0  -9 11236.6 563.708   3
   1   0   9 11561.5 527.529   7
   1   0  10 222.288 194.612   8
  -1   0 -10-21.8076 149.015  12
   1   0  10 169.778 142.608   7
   1   0  10 184.100 221.660   5
  -1   0 -10 66.8167 139.223   3
   1   0  11 15586.2 914.127   5
  -1   0 -11 16224.7 897.857  12
   1   0  11 14139.9 839.017   8
   1   0  11 14682.3 661.250   7
  -1   0 -11 15105.9 717.162   3
  -1   0 -12-222.174 140.520   3
   1   0  12 141.752 221.947   8
   1   0  12 421.467 291.860   5
   1   0  12 206.241 155.189   7
  -1   0 -12-100.795 231.850  12
  -1   0 -13 3463.42 393.184   3
   1   0  13 2625.99 468.309   8
   1   0  13 3036.33 345.783   7
  -1   0 -13 3420.41 490.317  12
  -1   0 -13 2420.80 414.033  10
   1   0  13 2971.52 502.426   5
   1   0  14-250.336 317.505   8
   1   0  14 16.8060 145.457   7
  -1   0 -14 303.032 201.852   3
  -1   0 -14 178.975 227.526  10
  -1   0 -15 3714.26 518.807  10
  -1   0 -15 4092.97 439.748   3
   1   0  15 5325.09 661.732   8
   1   0  15 3900.51 422.343   7
   1   0  15 5164.94 674.147   5
  -1   0 -16 43.1804 156.540   3
   1   0  16 314.871 199.597   7
   1   0  16 281.315 357.972   5
   1   0  16 97.4495 357.211   8
  -1   0 -16 299.649 264.120  10
   1   0  17 38139.5 1859.90   5
  -1   0 -17 39311.1 1422.23   3
  -1   0 -17 40573.1 1727.83  10
   1   0  17 44747.8 1898.95   8
   1   0  17 38934.6 1348.62   7
   1   0  18 131.806 315.691   8
  -1   0 -18 456.277 346.668  10
   1   0  18 587.594 399.431   5
  -1   0 -18 460.861 216.530   3
   1   0  19 5135.76 766.447   5
   1   0  19 6233.46 830.869   8
  -1   0 -19 6018.12 753.916  10
  -1   0 -19 5531.16 582.072   3
   1   0  20-249.523 337.493   8
   1   0  20-226.847 384.743   5
  -1   0 -20-365.751 312.060  10
   1   0  21-484.892 408.972   5
   1   0  21 35.3113 284.731   8
  -1   0 -21 326.400 282.051  10
   1   0  22 278.865 389.979   5
   1   0  22 1194.89 505.757   8
  -1   0 -22 144.619 342.851  10
   1   0  23 191.556 395.631   8
  -1   0 -23-217.050 272.303  10
  -1   0 -24 468.718 399.019  10
   1   0  24 347.045 391.917   8
  -1   0 -25 4631.23 773.498  10
   1   0  25 3819.59 820.812   8
  -1   0 -26-277.841 335.231  10
   1   0  26-233.857 382.015   8
  -1   0 -27 374.160 342.532  10
   1  -1 -27 590.650 482.937  10
  -1  -1  27 909.294 543.687   8
   1   1 -27 285.048 353.582  10
   1  -1 -26 1103.48 437.631  10
  -1  -1  26 2144.13 715.776   5
  -1  -1  26 1212.28 492.739   8
   1   1 -26 1162.87 446.435  10
  -1   1  26 1912.64 636.364   8
  -1  -1  25 2089.01 612.960   8
  -1   1  25 2860.20 706.872   8
   1   1 -25 1810.87 542.137  10
  -1  -1  25 2305.84 668.273   5
   1  -1 -25 2186.11 534.857  10
  -1  -1  24 676.466 462.918   5
   1   1 -24 122.879 263.037  10
  -1  -1  24 556.420 389.426   8
  -1   1  24 559.438 362.882   8
   1  -1 -24-310.162 417.863  10
   1  -1 -23 1271.59 476.216  10
  -1  -1  23 1179.06 432.731   8
   1   1 -23 743.580 288.072  10
  -1   1  23 2000.62 628.784   8
   1  -1 -22 243.565 279.099  10
  -1   1  22 788.070 490.509   8
  -1  -1  22-12.9442 358.005   5
  -1  -1  22-109.194 294.942   8
   1   1 -22-79.5899 236.779  10
  -1   1  21 8196.06 778.929   7
  -1  -1  21 8622.30 1002.84   5
   1  -1 -21 8020.25 784.391   3
  -1  -1  21 9200.38 984.185   8
   1  -1 -21 8447.93 947.169  10
  -1   1  21 9590.23 1035.22   8
   1   1 -21 9266.13 920.511  10
  -1  -1  20 7732.65 950.557   5
   1  -1 -20 8341.33 927.463  10
   1  -1 -20 7875.31 764.401   3
  -1  -1  20 7710.89 878.674   8
  -1   1  20 7072.41 718.573   7
  -1   1  20 8098.32 929.136   8
   1   1 -20 7378.22 704.706   4
   1   1 -20 7910.83 831.502  10
   1  -1 -19 5256.63 718.255  10
   1   1 -19 4657.55 613.781  10
  -1  -1  19 5449.45 730.043   8
  -1   1  19 5101.41 588.008   7
  -1  -1  19 4687.97 723.566   5
  -1  -1  19 4937.73 589.023   7
   1  -1 -19 5843.47 648.024   3
  -1   1  19 5601.03 763.347   8
   1  -1 -18 43.9685 254.332  10
  -1  -1  18 464.856 371.679   5
   1  -1 -18 38.9273 194.453   3
   1   1 -18 230.538 233.220  10
  -1   1  18 418.646 250.839   7
  -1   1  18 518.441 381.186   8
  -1  -1  18 175.378 291.523   8
  -1  -1  17 21953.5 1361.26   5
   1  -1 -17 21116.0 1144.10   3
   1  -1 -17 24923.0 1388.17  10
  -1   1  17 22172.3 1146.03   7
  -1   1  17 22818.3 1361.69   8
   1   1 -17 22602.8 1220.00  10
  -1  -1  17 22325.7 1306.17   8
   1   1 -16 17533.6 1031.99  10
   1  -1 -16 17274.9 1014.57   3
  -1  -1  16 19128.2 1168.21   8
   1  -1 -16 18412.7 1154.25  10
   1   1 -16 16609.2 709.596   3
  -1  -1  16 18168.5 1200.00   5
  -1   1  16 16766.8 1109.77   8
  -1   1  16 16614.7 977.026   7
  -1  -1  15 1730.03 450.542   5
   1   1 -15 1623.96 233.509   3
   1  -1 -15 1777.76 318.635   2
  -1  -1  15 2091.60 415.307   8
   1  -1 -15 1421.14 318.092   3
   1   1 -15 1900.04 366.630  10
   1  -1 -15 2086.30 448.850  10
  -1   1  15 1772.25 360.312   7
  -1   1  15 1670.34 435.071   8
  -1  -1  14 2083.25 433.265   5
   1  -1 -14 1363.86 277.774   2
   1  -1 -14 1458.77 321.225   3
  -1  -1  14 1796.53 381.604   8
  -1   1  14 1324.40 353.030   5
   1   1 -14 1224.55 185.476   3
  -1   1  14 1346.37 370.972   8
  -1   1  14 1874.20 351.834   7
   1  -1 -14 2473.76 443.590  10
   1   1 -14 1699.23 339.334  10
   1  -1 -13 2025.30 388.067  10
  -1  -1  13 1658.28 438.827   5
  -1   1  13 1968.63 333.943   7
   1  -1 -13 2062.59 321.651   2
   1   1 -13 1520.68 310.095  10
   1   1 -13 1647.02 210.209   3
  -1   1  13 1334.42 313.339   5
  -1  -1  13 1636.22 363.851   8
  -1   1  13 1640.19 399.782   8
   1  -1 -13 1894.26 332.049   3
  -1   1  12 7006.85 610.242   5
   1   1 -12 7770.17 587.812  10
  -1  -1  12 7860.88 654.182   8
  -1   1  12 7147.23 578.729   7
   1  -1 -12 7322.13 630.349  10
  -1  -1  12 7015.79 641.329   5
   1  -1 -12 7674.34 620.970   3
   1  -1 -12 7929.48 563.798   2
  -1   1  12 7074.00 636.879   8
   1   1 -12 6935.51 378.517   3
   1   1 -11 955.791 220.798  10
   1   1 -11 1001.81 142.317   3
  -1   1  11 909.345 317.664   8
  -1   1  11 1047.11 295.407   5
   1  -1 -11 1171.89 292.005  10
  -1  -1  11 1442.23 334.216   8
   1  -1 -11 1561.32 257.905   2
  -1   1  11 1327.75 268.677   7
  -1  -1  11 1372.22 309.187   5
   1  -1 -11 1155.62 265.361   3
  -1   1  10 8951.99 582.881   7
   1   1 -10 9062.55 366.965   3
   1  -1 -10 9300.33 610.323   3
  -1   1  10 9463.18 663.688   8
   1  -1 -10 10686.6 597.214   2
  -1   1  10 9192.37 636.441   5
  -1  -1  10 9555.10 677.726   5
   1  -1 -10 9314.89 644.616  10
  -1  -1  10 10283.4 649.484   8
   1   1 -10 9033.04 547.052  10
  -1  -1   9 27241.5 1043.86   5
   1  -1  -9 29020.2 1050.23  10
  -1   1   9 27920.2 963.023   7
   1   1  -9 26678.0 561.376   3
  -1  -1   9 28613.7 996.935   8
   1  -1  -9 27908.7 907.756   2
   1   1  -9 27713.3 891.825  10
  -1   1   9 27367.8 1015.84   8
   1  -1  -8 4042.01 392.557  10
   1   1  -8 3161.27 176.465   3
  -1   1   8 3472.82 348.689   7
  -1  -1   8 2878.51 341.788   5
  -1   1   8 4002.55 391.893   8
  -1  -1   8 4147.34 387.966   8
   1   1  -8 3276.26 297.029  10
  -1   1   7 3976.15 349.839   7
   1  -1  -7 4038.77 361.705  10
  -1  -1   7 4308.69 358.068   8
   1   1  -7 3432.61 154.218   3
   1   1  -7 3545.67 283.756  10
  -1   1   7 3946.49 371.213   8
  -1  -1   7 4064.46 389.718   5
  -1  -1   6 2827.68 309.550   5
   1   1  -6 2816.29 233.027  10
  -1   1   6 2503.13 284.381   8
  -1   1   6 3372.92 314.012   7
   1  -1  -6 3002.76 300.605  10
  -1  -1   6 2707.47 271.644   8
  -1   1   5 861.751 178.625   7
   1   1  -5 731.826 122.812  10
  -1  -1   5 637.534 154.364   8
   1  -1  -5 687.884 209.746   6
  -1  -1   5 663.022 167.602   5
   1   1  -5 1055.81 189.007   9
   1   1  -5 847.415 175.198   4
   1  -1  -5 793.828 160.820  10
  -1   1   5 840.362 168.616   8
  -1  -1   5 791.979 119.976  10
   1   1  -4 57168.8 1043.14   4
   1   1  -4 58575.3 1025.44   9
  -1   1   4 57093.2 1070.16   1
  -1   1   4 58192.2 1091.98   7
  -1  -1   4 58692.7 1130.71   5
  -1   1   4 56314.6 1007.41   6
   1  -1  -4 58446.6 1054.18   6
  -1   1   4 53381.3 863.268  12
   1   1  -4 58165.8 913.270   8
  -1  -1   4 57866.7 925.152   8
   1   1  -4 57829.6 757.368  10
  -1   1   4 56923.5 972.462   8
  -1  -1   4 57700.6 752.678  10
   1  -1  -4 57835.2 1024.30  10
  -1   1   3 24248.9 666.072   1
  -1   1   3 24567.0 670.095   7
   1   1  -3 23466.5 506.592   8
  -1  -1   3 23622.8 408.015  10
   1  -1  -3 23571.8 646.509   1
  -1  -1   3 23409.9 601.981   9
   1  -1  -3 24186.1 633.381   6
   1   1  -3 23541.9 409.410  10
   1  -1  -3 23788.8 595.623  10
  -1   1   3 24891.2 623.870   6
  -1  -1   3 23686.9 677.093   5
   1  -1  -3 24078.1 541.400   8
  -1   1   3 23579.8 542.244   8
   1   1  -3 24703.2 620.009   9
   1   1  -3 24079.7 652.442   4
  -1  -1   3 23956.8 518.128   8
  -1   1   2 100869. 1271.47   7
   1   1  -2 98647.6 1170.80   9
  -1   1   2 98483.7 1253.87   4
   1  -1  -2 98313.6 1245.12   4
  -1  -1   2 95301.2 1138.05   9
  -1   1   2 94199.0 896.109   8
   1  -1  -2 96003.5 1242.57   7
  -1   1   2 92655.1 1270.15   1
  -1   1   2 96783.0 1188.57   6
   1  -1  -2 95014.1 1021.89  10
   1  -1  -2 92242.9 1241.51   1
   1  -1  -2 96588.0 889.320   8
  -1  -1   2 95725.8 1283.02   5
   1  -1  -2 97462.4 1192.34   6
  -1  -1   2 98897.4 769.322   3
  -1  -1   2 97801.5 1243.24   4
   1   1  -2 94429.8 1241.91   4
  -1  -1   2 96483.0 1233.02   7
  -1  -1   2 98773.1 1086.30   1
   1  -1  -2 98679.7 1300.66   9
   1   1  -1 207469. 1666.40   9
  -1  -1   1 200341. 1628.22   9
   1  -1  -1 204969. 1799.29   1
  -1  -1   1 204796. 1601.92   1
  -1   1   1 205398. 1758.66   4
   1  -1  -1 205629. 1802.25   9
  -1  -1   1 206785. 1371.23   3
   1  -1  -1 202520. 1243.50  10
  -1   1   1 216851. 1780.00   7
   1   1  -1 209839. 1765.46   7
  -1  -1   1 205955. 1750.89   4
   1  -1  -1 201907. 1710.41   7
   1   1  -1 209102. 1766.41   4
  -1  -1   1 206616. 1756.46   7
   1   1  -1 203050. 1612.21   1
   1  -1  -1 207837. 1758.98   4
  -1   1   1 206155. 1820.97   9
  -1   1   0 85280.7 1161.72   9
   1   1   0 84266.1 1102.60   1
  -1  -1   0 84191.4 1005.35   3
   1  -1   0 83683.4 1063.23   7
  -1  -1   0 84861.9 1098.94   4
  -1  -1   0 83854.9 760.346   8
   1  -1   0 85594.4 1121.18   4
   1  -1   0 85140.2 1151.61   9
   1  -1   0 83338.0 975.278   5
  -1   1   0 84859.3 1070.45   7
   1   1   0 86768.2 1142.20   7
  -1  -1   0 83751.6 1114.24   7
   1   1   0 82236.9 1097.67   4
  -1  -1   0 85447.3 1094.86   9
  -1   1   0 84353.3 1108.47   4
   1   1   1 10159.7 250.774  11
  -1   1  -1 10727.3 388.894   5
   1  -1   1 9852.59 356.423   7
  -1   1  -1 10217.6 363.825   7
   1   1   1 9882.86 381.342   4
  -1  -1  -1 10906.5 410.022   7
  -1   1  -1 10342.9 419.579   9
  -1  -1  -1 10656.7 403.089   3
  -1  -1  -1 10657.2 248.080  11
   1  -1   1 9801.96 406.053   9
  -1   1  -1 10360.5 390.521   4
   1   1   1 9722.74 300.519   8
   1   1   1 10389.9 409.740   7
   1  -1   1 10401.3 288.822  11
  -1  -1  -1 10539.3 386.522   4
   1  -1   1 9950.49 367.969   5
  -1  -1  -1 9602.77 297.153   8
   1  -1   1 10474.8 394.950   4
  -1   1  -2 19883.8 396.784   8
  -1  -1  -2 21184.0 422.604   6
   1  -1   2 20882.3 405.549   8
  -1   1  -2 20606.4 486.984  12
  -1   1  -2 20599.5 595.002   5
  -1   1  -2 21918.5 634.621   9
  -1   1  -2 22434.8 582.076   4
  -1   1  -2 21478.7 515.545   7
   1   1   2 22514.5 621.133   7
   1  -1   2 21790.9 579.442   4
  -1  -1  -2 21473.1 624.062   3
   1   1   2 20865.7 549.383   4
   1  -1   2 22025.3 594.804   5
  -1  -1  -2 21207.6 502.475   8
   1   1   2 20687.9 444.102  11
  -1  -1  -2 20899.3 581.443   7
   1   1   2 21052.7 505.613   8
   1  -1   2 21357.7 517.194   7
  -1  -1  -2 21539.3 546.506   4
  -1  -1  -3 105445. 1149.00  12
   1   1   3 104975. 988.325   6
  -1   1  -3 99614.3 1075.88   8
  -1  -1  -3 106426. 1481.29   3
  -1  -1  -3 104272. 1231.11   4
   1  -1   3 103453. 1407.23   5
  -1   1  -3 100443. 1259.91   4
   1   1   3 100273. 1215.31   4
   1   1   3 105534. 1180.21  11
  -1  -1  -3 104087. 1024.22   6
  -1   1  -3 103066. 1248.99  12
   1   1   3 101302. 1259.21   8
   1  -1   3 103882. 914.705   3
   1   1   3 101804. 1366.32   7
   1  -1   3 102375. 1094.86   8
  -1   1  -3 102817. 1471.63   9
   1  -1   3 106408. 1292.48   4
   1  -1   3 102253. 1147.25   7
  -1   1  -4 34057.0 910.445   9
  -1  -1  -4 35176.0 761.085  12
   1   1   4 35227.5 838.875   7
  -1  -1  -4 34819.4 917.079   3
   1  -1   4 33660.9 533.248   3
   1  -1   4 34104.9 888.502   5
  -1  -1  -4 35348.1 744.297   4
  -1   1  -4 33790.2 807.900  12
   1  -1   4 33745.4 761.254   4
   1   1   4 35158.0 639.726   6
   1   1   4 33778.5 812.103   8
   1  -1   4 34079.4 737.184   8
  -1   1  -4 34800.0 775.979   4
   1   1   5 20780.6 673.225   7
  -1   1  -5 21544.2 631.591   4
  -1   1  -5 21040.2 454.745   3
  -1   1  -5 20990.4 706.436  12
   1   1   5 21216.1 704.638   8
   1   1   5 21324.9 574.444   6
   1  -1   5 21121.5 447.168   3
  -1  -1  -5 21322.4 767.800   3
   1  -1   5 20704.3 648.635   8
   1  -1   5 20735.7 752.449   5
  -1  -1  -5 21826.6 667.179  12
  -1  -1  -5 21610.2 613.787   4
   1   1   6 28.7626 98.7582   6
  -1  -1  -6 28.9258 109.353  12
  -1  -1  -6-85.2861 117.082   3
   1   1   6-10.0739 103.693   7
  -1  -1  -6 130.305 87.7509   2
   1  -1   6 88.5149 64.6089   3
   1  -1   6 122.409 158.314   5
  -1   1  -6-85.9163 128.605  12
  -1   1  -6-39.8530 59.6585   3
  -1   1  -6 242.144 114.307   4
   1  -1   6 35.9855 124.183   8
   1   1   6 69.0278 174.972   8
  -1  -1  -7 649.959 138.038   2
  -1   1  -7 740.297 196.629  12
   1   1   7 582.218 181.901   7
  -1   1  -7 565.430 108.225   3
   1  -1   7 479.143 99.2422   3
  -1  -1  -7 577.975 181.236   3
  -1  -1  -7 624.977 186.560  12
   1   1   7 400.402 169.868   8
   1  -1   7 779.624 197.927   8
  -1   1  -7 577.661 145.875   4
   1  -1   7 339.435 158.930   5
  -1   1  -8 15869.2 502.861   3
   1   1   8 15717.4 668.528   7
  -1  -1  -8 16400.6 781.486   3
   1   1   8 17073.0 796.940   8
   1  -1   8 14643.2 481.249   3
  -1   1  -8 16103.7 774.199  12
  -1  -1  -8 16416.9 597.733   2
  -1  -1  -8 16129.0 731.147  12
   1  -1   8 14784.3 778.599   5
   1  -1   8 16195.7 736.574   8
  -1   1  -8 16536.6 637.316   4
   1   1   9 9696.54 549.146   7
  -1  -1  -9 8515.04 588.677   3
  -1  -1  -9 8778.02 470.318   2
  -1   1  -9 9504.73 518.134   4
  -1   1  -9 9228.31 631.093  12
   1  -1   9 8751.95 645.017   5
  -1   1  -9 8728.35 402.312   3
   1  -1   9 8959.52 591.360   8
   1   1   9 9563.79 644.919   8
  -1  -1  -9 9633.20 608.081  12
   1   1  10 322.879 150.638   7
  -1   1 -10 140.442 132.093  10
  -1  -1 -10 397.849 191.791   3
  -1   1 -10 512.220 179.163   4
   1   1  10 709.699 236.249   8
   1  -1  10 660.007 256.131   8
  -1  -1 -10 304.704 151.401   2
   1  -1  10 598.844 283.648   5
  -1   1 -10 308.282 107.762   3
  -1  -1 -10 615.877 189.812  12
  -1   1 -10 310.386 202.954  12
  -1  -1 -11 2698.31 368.058   3
  -1   1 -11 2704.04 310.870   4
   1   1  11 2568.77 422.457   8
  -1  -1 -11 2740.42 310.161   2
  -1   1 -11 2654.06 415.425  12
  -1  -1 -11 3523.80 450.413  12
  -1   1 -11 2431.29 247.988   3
   1  -1  11 3340.62 495.314   5
   1   1  11 2164.08 302.538   7
  -1   1 -11 2753.18 361.269  10
   1  -1  11 2141.04 362.235   8
  -1   1 -12 6704.62 419.628   3
  -1  -1 -12 6426.12 572.672   3
  -1   1 -12 7238.67 684.620  12
  -1   1 -12 6547.37 555.086  10
   1   1  12 6588.42 643.358   8
  -1  -1 -12 6255.25 599.203  12
  -1   1 -12 6202.31 467.596   4
   1  -1  12 6239.92 644.395   5
   1  -1  12 6153.30 574.354   8
   1   1  12 6011.74 495.970   7
  -1  -1 -13 918.624 275.626   3
   1  -1  13 1076.10 317.744   8
  -1   1 -13 740.720 234.435  10
   1  -1  13 1034.64 434.063   5
  -1   1 -13 831.932 177.380   3
  -1   1 -13 926.280 227.552   4
   1   1  13 1286.28 278.832   7
   1   1  13 1036.37 324.975   8
  -1   1 -14 12419.5 709.584   4
   1  -1  14 13045.7 923.133   8
   1   1  14 11988.5 740.876   7
   1   1  14 13744.0 986.082   8
  -1   1 -14 12038.0 610.662   3
  -1  -1 -14 11656.5 809.216   3
  -1  -1 -14 13582.5 948.106  10
   1  -1  14 12932.1 995.762   5
  -1   1 -14 12482.6 825.042  10
  -1  -1 -15 1908.80 425.994  10
   1   1  15 1469.39 321.031   7
  -1   1 -15 1419.81 249.650   3
  -1   1 -15 1554.41 314.331  10
   1  -1  15 1458.16 428.070   5
  -1  -1 -15 1473.98 327.059   3
   1  -1  15 1523.49 402.898   8
   1   1  15 2169.10 478.857   8
  -1   1 -15 1887.69 316.954   4
   1   1  16 2573.67 525.181   8
   1  -1  16 2588.08 488.269   8
  -1   1 -16 1944.03 282.529   3
  -1  -1 -16 1628.50 355.601   3
  -1  -1 -16 1986.72 453.063  10
   1  -1  16 1090.62 388.872   5
  -1   1 -16 2383.17 368.628   4
   1   1  16 2031.91 366.594   7
  -1   1 -16 1394.78 327.611  10
   1  -1  16 2184.23 338.793   7
   1  -1  17 10975.4 953.457   8
  -1  -1 -17 10529.5 837.178   3
   1  -1  17 9244.60 654.969   7
  -1   1 -17 9874.71 697.515   4
   1   1  17 8630.72 696.437   7
   1  -1  17 9264.31 951.498   5
  -1   1 -17 10789.2 868.764  10
   1   1  17 10785.5 991.274   8
  -1  -1 -17 10250.4 897.569  10
  -1   1 -18 4415.43 594.458  10
  -1  -1 -18 4707.63 661.350  10
   1   1  18 4624.08 537.220   7
  -1  -1 -18 5102.67 607.190   3
   1   1  18 5698.81 746.531   8
   1  -1  18 6888.95 804.285   8
  -1   1 -18 4648.95 504.655   4
   1  -1  18 4957.81 742.438   5
  -1  -1 -19 7849.77 869.896  10
  -1  -1 -19 7245.14 730.628   3
   1  -1  19 6391.01 872.026   5
   1   1  19 7957.64 913.387   8
  -1   1 -19 7029.40 771.213  10
   1  -1  19 7741.02 863.078   8
  -1   1 -20 488.831 306.699  10
   1  -1  20-173.395 387.395   5
  -1  -1 -20 196.786 218.772  10
   1   1  20-422.852 318.548   8
   1  -1  20 158.051 324.112   8
  -1  -1 -20 24.5830 196.618   3
  -1  -1 -21 3819.65 578.975   3
  -1  -1 -21 5250.31 775.867  10
   1  -1  21 4954.34 784.097   8
   1  -1  21 4808.45 837.010   5
  -1   1 -21 4355.41 663.802  10
   1   1  21 4406.89 718.130   8
   1  -1  22 1305.02 536.580   8
  -1   1 -22 781.994 400.715  10
   1  -1  22 923.180 528.158   5
   1   1  22 1359.90 483.879   8
  -1  -1 -22 350.350 264.686  10
   1   1  23 2339.14 671.536   8
   1  -1  23 1424.84 492.820   8
  -1  -1 -23 2028.49 565.823  10
  -1   1 -23 1355.34 402.389  10
   1  -1  23 1675.77 587.417   5
  -1  -1 -24-143.557 304.930  10
  -1   1 -24 475.007 352.150  10
   1   1  24 713.989 480.760   8
   1  -1  24-351.555 411.662   8
   1  -1  24-746.664 528.757   5
   1  -1  25-474.160 488.866   8
   1   1  25 426.834 497.375   8
   1  -1  25-384.184 452.923   5
  -1   1 -25 367.207 305.119  10
  -1  -1 -25-57.7974 410.546  10
  -1   1 -26 62.1608 262.628  10
  -1  -1 -26-5.79361 311.906  10
   1  -1  26-497.161 429.932   8
   1   2 -27 1214.60 458.391   9
  -1   2  26-86.6078 508.308   8
  -1  -2  26 504.414 455.307   8
   1  -2 -26 29.7656 320.001  10
   1   2 -26 41.6409 255.151   9
  -1  -2  26 723.504 525.909   5
   1  -2 -25 811.027 468.912  10
  -1  -2  25 80.5425 342.598   5
   1   2 -25 16.4681 278.644   9
  -1   2  25-214.268 349.914   8
  -1  -2  25 1146.99 519.162   8
   1  -2 -24-317.609 383.341  10
  -1  -2  24 1422.50 475.462   8
  -1   2  24 1293.83 495.414   8
   1   2 -24 240.278 342.115   9
  -1  -2  24 420.188 435.066   5
  -1  -2  23-288.870 410.664   5
  -1   2  23 51.7945 323.834   8
  -1  -2  23-69.6460 314.421   8
   1  -2 -23 71.3570 355.620  10
   1   2 -23-88.6603 234.320   9
   1  -2 -23-56.0672 221.369   3
   1   2 -22 174.276 233.465  10
   1  -2 -22-38.9873 233.671   3
   1   2 -22 24.5811 275.703   9
  -1  -2  22 331.517 368.334   8
  -1   2  22-573.699 445.204   8
  -1   2  22-97.7310 201.665   1
  -1  -2  22 574.954 453.632   5
   1  -2 -22 143.198 334.432  10
  -1  -2  21 288.102 355.658   8
   1  -2 -21-40.8124 297.651  10
  -1   2  21 322.399 370.485   8
   1  -2 -21 409.230 274.937   3
   1   2 -21 531.547 374.040   9
   1   2 -21 197.062 209.715  10
  -1  -2  21 1083.07 510.558   5
  -1   2  21-28.7094 209.814   7
  -1   2  21 659.390 294.704   1
  -1   2  20 1621.09 498.066   8
  -1  -2  20 1363.56 500.337   5
   1  -2 -20 816.895 320.758   3
   1   2 -20 1326.00 359.268   4
   1  -2 -20 1089.64 375.358  10
   1   2 -20 1260.35 406.636   9
  -1   2  20 691.583 298.826   1
  -1  -2  20 2601.16 590.993   8
  -1   2  20 724.788 311.594   7
   1   2 -20 1145.88 351.822  10
   1  -2 -19 5188.49 666.155   3
   1   2 -19 6188.56 765.486   9
  -1   2  19 6680.17 850.310   8
  -1  -2  19 4973.45 757.124   5
  -1   2  19 5216.94 679.237   1
  -1   2  19 3888.19 578.179   7
   1   2 -19 5410.28 616.768   4
   1  -2 -19 5863.71 789.547  10
  -1  -2  19 5226.45 710.255   8
   1   2 -19 5638.74 645.969  10
   1  -2 -18 596.282 313.090  10
   1   2 -18 242.292 188.961  10
   1  -2 -18 299.796 176.260   2
  -1   2  18 629.366 332.382   1
  -1   2  18 876.782 444.628   8
  -1  -2  18 488.542 351.849   5
  -1   2  18-108.047 243.052   7
  -1  -2  18 519.387 278.750   8
   1  -2 -18 602.250 321.452   3
   1   2 -18 397.059 231.777   4
  -1  -2  17 1478.96 394.793   8
   1  -2 -17 2227.33 494.717  10
  -1   2  17 1562.49 370.286   7
   1   2 -17 1522.43 344.095   4
  -1   2  17 1599.67 409.574   1
  -1   2  17 2116.92 518.418   8
   1  -2 -17 1327.05 356.425   3
  -1  -2  17 1822.17 501.718   5
   1  -2 -17 1067.63 285.896   2
   1   2 -17 1210.67 309.942  10
   1  -2 -16 10825.0 932.591  10
   1   2 -16 12494.9 825.727  10
   1   2 -16 12146.5 950.368   9
  -1   2  16 11906.5 987.911   8
  -1   2  16 13006.0 943.222   7
   1   2 -16 12348.9 874.313   4
   1  -2 -16 12731.9 963.402   3
  -1  -2  16 11789.5 916.169   8
   1  -2 -16 12216.0 799.468   2
  -1  -2  16 9966.71 952.434   5
  -1  -2  15 2053.98 412.930   8
   1  -2 -15 2257.25 349.405   2
  -1   2  15 1430.16 432.116   8
   1  -2 -15 2422.86 491.107  10
   1   2 -15 2343.94 374.125  10
   1   2 -15 1608.72 388.260   9
  -1   2  15 1554.69 365.878   7
   1  -2 -15 1689.83 393.426   3
   1   2 -15 2099.98 395.721   4
  -1  -2  15 1822.09 471.464   5
   1  -2 -14 3623.76 536.209  10
   1  -2 -14 3971.61 542.511   3
   1   2 -14 4518.75 553.879   9
   1   2 -14 3838.32 426.845  10
  -1   2  14 4529.97 602.840   8
  -1  -2  14 3898.93 536.040   8
  -1   2  14 4071.12 517.715   7
   1   2 -14 4691.15 525.384   4
  -1  -2  14 3472.95 548.107   5
   1  -2 -14 3853.77 455.092   2
   1   2 -13 2258.83 371.406   4
  -1   2  13 2618.07 417.938   7
  -1  -2  13 1578.71 337.233   8
   1   2 -13 2713.18 435.208   9
   1  -2 -13 2253.54 433.485  10
   1  -2 -13 3007.37 383.207   2
   1   2 -13 2287.18 330.698  10
  -1   2  13 2397.46 452.342   8
  -1  -2  13 2071.81 432.313   5
   1  -2 -13 1956.78 404.677   3
   1   2 -12 9568.29 702.256   4
  -1   2  12 7958.13 669.102   7
   1   2 -12 9437.90 588.981  10
  -1   2  12 7862.43 685.263   1
   1   2 -12 9193.97 721.152   9
   1  -2 -12 8970.94 743.223   3
   1  -2 -12 9984.83 780.527  10
   1  -2 -12 9441.35 626.362   2
  -1  -2  12 8661.52 745.813   5
  -1   2  12 8291.26 709.596   8
  -1  -2  12 9403.34 697.576   8
  -1   2  11 495.087 246.315   7
   1  -2 -11 897.998 281.062   3
   1   2 -11 609.836 261.755   9
   1  -2 -11 897.056 298.047  10
  -1   2  11 620.556 286.189   1
  -1  -2  11 108.598 213.760   5
  -1   2  11 308.423 238.216   8
   1   2 -11 295.360 209.901   4
  -1  -2  11 829.220 270.839   8
   1   2 -11 318.384 143.837  10
   1  -2 -10 21320.3 1030.73  10
  -1  -2  10 21171.6 907.756   8
  -1   2  10 19839.1 975.055   7
   1   2 -10 20267.9 978.209   9
  -1   2  10 20075.4 1014.59   1
   1   2 -10 20746.8 955.265   4
  -1  -2  10 20888.1 1065.04   5
   1   2 -10 21401.7 763.664  10
  -1   2  10 18947.4 933.967   8
  -1   2   9 28030.9 1125.75   7
   1  -2  -9 30470.7 1144.80  10
   1   2  -9 28366.0 1109.36   9
   1   2  -9 29815.2 1106.84   4
   1   2  -9 28415.4 809.591  10
  -1  -2   9 28785.0 992.464   8
  -1   2   9 26993.9 1043.84   8
  -1  -2   9 28303.9 1189.81   5
  -1   2   9 30104.0 1187.07   1
  -1   2   8 476.694 214.048   7
   1  -2  -8 350.720 199.553   6
  -1   2   8 8.47243 185.903   1
   1  -2  -8 167.760 206.277  10
  -1  -2   8-23.2766 169.942   5
   1   2  -8 0.83102 86.3424  10
   1   2  -8 396.595 188.654   9
   1   2  -8 43.2828 148.673   4
  -1   2   8-231.545 193.893   8
  -1  -2   8-116.117 122.780   8
   1   2  -7 15290.8 492.007  10
  -1  -2   7 15575.1 643.004   8
   1   2  -7 15762.9 772.250   9
  -1   2   7 15214.5 797.765   1
   1  -2  -7 15416.7 741.793  10
  -1   2   7 15517.4 787.930   7
  -1  -2   7 15046.3 803.268   5
  -1   2   7 15799.9 702.908   8
   1   2  -7 14341.7 734.659   4
   1  -2  -7 14806.8 726.797   6
  -1  -2   6 3424.82 295.859   8
  -1   2   6 3726.01 392.487   7
   1  -2  -6 3725.40 371.810   6
   1   2  -6 3635.93 219.379  10
   1  -2  -6 3839.35 361.371  10
  -1  -2   6 3681.61 407.809   5
  -1   2   6 3510.72 326.372   8
   1   2  -6 3905.56 385.390   4
   1   2  -6 3769.02 384.457   9
  -1   2   6 3722.48 417.685   1
  -1  -2   5 31493.6 459.986   3
  -1  -2   5 35175.5 1124.14   5
   1   2  -5 35821.1 1079.75   9
   1   2  -5 31690.0 538.926  10
   1  -2  -5 33675.3 988.530   6
   1  -2  -5 33627.0 953.477  10
   1   2  -5 33334.6 1066.10   4
  -1   2   5 31914.7 1090.65   1
  -1   2   5 33413.4 1100.48   7
  -1   2   5 33305.6 861.142   8
  -1  -2   4 17.2914 51.5924   3
  -1   2   4-199.387 142.948   7
   1   2  -4 249.366 185.108   4
  -1  -2   4 137.764 188.839   5
  -1   2   4 40.6161 107.916   8
   1  -2  -4 141.019 141.519   6
   1   2  -4 23.0162 69.6764   8
   1   2  -4-10.0385 143.551   9
  -1   2   4 277.225 152.266   4
  -1  -2   4 26.3311 36.0528  10
  -1   2   4-58.2778 147.752   1
  -1   2   4-51.4023 62.8859  12
   1  -2  -4 328.734 141.087  10
   1   2  -4 56.8159 41.5570  10
  -1   2   3 1239.25 105.128  12
   1   2  -3 1349.60 126.341   8
  -1   2   3 1071.53 217.173   4
  -1   2   3 1321.81 156.985   8
  -1  -2   3 1417.08 257.757   5
  -1   2   3 1440.49 260.129   7
   1  -2  -3 1262.58 141.900   8
   1  -2  -3 1399.00 228.625   6
   1   2  -3 1340.27 250.653   9
  -1   2   3 1013.20 226.345   1
  -1  -2   3 1342.91 145.569   3
   1  -2  -3 1640.45 197.805  10
   1   2  -3 1086.68 233.540   4
  -1  -2   3 1254.28 137.657  12
  -1   2   2 3077.27 334.631   4
   1   2  -2 2929.79 329.339   9
   1   2  -2 2714.08 318.479   4
  -1  -2   2 2922.75 328.479   5
  -1  -2   2 2680.52 141.292  10
  -1   2   2 2925.88 179.947   8
   1   2  -2 3179.09 322.677   7
   1  -2  -2 3101.81 230.625  10
  -1  -2   2 3071.66 176.627  12
  -1   2   2 3442.59 350.731   7
   1  -2  -2 3032.86 168.089   8
   1   2  -1 1016.64 97.0048   8
   1  -2  -1 1202.09 137.320  10
  -1   2   1 944.723 218.897   4
   1   2  -1 1059.14 216.175   4
   1   2  -1 1464.10 244.957   9
   1   2  -1 1181.66 208.520   7
  -1   2   1 921.380 194.568   7
  -1   2   1 891.913 231.004   9
  -1  -2   1 959.875 90.6393  11
   1   2   0 40773.0 1091.34   1
  -1   2   0 39705.3 1069.10   7
  -1   2   0 39814.7 1086.52   4
   1   2   0 39011.1 1090.95   4
   1   2   0 37473.3 550.695   8
   1   2   0 40560.7 1103.59   7
   1  -2   0 38033.1 972.359   5
   1   2   0 39290.4 1088.96   9
  -1   2   0 39083.7 1126.41   9
   1  -2   0 38490.0 555.144  10
  -1  -2  -1 9087.21 327.450   8
   1   2   1 9307.46 322.087   8
  -1   2  -1 8643.95 273.708  12
   1  -2   1 9952.65 293.830  11
   1   2   1 8454.99 517.705   1
   1   2   1 8557.40 522.292   4
   1  -2   1 9924.11 517.452   5
  -1   2  -1 8625.39 548.701   9
   1   2   1 9000.94 539.441   7
  -1   2  -1 9506.63 541.611   4
  -1   2  -1 8957.51 504.146   7
  -1  -2  -2 4601.05 383.925   3
  -1   2  -2 4702.96 422.852   9
  -1   2  -2 4976.40 408.774   4
  -1  -2  -2 5315.50 196.652  12
   1   2   2 4335.92 393.344   7
   1  -2   2 5021.56 388.154   5
  -1  -2  -2 4915.07 276.584   8
   1   2   2 4675.74 198.733  11
   1   2   2 4837.27 271.677   8
   1   2   2 4379.94 369.552   4
   1   2   2 4752.71 419.271   1
  -1   2  -2 4808.24 376.494   7
   1  -2   2 5184.26 259.301  11
  -1   2  -2 4879.26 252.937  12
   1   2   3 3490.58 342.389   4
   1   2   3 3329.70 205.571  11
   1  -2   3 3468.62 190.300   8
  -1   2  -3 3287.78 244.387  12
  -1  -2  -3 3544.07 200.117  12
  -1   2  -3 3064.87 294.598   7
   1  -2   3 2983.61 318.664   5
  -1  -2  -3 2983.57 327.422   3
   1   2   3 3130.97 339.761   7
  -1  -2  -3 3204.67 264.627   6
   1   2   3 3326.52 256.798   8
   1   2   3 3041.48 361.694   1
  -1   2  -3 3161.12 175.151   8
  -1   2  -3 2673.25 325.236   9
  -1   2  -3 3156.67 332.164   4
   1   2   4 3253.85 342.130   4
   1   2   4 4329.94 432.497   1
  -1  -2  -4 3618.87 237.172  12
  -1   2  -4 4068.71 375.315   4
  -1   2  -4 3691.20 283.643  12
  -1  -2  -4 3693.58 385.295   3
  -1  -2  -4 4122.32 310.087   6
   1  -2   4 3511.92 360.713   5
   1  -2   4 3766.21 236.505   8
   1   2   4 3716.33 292.495   8
  -1   2  -4 3431.25 224.101   8
   1   2   4 3554.32 368.421   7
  -1   2  -4 3697.21 393.722   9
  -1   2  -5 7888.78 449.455  12
   1   2   5 7373.86 443.001   8
  -1  -2  -5 7226.46 422.393   6
  -1  -2  -5 7580.25 383.432  12
   1  -2   5 7585.71 534.280   5
   1   2   5 7494.17 492.121   4
   1   2   5 7670.93 539.399   7
  -1   2  -5 8039.22 518.576   4
   1  -2   5 7002.34 294.853   3
  -1   2  -5 7983.60 567.239   9
   1  -2   5 7786.86 385.071   8
  -1   2  -5 7442.99 259.507  10
  -1  -2  -5 7278.04 540.794   3
   1   2   6 57937.2 1487.08   7
  -1  -2  -6 59581.0 1210.04   6
  -1   2  -6 59214.7 1551.61   9
  -1   2  -6 58757.6 871.669  10
   1  -2   6 59442.7 1525.09   5
   1  -2   6 58438.3 781.237   3
  -1   2  -6 62858.0 1441.99   4
   1   2   6 59265.9 1337.42   8
  -1  -2  -6 61054.4 1182.84  12
  -1   2  -6 60850.5 1338.63  12
   1  -2   6 61506.7 1169.66   8
  -1  -2  -6 62917.4 1598.33   3
  -1   2  -7 22233.8 997.110   9
   1  -2   7 22957.0 1011.50   5
   1  -2   7 21391.1 453.788   3
   1  -2   7 23684.9 793.516   8
   1   2   7 22692.1 958.912   7
   1   2   7 23949.9 911.140   8
  -1   2  -7 24411.9 920.571   4
  -1  -2  -7 25205.8 1063.55   3
  -1   2  -7 22581.0 886.178  12
  -1  -2  -7 23808.4 813.743  12
  -1   2  -7 23585.8 630.289  10
  -1  -2  -8 1307.16 301.984   3
  -1  -2  -8 1351.39 242.262  12
   1   2   8 1329.90 281.207   8
  -1   2  -8 1660.64 319.386   9
  -1   2  -8 1546.95 284.885  12
   1   2   8 1240.41 275.818   7
  -1   2  -8 1464.98 272.339   4
   1  -2   8 1418.07 336.737   5
   1  -2   8 1435.71 261.667   8
  -1   2  -8 1164.22 174.931  10
   1  -2   8 1142.84 106.276   3
   1   2   9 39626.7 1319.17   7
   1  -2   9 42386.8 1222.85   8
  -1  -2  -9 41303.2 1227.20  12
  -1   2  -9 41138.1 1249.62   4
   1   2   9 40145.5 1332.14   8
  -1   2  -9 41630.9 1343.05  12
  -1   2  -9 42953.4 1032.34  10
  -1  -2  -9 42768.5 1476.08   3
   1  -2   9 42678.1 1482.47   5
  -1   2  -9 41514.7 1453.55   9
  -1   2 -10 87.2240 125.846  10
  -1  -2 -10-166.599 226.952   3
  -1   2 -10 68.0025 200.644   9
  -1   2 -10 264.449 188.254   4
   1   2  10 368.393 214.390   7
   1   2  10 449.860 275.167   8
  -1   2 -10-101.496 180.119  12
  -1  -2 -10 241.335 182.772  12
   1  -2  10 449.891 232.065   8
   1  -2  10-42.2890 225.933   5
  -1  -2 -10 391.883 179.789   2
   1   2  11 5581.69 544.793   7
  -1   2 -11 6058.23 459.306  10
  -1   2 -11 5294.36 504.111   4
  -1  -2 -11 5549.18 434.299   2
   1  -2  11 5288.55 600.065   5
   1   2  11 5583.23 589.813   8
  -1  -2 -11 5520.46 585.333   3
  -1   2 -11 6276.54 637.234   9
   1  -2  11 5996.46 542.874   8
  -1   2 -12 40296.6 1337.72   4
  -1  -2 -12 38742.4 1544.42   3
  -1   2 -12 38370.1 1554.44   9
   1  -2  12 41052.9 1428.37   8
  -1  -2 -12 39577.8 1143.34   2
   1   2  12 39361.3 1517.19   8
   1   2  12 38308.1 1417.65   7
   1  -2  12 38237.1 1600.60   5
  -1   2 -12 37669.4 1194.12  10
  -1   2 -13 1243.79 352.052   9
   1   2  13 491.977 295.179   8
  -1   2 -13 782.270 216.259  10
   1  -2  13 568.160 295.810   5
  -1  -2 -13 957.448 292.901   3
  -1   2 -13 1037.12 296.877   4
  -1  -2 -13 1232.96 238.709   2
   1  -2  13 775.719 295.592   8
   1   2  13 1100.01 303.361   7
   1  -2  14 2731.70 466.041   8
  -1   2 -14 2135.29 368.583  10
   1  -2  14 3018.86 548.595   5
  -1  -2 -14 3110.34 500.991   3
   1   2  14 2589.82 422.052   7
   1   2  14 3153.75 566.005   8
  -1  -2 -14 1969.25 453.612  10
  -1   2 -14 1968.84 421.364   9
  -1  -2 -14 2509.55 340.730   2
  -1   2 -14 2793.11 391.845   4
  -1   2 -15 11315.9 775.754   4
   1   2  15 9957.32 884.932   8
  -1  -2 -15 9907.79 857.459   3
  -1   2 -15 11992.5 791.738  10
   1   2  15 10619.4 826.219   7
  -1  -2 -15 11165.8 691.085   2
   1  -2  15 10857.4 865.769   8
   1  -2  15 9609.13 928.707   5
  -1  -2 -15 9407.84 856.325  10
  -1   2 -16 289.504 180.852  10
   1   2  16 957.338 399.531   8
  -1   2 -16 526.362 254.521   4
  -1  -2 -16 293.142 250.558   3
  -1  -2 -16 431.116 302.822  10
   1  -2  16 1017.51 372.633   8
   1   2  16 338.966 222.444   7
   1   2  17 801.417 310.107   7
   1   2  17 1260.41 419.364   8
  -1  -2 -17 672.813 294.459   3
  -1  -2 -17 550.619 336.556  10
   1  -2  17 1787.51 541.028   5
  -1   2 -17 835.721 314.369  10
  -1   2 -17 1073.18 307.798   4
   1  -2  17 1593.60 473.676   8
  -1   2 -18 1070.40 298.672   4
  -1  -2 -18 749.121 309.821   3
   1   2  18 869.069 313.740   7
  -1   2 -18 1122.10 337.214  10
   1  -2  18 1429.39 526.537   5
  -1  -2 -18 738.520 309.765  10
   1  -2  18 1231.56 378.716   8
   1   2  18 991.618 411.498   8
  -1  -2 -19 113.237 208.662   3
   1  -2  19 652.983 416.371   5
  -1   2 -19 24.2532 231.024   9
   1   2  19 395.261 250.257   7
  -1   2 -19 476.862 257.644  10
   1  -2  19 735.920 369.586   8
  -1  -2 -19 1276.15 469.226  10
   1   2  19 567.549 422.800   8
  -1   2 -20 179.358 212.450  10
   1   2  20 58.8662 282.504   8
   1  -2  20 252.966 358.871   5
  -1  -2 -20-74.2108 263.002  10
   1  -2  20-817.503 369.674   8
  -1   2 -20 398.115 342.255   9
  -1  -2 -20-83.7150 232.258   3
   1  -2  21 3163.39 747.891   5
  -1   2 -21 2718.38 503.684  10
   1   2  21 2415.30 557.057   8
  -1  -2 -21 2287.33 516.471   3
   1  -2  21 2999.08 621.738   8
  -1  -2 -21 2844.15 617.440  10
  -1   2 -21 2814.89 560.626   9
  -1  -2 -22 206.337 364.642  10
   1  -2  22 684.376 354.211   8
   1   2  22 1303.28 539.386   8
  -1   2 -22 460.520 407.048   9
   1  -2  22 623.407 544.094   5
  -1  -2 -22-27.2386 212.301   3
  -1  -2 -23 1178.26 428.087  10
   1  -2  23 1154.38 477.701   8
   1  -2  23 931.166 515.382   5
   1   2  23 773.811 496.170   8
  -1   2 -23 625.507 394.548   9
  -1  -2 -23 744.899 323.706   3
   1   2  24 853.300 507.137   8
  -1  -2 -24 197.396 386.266  10
  -1   2 -24 194.087 406.029   9
   1  -2  24 735.129 460.134   5
   1  -2  24 1006.51 479.280   8
   1   2  25-539.364 542.806   8
  -1  -2 -25 775.410 422.023  10
  -1   2 -25 405.302 365.066   9
   1  -2  25 833.744 603.790   5
   1  -2  25 641.420 472.720   8
   1  -2  26 507.447 364.908   8
  -1   2 -26 343.975 289.797   9
   1   3 -26 182.723 345.522   9
  -1  -3  25 570.968 416.756   8
   1  -3 -25 445.395 500.900  10
   1  -3 -25 823.255 400.906   3
  -1   3  25-22.0590 374.481   8
   1   3 -25 551.845 364.878   9
   1  -3 -24 580.973 323.396   3
   1  -3 -24 980.323 456.261  10
  -1  -3  24 1200.23 629.163   5
  -1   3  24 569.390 402.550   8
  -1  -3  24 954.847 435.413   8
   1   3 -24 729.381 397.437   9
   1  -3 -23 657.701 397.216  10
  -1   3  23 234.545 312.302   8
   1  -3 -23 65.6017 301.459   3
  -1  -3  23 282.185 447.552   5
   1   3 -23-64.6974 371.147   9
   1   3 -22 238.302 318.935   9
  -1  -3  22 828.034 447.489   8
  -1   3  22 520.933 369.722   1
   1  -3 -22-163.533 256.173  10
  -1  -3  22 154.760 412.733   5
  -1   3  22 382.662 350.385   8
   1  -3 -22 211.858 274.588   3
  -1  -3  21 788.892 476.940   5
   1  -3 -21 943.962 341.700   3
   1   3 -21 1429.58 455.850   9
  -1   3  21 1216.13 425.099   7
  -1   3  21 996.349 442.509   8
  -1   3  21 873.317 388.564   1
   1  -3 -21 831.290 389.790  10
  -1  -3  21 1672.26 525.955   8
  -1  -3  20 1094.71 489.427   5
   1  -3 -20 1761.63 487.716  10
   1  -3 -20 1256.18 405.588   3
  -1  -3  20 1596.75 470.195   8
  -1   3  20 1291.04 488.120   8
  -1   3  20 1735.64 477.862   1
   1   3 -20 2097.58 472.800   4
  -1   3  20 1165.49 370.868   7
   1   3 -20 1834.73 501.726   9
   1  -3 -19 2184.71 484.699   3
  -1   3  19 1920.48 506.339   1
   1   3 -19 2451.68 538.991   9
  -1   3  19 1825.19 475.071   7
  -1  -3  19 2558.63 609.528   5
  -1   3  19 1919.03 480.135   8
  -1  -3  19 2130.34 501.856   8
   1   3 -19 2198.81 440.118   4
   1  -3 -19 2020.62 507.517  10
  -1  -3  18 556.669 382.237   5
  -1   3  18 1311.27 403.606   7
   1  -3 -18 808.581 371.294  10
  -1   3  18 795.343 355.941   8
   1  -3 -18 823.544 374.965   3
   1   3 -18 1127.44 413.182   9
  -1  -3  18 634.839 397.168   8
   1   3 -18 775.866 341.352   4
  -1   3  18 576.919 316.426   1
   1   3 -17 324.208 344.278   9
  -1  -3  17 359.768 327.575   8
  -1   3  17 310.384 291.528   7
   1  -3 -17 66.3450 248.217  10
  -1   3  17 285.927 300.869   8
  -1   3  17 146.041 282.647   1
   1  -3 -17 123.354 296.269   3
   1   3 -17 372.362 242.967   4
   1  -3 -17 689.668 266.317   2
  -1  -3  17 30.2679 311.608   5
   1   3 -16 3343.96 566.064   9
   1  -3 -16 4099.61 647.096  10
   1   3 -16 3353.41 513.529   4
  -1  -3  16 3792.66 669.150   5
  -1  -3  16 2986.76 502.662   8
   1  -3 -16 3176.63 433.852   2
  -1   3  16 3302.44 546.676   7
  -1   3  16 3362.71 584.519   1
  -1   3  16 3279.00 562.256   8
   1  -3 -16 3228.11 584.604   3
  -1   3  15 3216.13 528.506   7
  -1  -3  15 3476.64 504.596   8
   1  -3 -15 3481.21 448.103   2
  -1  -3  15 2433.30 538.593   5
   1   3 -15 3704.68 587.605   9
  -1   3  15 3945.21 603.150   1
  -1   3  15 2937.01 480.632   8
   1  -3 -15 3397.63 543.176  10
   1   3 -15 3743.66 554.018   4
   1  -3 -15 3453.27 551.705   3
   1   3 -15 3295.79 375.829  10
  -1   3  14 15388.4 1084.41   7
   1   3 -14 14969.9 1062.23   9
  -1   3  14 16048.1 1064.21   8
   1   3 -14 15347.9 746.707  10
  -1  -3  14 17142.0 1216.41   5
  -1   3  14 16748.0 1169.56   1
   1   3 -14 17702.6 1088.40   4
   1  -3 -14 18053.1 1170.36  10
   1  -3 -14 16297.4 1139.31   3
  -1  -3  14 15570.6 950.694   8
   1  -3 -13 3995.27 592.302   3
  -1  -3  13 3787.84 484.344   8
   1   3 -13 3920.62 359.251  10
  -1  -3  13 4965.75 664.956   5
   1   3 -13 4062.64 555.530   9
  -1   3  13 3744.91 555.736   7
  -1   3  13 4044.61 535.760   8
   1  -3 -13 4450.97 599.989  10
  -1   3  13 4344.25 632.640   1
   1   3 -13 4100.53 530.752   4
  -1  -3  12 6281.11 579.140   8
   1   3 -12 5862.94 647.845   9
   1  -3 -12 7895.92 772.582   3
   1   3 -12 6492.93 656.879   4
   1  -3 -12 6390.46 658.027  10
  -1   3  12 5416.21 667.345   1
   1   3 -12 6321.93 430.158  10
  -1   3  12 5832.23 599.603   8
  -1   3  12 6622.53 696.714   7
  -1  -3  12 6940.66 756.565   5
   1  -3 -11 40072.9 1529.66  10
  -1  -3  11 38774.5 1637.13   5
   1   3 -11 36091.7 933.030  10
  -1   3  11 35828.9 1381.40   8
   1  -3 -11 38191.3 1607.36   3
   1   3 -11 38737.0 1516.23   4
  -1   3  11 38529.2 1590.68   7
  -1   3  11 36989.3 1594.24   1
  -1  -3  11 39707.3 1312.88   8
   1   3 -11 38619.3 1557.37   9
   1  -3 -10 1343.49 362.642   6
   1   3 -10 826.480 320.174   4
   1   3 -10 761.403 293.933   9
  -1   3  10 280.024 279.288   1
   1  -3 -10 1175.41 340.145  10
   1   3 -10 667.162 130.269  10
  -1   3  10 1378.44 377.748   7
  -1   3  10 921.589 288.392   8
  -1  -3  10 828.634 253.472   8
  -1  -3  10 892.358 380.307   5
  -1   3   9 4044.90 444.307   8
   1  -3  -9 3976.30 449.395  10
   1  -3  -9 3575.94 458.042   6
   1   3  -9 3936.92 514.063   9
  -1  -3   9 3809.64 528.331   5
   1   3  -9 4087.46 513.889   4
  -1   3   9 2926.50 512.691   1
   1   3  -9 3495.34 241.656  10
  -1   3   9 3512.41 489.159   7
   1   3  -8 14063.1 882.457   4
   1   3  -8 14133.4 883.819   9
  -1  -3   8 13417.9 896.747   5
  -1   3   8 13839.0 915.128   7
  -1   3   8 13705.6 729.672   8
   1  -3  -8 14427.0 822.266  10
  -1   3   8 15045.0 961.032   1
   1  -3  -8 14009.4 806.777   6
   1   3  -8 12537.1 398.203  10
  -1   3   7 7302.36 512.520   8
  -1   3   7 7553.10 673.506   7
  -1   3   7 7810.10 701.875   1
   1   3  -7 6138.75 227.970  10
  -1  -3   7 6543.69 243.853   3
  -1  -3   7 6699.36 618.874   5
   1   3  -7 7469.60 643.922   9
   1   3  -7 7236.73 630.339   4
   1  -3  -7 7484.79 586.614   6
   1  -3  -7 7510.36 560.758  10
  -1  -3   6 26.2616 64.2102   3
  -1  -3   6 128.776 196.394   5
   1  -3  -6 106.163 156.336  10
   1  -3  -6 433.476 239.550   6
   1   3  -6 366.206 259.287   9
  -1   3   6-50.9290 125.008   8
   1   3  -6-35.1696 206.654   4
  -1   3   6 88.9737 187.664   7
  -1   3   6 162.877 204.473   1
   1   3  -5-202.934 192.902   4
  -1   3   5-1.42782 204.249   1
   1  -3  -5 116.440 184.987   6
  -1   3   5-11.2271 107.288   8
   1  -3  -5 176.765 169.275  10
  -1   3   5 165.127 193.312   7
  -1  -3   5 180.039 229.442   5
  -1   3   5 158.766 219.322   4
  -1  -3   5 97.2145 88.7070   3
   1   3  -5 113.194 256.539   9
   1  -3  -4 29039.9 910.489  10
  -1   3   4 27247.2 1173.95   7
  -1   3   4 25335.5 442.120  11
   1   3  -4 27352.3 557.647   8
   1  -3  -4 28440.8 1041.39   6
   1   3  -4 29880.4 1192.84   9
  -1   3   4 27681.2 734.015   8
  -1   3   4 30108.3 1256.11   1
  -1  -3   4 27583.3 764.823   3
  -1  -3   4 27597.1 1143.37   5
  -1   3   4 29081.1 1166.98   4
   1   3  -4 28561.2 1186.47   4
   1   3  -3 2627.75 381.201   7
   1  -3  -3 1828.86 277.807   6
   1  -3  -3 2278.23 183.293   8
  -1  -3   3 2033.98 221.832   3
   1   3  -3 2623.30 405.620   4
  -1  -3   3 2391.86 368.711   5
   1  -3  -3 2149.17 245.575  10
  -1   3   3 2110.63 186.357   8
  -1  -3   3 2216.18 180.775  12
  -1   3   3 2612.46 395.658   4
  -1   3   3 2228.88 363.901   7
   1   3  -3 2078.34 134.679   8
   1   3  -3 2288.79 374.595   9
  -1   3   2 775.796 251.648   4
  -1  -3   2 706.077 91.0672  10
  -1   3   2 751.937 198.884   7
   1   3  -2 559.309 256.332   4
  -1  -3   2 913.426 197.095   3
   1   3  -2 911.635 290.482   9
   1   3  -2 430.957 61.9281   8
   1  -3  -2 705.282 157.517  10
   1  -3  -2 723.102 94.5746   8
  -1  -3   2 704.296 98.3231  11
   1   3  -2 451.314 64.5204   8
  -1  -3   2 560.199 246.247   5
  -1   3   2 672.498 96.8344   8
   1   3  -2 684.460 231.261   7
   1   3  -1 13362.3 801.742   9
  -1   3   1 14848.3 830.452   7
   1  -3  -1 13014.8 463.595  10
  -1   3   1 13636.0 833.613   9
   1   3  -1 12718.3 284.325   8
   1   3  -1 14880.8 835.089   7
   1   3  -1 12825.1 795.454   4
  -1   3   1 15208.3 843.180   4
   1  -3   0 8406.45 590.177   5
   1  -3   0 8565.19 319.406  10
   1   3   0 7890.17 643.738   9
  -1   3   0 8825.99 650.666   7
  -1   3   0 8385.55 641.208   4
   1   3   0 8962.57 653.853   4
   1   3   0 7833.22 614.991   7
  -1   3   0 7341.90 630.116   9
   1   3   0 8031.15 264.258   8
   1  -3   1 522.262 71.5357  11
   1   3   1 594.710 98.9720   8
   1  -3   1 620.302 73.5333  10
   1   3   1 707.500 251.990   7
  -1   3  -1 811.872 256.922   4
  -1  -3  -1 609.375 109.112   8
   1   3   1 703.512 248.631   1
  -1   3  -1 614.732 214.803   7
   1   3   1 714.320 220.260   4
  -1   3  -1 1071.46 289.036   9
   1  -3   1 693.816 236.262   5
  -1  -3  -1 732.434 197.283   3
   1   3   2 8532.39 670.940   7
  -1   3  -2 9282.21 645.276   7
   1   3   2 7561.08 600.190   4
  -1   3  -2 9023.91 666.219   4
  -1   3  -2 8367.06 665.630   9
   1  -3   2 8690.52 336.159  11
   1   3   2 8955.79 380.039   8
   1  -3   2 9283.83 625.049   5
  -1  -3  -2 9562.94 622.860   3
   1   3   2 9585.99 693.738   1
  -1   3  -3 6791.50 551.655   7
   1  -3   3 7323.18 573.162   5
   1   3   3 6967.22 377.776   8
  -1   3  -3 6984.38 596.839   4
  -1   3  -3 6459.37 612.897   9
  -1  -3  -3 6491.89 469.562   6
  -1  -3  -3 6923.77 550.681   3
   1   3   3 5652.37 218.683  11
   1   3   3 6860.43 611.941   7
   1   3   3 6440.31 569.445   4
   1   3   3 7556.90 647.304   1
   1   3   4 516.638 239.297   7
  -1   3  -4 390.872 189.412   7
  -1   3  -4 343.626 75.9435   8
   1   3   4 360.389 190.286   4
  -1   3  -4 517.036 263.052   4
   1   3   4 351.334 79.9379  11
  -1   3  -4 547.851 288.688   9
   1   3   4 433.531 138.696   8
   1  -3   4 284.391 155.551   5
  -1  -3  -4 469.437 158.695   6
  -1  -3  -4 452.798 228.120   3
   1   3   4 919.331 295.451   1
   1   3   5 1620.48 392.073   1
   1   3   5 1591.30 246.009   8
   1   3   5 1818.00 349.633   7
  -1   3  -5 1550.56 324.715   4
  -1   3  -5 1914.47 378.843   9
   1  -3   5 2023.80 187.556   8
   1  -3   5 1621.48 320.823   5
  -1  -3  -5 1980.44 276.480   6
  -1  -3  -5 1978.67 349.962   3
   1   3   5 2139.97 364.051   4
   1   3   6-90.3004 219.061   1
   1  -3   6 119.006 117.829   8
   1   3   6 46.2115 190.648   7
  -1   3  -6-52.9075 164.235   4
   1  -3   6 131.135 225.890   5
   1   3   6 214.253 214.827   4
  -1   3  -6 111.222 188.341   9
  -1  -3  -6-73.9873 165.949   6
   1   3   6-130.642 139.247   8
  -1  -3  -6 136.632 212.783   3
   1  -3   7 2151.88 186.817   3
   1  -3   7 2564.30 265.841   8
  -1   3  -7 1833.86 116.034  10
   1   3   7 2463.83 339.404   8
   1  -3   7 3206.42 464.059   5
  -1   3  -7 3954.23 494.490   4
  -1   3  -7 2586.33 445.209   9
   1   3   7 3016.63 448.225   7
  -1  -3  -7 3428.98 484.707   3
  -1  -3  -7 2944.38 367.518   6
   1   3   7 2600.05 441.623   1
  -1  -3  -8 608.181 249.745   6
   1  -3   8 172.282 256.477   5
  -1   3  -8 353.321 263.582   9
   1  -3   8 96.0337 52.7197   3
   1   3   8 236.038 280.083   1
  -1   3  -8 95.7870 59.9521  10
  -1  -3  -8 345.634 249.204   3
   1  -3   8 307.046 157.809   8
  -1   3  -8 279.362 248.923   4
   1   3   8 43.3400 217.410   7
   1   3   8 379.449 223.068   8
   1   3   9 10101.8 707.323   8
  -1   3  -9 10702.4 769.379   4
  -1  -3  -9 10865.3 849.863   3
  -1   3  -9 10020.3 410.239  10
   1  -3   9 10732.4 607.743   8
  -1   3  -9 10175.1 826.608   9
  -1  -3  -9 11582.8 693.915   6
   1   3   9 9741.89 787.106   7
   1   3   9 10466.1 864.939   1
   1  -3   9 10818.9 839.876   5
  -1  -3 -10 3444.65 564.437   3
   1   3  10 2824.67 447.206   7
   1  -3  10 3409.42 528.719   5
   1  -3  10 3168.14 386.569   8
   1   3  10 3218.34 448.336   8
  -1   3 -10 2705.19 244.089  10
   1   3  10 2741.52 527.303   1
  -1   3 -10 3428.06 475.945   4
  -1   3 -10 3339.59 539.036   9
   1  -3  11 6043.89 689.154   5
   1   3  11 6292.10 655.079   7
   1   3  11 7469.59 685.894   8
  -1  -3 -11 5728.34 669.701   3
  -1   3 -11 6551.84 635.886   4
   1  -3  11 6049.79 532.047   8
   1   3  11 5096.95 647.458   1
  -1   3 -11 6196.89 676.070   9
  -1   3 -11 5989.06 391.322  10
  -1   3 -12 401.579 294.254   9
  -1   3 -12 295.440 209.862   4
   1   3  12 115.504 255.417   7
  -1   3 -12 37.3810 115.994  10
   1  -3  12 199.035 308.457   5
   1   3  12-24.3237 278.082   8
   1  -3  12 284.642 217.707   8
   1   3  12 111.677 331.646   1
  -1  -3 -12 290.922 308.397   3
  -1  -3 -12 802.664 322.116  10
   1   3  13 4696.92 664.478   1
  -1  -3 -13 4819.00 631.087  10
  -1   3 -13 4152.56 381.988  10
  -1  -3 -13 5221.69 663.890   3
  -1   3 -13 4814.13 661.426   9
   1  -3  13 4464.79 536.429   8
   1   3  13 4399.56 581.193   8
   1  -3  13 4418.94 662.982   5
  -1   3 -13 4521.21 540.799   4
   1   3  13 4040.95 570.268   7
  -1  -3 -13 4326.35 427.014   2
   1   3  14 6879.30 813.899   1
   1   3  14 7225.94 758.186   8
   1  -3  14 6103.55 766.370   5
  -1   3 -14 7353.74 806.703   9
   1  -3  14 7472.85 684.404   8
   1   3  14 6724.79 722.548   7
  -1  -3 -14 6097.00 505.497   2
  -1  -3 -14 6976.55 766.825  10
  -1   3 -14 6758.50 677.061   4
  -1   3 -14 5970.74 487.276  10
  -1  -3 -14 7211.64 786.169   3
  -1  -3 -15 490.551 272.752  10
   1   3  15 1168.87 393.249   7
  -1   3 -15 805.523 355.386   9
   1   3  15 154.737 257.779   1
  -1  -3 -15 405.884 291.807   3
   1   3  15 560.509 352.062   8
   1  -3  15 396.333 243.917   8
  -1   3 -15 321.222 230.915   4
   1  -3  15 729.228 439.534   5
  -1  -3 -16 2317.31 517.543  10
   1   3  16 1289.36 379.371   8
  -1   3 -16 1484.04 454.064   9
   1   3  16 1250.69 357.208   7
   1  -3  16 1089.30 359.100   8
   1   3  16 1198.69 416.746   1
  -1  -3 -16 1083.97 362.225   3
   1  -3  16 1348.79 494.944   5
  -1   3 -16 1203.39 306.385   4
   1  -3  17 1768.51 506.380   5
  -1   3 -17 2114.41 513.059   9
   1   3  17 2234.34 519.275   1
  -1   3 -17 1835.28 399.498   4
   1   3  17 1766.06 471.063   8
  -1  -3 -17 2770.28 576.817  10
   1  -3  17 2366.96 464.490   8
   1   3  17 1807.93 418.053   7
  -1  -3 -17 1873.88 462.372   3
  -1   3 -18 964.820 405.411   9
   1   3  18 838.160 401.324   8
  -1  -3 -18 1961.61 486.729  10
   1   3  18 1226.42 401.747   1
  -1  -3 -18 1944.18 506.323   3
  -1   3 -18 1729.00 406.633   4
   1   3  18 1082.36 351.507   7
   1  -3  18 1314.27 350.584   8
   1  -3  18 2562.80 668.930   5
   1   3  19 133.854 278.838   8
   1  -3  19 64.2740 390.883   5
   1   3  19-165.744 275.859   1
   1  -3  19 410.120 298.661   8
  -1   3 -19 548.480 395.122   9
  -1  -3 -19 721.607 355.745   3
   1   3  19-175.488 210.535   7
  -1  -3 -19 478.131 381.549  10
  -1   3 -20 269.703 319.536   9
  -1  -3 -20 314.212 312.109   3
   1  -3  20 815.042 507.563   5
   1   3  20-404.394 333.790   1
   1   3  20 219.756 378.758   8
  -1  -3 -20 374.427 314.259  10
   1  -3  20 560.260 281.793   8
   1  -3  21 1579.20 548.172   5
  -1   3 -21 1904.29 554.309   9
   1   3  21 1222.07 465.236   8
   1  -3  21 1405.06 469.051   8
   1   3  21 415.813 279.344   1
  -1  -3 -21 832.139 373.482  10
  -1  -3 -21 963.581 421.067   3
  -1   3 -22 251.734 330.267   9
  -1  -3 -22 321.410 362.157  10
   1   3  22 336.843 282.610   1
   1  -3  22 808.226 542.981   5
   1  -3  22 551.492 372.367   8
  -1  -3 -22 79.0342 307.921   3
   1   3  22 128.838 387.005   8
  -1  -3 -23 539.501 325.262   3
   1   3  23 1684.01 536.710   8
   1  -3  23 124.805 305.970   8
  -1  -3 -23 67.6309 334.726  10
   1   3  23 519.072 327.974   1
  -1   3 -23 530.235 379.076   9
   1  -3  23 1120.56 645.670   5
  -1  -3 -24 91.8727 298.073  10
   1  -3  24 332.137 407.501   8
  -1  -3 -24 15.6865 293.039   3
  -1   3 -24 536.507 375.630   9
   1  -3  24-439.331 468.681   5
  -1   3 -25 651.824 421.979   9
   1  -3  25-567.851 347.288   8
   1   4 -25-1071.64 455.628   9
   1   4 -24 738.409 379.778   9
   1  -4 -24 593.662 349.591   3
  -1   4  24 1765.33 575.867   8
  -1   4  23 880.911 385.634   1
  -1  -4  23 1741.94 675.980   5
   1   4 -23 656.965 409.658   9
   1  -4 -23 891.484 413.665   3
   1  -4 -23 1475.71 581.357  10
  -1   4  23 919.448 525.328   8
   1   4 -22 598.769 362.837   9
   1  -4 -22 746.553 427.716   3
  -1   4  22-468.656 386.108   7
   1  -4 -22 234.534 373.685  10
  -1   4  22 250.839 340.722   1
  -1   4  22 358.813 363.655   8
  -1  -4  22-204.706 374.857   5
  -1   4  21 195.082 287.266   1
  -1  -4  21 1517.71 635.436   5
   1   4 -21-110.125 271.874   9
  -1   4  21 452.735 378.419   8
   1  -4 -21 198.912 420.421  10
  -1   4  21 765.816 452.095   7
   1  -4 -21 461.909 371.851   3
  -1  -4  20 663.384 482.517   5
  -1   4  20 583.272 346.755   8
   1   4 -20 2427.65 598.607   9
   1   4 -20 1710.54 466.634   4
  -1   4  20 1385.14 483.096   1
   1  -4 -20 2085.02 601.546  10
   1  -4 -20 2146.06 551.206   3
  -1   4  20 1915.01 508.044   7
  -1   4  19 489.200 327.418   7
   1  -4 -19-45.2225 276.605   3
  -1   4  19-54.9896 310.411   8
   1   4 -19 688.058 395.397   4
  -1  -4  19 194.138 306.282   5
   1   4 -19-48.6128 285.167   9
  -1   4  19 319.538 419.022   1
   1  -4 -19 136.479 393.228  10
  -1   4  18 1442.71 479.612   7
   1   4 -18 2393.96 544.074   4
   1   4 -18 1962.93 521.090   9
   1  -4 -18 1351.30 457.825   3
  -1  -4  18 1217.40 453.032   5
  -1   4  18 1755.46 488.926   1
  -1   4  18 1644.03 483.544   8
   1  -4 -18 1601.22 515.515  10
   1  -4 -17 895.863 294.967  10
  -1   4  17 646.153 345.977   1
  -1  -4  17 287.443 407.093   5
  -1   4  17 290.165 346.000   7
   1   4 -17 313.630 291.989   4
   1   4 -17 352.932 257.508   9
   1  -4 -17 296.476 273.058   3
  -1   4  17 249.607 263.269   8
   1   4 -16 3981.53 657.062   9
  -1   4  16 3968.12 623.528   8
  -1   4  16 3770.23 687.548   1
   1  -4 -16 3971.42 621.553  10
   1  -4 -16 4639.16 697.077   3
  -1  -4  16 5454.89 828.209   5
  -1   4  16 4107.97 690.784   7
   1   4 -16 3884.44 630.130   4
  -1   4  15 190.950 274.869   7
  -1   4  15 333.250 301.487   8
  -1  -4  15-782.930 383.017   5
   1  -4 -15 90.7377 214.115   3
  -1   4  15 345.789 320.868   1
   1   4 -15 1.46327 245.132   9
   1  -4 -15 12.8872 244.876  10
   1   4 -15 67.9531 255.058   4
   1  -4 -14 4500.50 698.148   3
  -1   4  14 3964.54 628.608   7
   1  -4 -14 5008.39 680.658  10
  -1   4  14 4002.84 565.008   8
   1   4 -14 4673.76 656.085   9
   1   4 -14 5375.32 712.327   4
  -1  -4  14 4297.79 682.850   5
  -1   4  14 3068.47 592.792   1
   1   4 -13 8066.93 836.399   9
   1  -4 -13 6743.26 762.345  10
  -1   4  13 6947.05 822.116   7
   1   4 -13 5772.30 707.067   4
  -1   4  13 6722.35 711.161   8
  -1  -4  13 7048.41 834.903   5
   1  -4 -13 6639.63 794.079   3
  -1   4  13 6785.94 840.844   1
   1   4 -12 6987.63 780.241   9
  -1  -4  12 7289.90 819.261   5
  -1   4  12 7130.60 809.154   7
   1  -4 -12 7619.06 765.835  10
   1   4 -12 8099.84 821.581   4
  -1   4  12 7473.42 865.275   1
   1  -4 -12 7397.12 815.583   3
  -1   4  12 7021.33 684.366   8
  -1   4  11 4392.59 646.639   7
   1  -4 -11 4341.46 575.605   6
  -1   4  11 4927.03 571.552   8
  -1   4  11 3928.27 651.635   1
   1  -4 -11 4875.78 669.122   3
   1  -4 -11 5175.75 626.469  10
  -1  -4  11 4279.97 637.964   5
   1   4 -11 3679.04 567.368   9
   1   4 -11 3992.36 575.319   4
   1  -4 -10 7095.88 764.464   3
   1  -4 -10 6472.23 648.803   6
   1   4 -10 6326.94 741.275   9
  -1   4  10 6584.47 593.494   8
   1  -4 -10 6559.53 660.097  10
  -1   4  10 5763.37 771.924   1
   1   4 -10 6576.05 758.029   4
  -1   4  10 7275.27 799.096   7
  -1  -4  10 6891.63 779.146   5
   1   4  -9 2222.02 449.551   4
  -1  -4   9 2027.11 454.894   5
  -1   4   9 1858.03 457.866   1
   1  -4  -9 2207.34 408.071  10
  -1   4   9 1921.42 453.202   7
   1  -4  -9 2237.15 406.586   6
  -1   4   9 2535.76 383.575   8
   1   4  -9 2160.60 460.195   9
  -1   4   8 4911.50 459.954   8
   1  -4  -8 4539.41 533.860   6
   1  -4  -8 4883.67 530.491  10
  -1  -4   8 4846.76 654.712   5
  -1   4   8 4745.94 677.681   1
  -1  -4   8 4650.77 255.287   3
  -1   4   8 5159.17 656.445   7
   1   4  -8 5295.54 639.899   4
   1   4  -8 5895.05 704.784   9
   1   4  -7 12813.3 965.786   9
   1  -4  -7 11646.1 815.775   6
   1  -4  -7 11631.4 741.677  10
  -1  -4   7 11853.6 924.493   5
  -1   4   7 12133.6 966.754   7
   1   4  -7 13155.6 978.371   4
  -1   4   7 11462.2 644.558   8
  -1  -4   7 12323.8 486.756   3
  -1   4   7 13743.3 1049.57   1
   1   4  -6 11170.5 891.724   4
   1   4  -6 9421.63 811.478   9
   1  -4  -6 9919.19 652.465  10
  -1   4   6 10380.8 879.802   7
  -1   4   6 8089.44 298.427  11
   1  -4  -6 9270.57 718.342   6
  -1  -4   6 8664.33 788.137   5
  -1  -4   6 9377.75 473.709   3
  -1   4   6 10061.8 560.040   8
   1  -4  -5 3132.96 440.945   6
   1   4  -5 2510.07 154.615   8
  -1   4   5 2894.95 497.431   7
  -1   4   5 2877.61 494.386   4
  -1  -4   5 2975.40 502.761   5
   1  -4  -5 3452.79 392.604  10
   1   4  -5 3182.61 505.873   9
   1   4  -5 3149.62 526.515   4
  -1  -4   5 2479.81 281.656   3
  -1   4   5 2877.80 280.073   8
  -1   4   4 573.655 130.544   8
  -1  -4   4 703.346 194.476   3
   1  -4  -4 533.892 247.485   6
  -1   4   4 1117.29 346.761   4
  -1  -4   4 1013.79 331.881   5
  -1   4   4 1294.10 382.540   7
   1   4  -4 811.242 313.826   9
   1   4  -4 1013.46 283.629   4
   1  -4  -4 1013.02 219.063  10
   1  -4  -3 196.448 142.571  10
  -1  -4   3-11.6740 52.3551  11
   1   4  -3 188.587 283.592   4
  -1  -4   3 266.870 303.136   5
   1  -4  -3 300.519 251.498   6
   1   4  -3 149.473 221.718   7
  -1  -4   3 334.472 195.187   3
  -1  -4   3 57.8603 53.5312  11
   1  -4  -3 70.6864 69.2859   8
  -1   4   3 296.595 260.369   7
  -1   4   3 335.476 266.143   4
   1   4  -3 99.1832 316.249   9
  -1   4   2 8655.29 776.286   7
   1   4  -2 9616.80 828.278   9
  -1   4   2 8252.22 743.309   4
  -1  -4   2 9676.61 780.506   5
  -1  -4   2 7393.53 294.531  10
  -1  -4   2 9312.97 606.765   3
   1   4  -2 8012.23 755.254   7
   1  -4  -2 8442.12 463.159  10
   1   4  -2 7990.23 751.503   4
  -1  -4   1 427.974 263.659   5
   1  -4  -1 643.212 291.748   5
  -1  -4   1 318.455 204.738   3
   1  -4  -1 130.938 93.0105  10
  -1  -4   1 214.854 82.0576  10
  -1   4   1 189.109 274.572   4
   1   4  -1 265.125 283.468   7
   1   4  -1 329.648 257.344   4
  -1   4   1 212.304 300.115   9
   1   4  -1 304.430 327.002   9
  -1   4   1 462.575 257.766   7
   1   4   0 3131.94 501.485   7
  -1  -4   0 3047.17 257.435  10
   1  -4   0 3038.98 449.564   5
   1  -4   0 2970.25 217.090  10
  -1   4   0 3614.57 534.427   7
  -1   4   0 3215.52 540.399   9
   1   4   0 3164.80 472.232   4
  -1  -4   0 3169.63 423.367   3
  -1   4   0 3067.69 480.694   4
   1   4   1 14144.8 1000.86   7
   1  -4   1 14196.7 889.126   5
  -1   4  -1 13192.1 954.360   4
  -1   4  -1 13316.4 919.484   7
   1   4   1 13044.2 922.373   4
   1   4   1 12656.9 374.351   8
  -1   4  -1 13031.2 959.241   9
  -1  -4  -1 14072.5 832.770   3
  -1  -4  -2 2890.02 428.243   3
  -1   4  -2 3027.85 481.273   7
   1   4   2 2882.73 504.181   4
   1   4   2 2380.64 460.565   7
   1  -4   2 3324.39 485.717   5
  -1   4  -2 3484.25 532.292   9
   1   4   2 2174.65 196.656   8
   1  -4   2 2516.28 167.552  11
  -1   4  -2 3431.35 516.511   4
  -1  -4  -3 305.358 174.451   6
   1   4   3 407.621 350.880   1
  -1   4  -3 395.670 275.442   4
   1   4   3 227.906 251.771   4
   1   4   3 75.8165 212.415   7
  -1   4  -3 924.086 385.280   9
  -1   4  -3 680.983 299.429   7
   1  -4   3 503.926 224.873   5
  -1  -4  -3 204.549 208.639   3
   1   4   3 613.323 144.100   8
   1   4   4 33816.6 930.182   8
  -1   4  -4 31798.0 1514.15   9
  -1   4  -4 35864.3 1528.80   4
   1  -4   4 38475.1 1511.45   5
  -1   4  -4 36187.4 1461.55   7
   1   4   4 36910.9 1625.19   1
   1   4   4 35239.5 1511.34   4
   1   4   4 33927.0 1545.69   7
  -1  -4  -4 35855.9 1444.13   3
  -1  -4  -4 34532.1 1243.66   6
   1   4   5 14095.1 1023.68   7
  -1   4  -5 14688.1 1054.01   9
   1   4   5 13612.3 649.582   8
  -1   4  -5 13812.2 972.170   4
  -1  -4  -5 15574.0 990.490   3
   1   4   5 14251.2 980.734   4
  -1  -4  -5 13260.1 782.574   6
   1  -4   5 13049.9 914.322   5
   1   4   5 15058.3 1059.85   1
  -1  -4  -6 11606.3 899.887   3
   1   4   6 11629.3 949.219   7
  -1  -4  -6 11492.5 725.298   6
   1   4   6 11524.2 962.770   1
  -1   4  -6 11422.2 925.151   9
   1   4   6 11094.6 632.606   8
   1  -4   6 10233.5 826.877   5
  -1   4  -6 10234.6 856.254   4
   1   4   6 11095.5 870.732   4
  -1   4  -7 168.971 236.928   4
  -1  -4  -7 9.09470 207.278   3
   1  -4   7 411.911 315.484   5
  -1   4  -7 76.8820 338.552   9
   1   4   7-23.0361 148.030   8
   1   4   7 392.346 324.066   7
  -1  -4  -7 305.618 240.294   6
   1   4   7 300.601 353.099   1
   1  -4   8 167.124 328.720   5
  -1   4  -8 108.916 318.317   9
   1   4   8-82.4092 275.750   1
   1   4   8 217.057 189.439   8
  -1  -4  -8 84.3260 242.674   3
  -1  -4  -8 225.106 227.193   6
  -1   4  -8 652.367 349.684   4
  -1  -4  -8 49.9144 201.929  10
   1   4   8-286.979 242.859   7
   1   4   9 3060.02 586.599   1
  -1   4  -9 2206.61 468.862   9
   1   4   9 2049.57 356.284   8
  -1  -4  -9 2401.31 467.964   3
  -1  -4  -9 2902.47 467.487  10
   1   4   9 2622.76 495.388   7
  -1  -4  -9 2832.49 438.817   6
   1  -4   9 3694.52 578.998   5
  -1   4  -9 3796.01 550.320   4
  -1  -4 -10 19.8033 274.754  10
   1  -4  10 786.375 432.335   5
   1   4  10-270.452 307.275   1
   1   4  10 144.815 209.433   7
  -1  -4 -10-188.936 208.974   3
  -1   4 -10 395.158 362.034   9
  -1  -4 -10-81.2588 213.032   6
  -1   4 -10 41.5372 219.484   4
   1   4  10-22.6848 209.749   8
  -1  -4 -11 296.169 334.881   3
  -1   4 -11 68.0316 269.754   9
  -1  -4 -11 84.4506 250.933  10
   1  -4  11-121.576 144.534   8
  -1   4 -11 177.458 268.694   4
   1  -4  11 184.921 343.288   5
   1   4  11-83.2703 275.668   7
   1   4  11-154.947 208.559   8
   1   4  11 236.510 303.470   1
   1   4  12 3563.93 523.671   8
   1   4  12 3363.21 622.898   1
   1  -4  12 4068.60 667.597   5
  -1   4 -12 3420.06 604.062   9
   1  -4  12 3991.97 455.968   8
  -1  -4 -12 3956.35 575.002  10
   1   4  12 3913.75 624.104   7
  -1  -4 -12 3731.71 620.215   3
  -1   4 -12 4766.83 635.623   4
   1  -4  13 1828.61 357.631   8
  -1   4 -13 1957.13 474.761   9
   1  -4  13 1656.34 456.837   5
  -1  -4 -13 1647.38 445.329   3
   1   4  13 1570.52 443.079   1
  -1   4 -13 2307.62 464.354   4
   1   4  13 1720.83 406.399   8
  -1  -4 -13 1531.87 435.252  10
   1   4  13 1402.11 401.579   7
  -1  -4 -14 1261.24 426.686   3
   1   4  14 1186.47 352.350   7
   1   4  14 1345.01 398.749   8
  -1   4 -14 1179.32 444.606   9
   1  -4  14 739.353 346.613   5
  -1  -4 -14 939.910 371.117  10
  -1   4 -14 1135.88 335.962   4
   1  -4  14 1306.96 328.562   8
   1   4  14 1441.42 509.351   1
   1  -4  15 1759.92 520.914   5
   1   4  15 1534.94 460.379   7
  -1  -4 -15 2410.75 510.507  10
  -1  -4 -15 2178.46 521.685   3
   1   4  15 2666.33 518.239   8
  -1   4 -15 3166.75 550.028   4
   1  -4  15 2476.03 413.989   8
   1   4  15 2265.07 569.117   1
  -1   4 -15 2363.35 559.600   9
   1   4  16-178.984 322.926   7
   1   4  16-39.4831 321.173   1
   1   4  16-270.808 235.972   8
   1  -4  16 198.973 384.780   5
  -1   4 -16-59.0740 254.295   4
  -1  -4 -16-189.948 213.756  10
   1  -4  16 553.400 293.843   8
  -1   4 -16 84.2364 356.096   9
  -1  -4 -16 60.1384 271.980   3
   1   4  17 1275.26 387.923   8
  -1   4 -17 1582.64 411.423   4
   1   4  17 1340.81 530.517   1
   1   4  17 1466.57 433.298   7
  -1  -4 -17 1530.50 482.250   3
   1  -4  17 1369.05 528.731   5
  -1   4 -17 1053.90 411.062   9
  -1  -4 -17 1079.50 422.317  10
  -1   4 -18 4228.31 636.028   4
   1  -4  18 4101.57 807.431   5
   1   4  18 2694.40 664.048   1
   1   4  18 3810.66 677.186   8
   1   4  18 3956.85 692.349   7
  -1  -4 -18 3041.45 623.251   3
  -1  -4 -18 4154.97 708.936  10
  -1   4 -18 3767.39 680.511   9
  -1  -4 -19 154.657 298.181  10
  -1  -4 -19-175.053 353.923   3
   1   4  19 284.264 393.226   8
  -1   4 -19-89.8232 338.982   9
   1   4  19-121.677 293.016   7
   1  -4  19 913.333 543.518   5
   1   4  19 27.8177 285.714   1
   1   4  20 403.953 331.934   1
  -1  -4 -20 230.003 330.252  10
   1   4  20 442.134 276.922   7
   1   4  20 399.814 361.544   8
   1  -4  20 857.227 420.993   5
  -1  -4 -20 259.839 356.649   3
  -1   4 -20 111.318 330.264   9
  -1  -4 -21 1044.53 506.970  10
  -1   4 -21 498.882 371.881   9
  -1  -4 -21 561.851 358.380   3
   1   4  21 1689.20 535.673   8
   1   4  21 939.489 450.933   1
   1  -4  21 234.913 434.260   5
  -1  -4 -22 2675.16 685.612  10
  -1   4 -22 1601.06 522.091   9
   1   4  22 1104.46 504.434   1
  -1  -4 -22 2641.01 632.102   3
   1   4  22 2243.02 609.624   8
   1  -4  22 1864.96 611.968   5
   1   4  23 446.408 424.177   8
   1   4  23 1111.25 464.274   1
  -1   4 -23 48.5322 249.286   9
  -1  -4 -23 144.384 354.538   3
   1   5 -23 603.954 383.059   9
   1   5 -22 2730.54 647.314   9
  -1   5  22 3765.07 832.114   1
  -1   5  22 3952.51 818.721   7
  -1   5  21-434.224 399.039   7
  -1   5  21 394.526 349.613   8
   1  -5 -21 127.793 328.026   3
   1   5 -21 71.8993 289.385   9
   1  -5 -21 145.209 352.394  10
  -1   5  21-224.548 307.761   1
  -1  -5  21-373.341 405.561   5
   1   5 -20 1977.10 610.413   9
   1  -5 -20 2324.00 608.367   3
   1  -5 -20 1940.41 604.987  10
  -1   5  20 1875.20 612.461   1
  -1  -5  20 1756.79 591.568   5
  -1   5  20 1501.54 517.648   7
  -1   5  20 2065.53 564.749   8
  -1   5  19 133.629 348.141   7
   1  -5 -19 369.519 392.832  10
  -1   5  19 312.311 358.747   8
   1  -5 -19 679.704 430.674   3
   1   5 -19 109.272 317.631   9
  -1   5  19 696.753 451.627   1
  -1  -5  19 212.068 357.102   5
   1   5 -19 411.930 361.079   4
   1   5 -18 703.402 345.654   4
   1  -5 -18 291.840 298.147   3
   1  -5 -18 353.086 352.709  10
  -1   5  18 1370.79 546.588   1
   1   5 -18 196.608 319.376   9
  -1  -5  18 234.198 368.920   5
  -1   5  18 425.483 321.194   8
  -1   5  17-409.606 304.692   8
   1  -5 -17 243.787 301.252  10
  -1   5  17 983.226 477.525   7
   1  -5 -17 57.2817 263.671   3
   1   5 -17-53.4147 240.093   4
  -1   5  17 1287.69 564.384   1
   1   5 -17 797.429 379.303   9
  -1  -5  17 306.509 386.528   5
   1   5 -16 99.9447 314.312   9
  -1   5  16 185.692 262.367   8
  -1   5  16 437.163 366.271   1
   1   5 -16 211.433 309.103   4
   1  -5 -16 24.0640 317.322   3
  -1   5  16-83.8043 269.815   7
   1  -5 -16 209.424 255.865  10
  -1  -5  16 120.894 367.597   5
   1  -5 -15 576.910 335.042  10
   1  -5 -15 97.4847 325.949   3
  -1   5  15 139.092 290.317   7
  -1   5  15 110.181 279.814   8
   1   5 -15 285.957 320.426   4
  -1  -5  15 310.646 430.006   5
   1   5 -15 0.58236 275.175   9
  -1   5  15-165.333 266.541   1
  -1   5  14 4380.97 751.770   1
  -1   5  14 3216.03 519.591   8
   1  -5 -14 4215.63 647.834  10
   1   5 -14 3547.52 666.656   9
  -1  -5  14 3082.12 621.169   5
   1   5 -14 4315.68 707.530   4
  -1   5  14 3215.72 640.579   7
   1  -5 -14 4943.06 782.278   3
   1  -5 -13 444.715 332.271   3
   1   5 -13 1077.58 505.364   4
  -1   5  13 548.251 301.246   7
  -1   5  13 8.72022 267.923   1
  -1   5  13 380.905 289.715   8
   1  -5 -13 22.3464 253.824  10
   1   5 -13 1289.68 449.959   9
  -1  -5  13 126.225 349.348   5
   1   5 -12 40.8976 249.084   9
  -1   5  12 428.458 426.410   1
   1  -5 -12 39.2605 237.537   3
  -1   5  12 382.622 261.296   7
  -1  -5  12 234.405 315.110   5
   1   5 -12 458.987 379.718   4
   1  -5 -12 236.024 209.978  10
   1  -5 -12 161.764 277.449   6
  -1   5  12 437.946 269.483   8
   1   5 -11 50.7155 246.818   4
  -1   5  11-285.990 238.416   8
  -1   5  11 394.938 296.326   7
   1   5 -11 685.988 402.750   9
  -1   5  11 14.5644 352.640   1
   1  -5 -11 349.423 272.224   6
  -1  -5  11 137.315 260.074   5
   1  -5 -11 58.8361 252.332   3
   1  -5 -11 183.841 230.665  10
  -1   5  10 140.270 299.871   7
   1   5 -10 557.884 363.856   9
   1  -5 -10 222.610 222.235  10
   1  -5 -10 425.945 342.773   3
   1   5 -10 487.299 351.119   4
  -1  -5  10 93.0139 262.934   5
   1  -5 -10 211.845 293.430   6
   1  -5  -9 1069.24 406.612   3
   1   5  -9 1084.66 429.643   9
   1  -5  -9 787.377 270.309  10
  -1  -5   9 1176.40 471.814   5
   1   5  -9 1279.62 447.003   4
   1  -5  -9 820.016 318.438   6
  -1   5   9 364.500 278.335   7
   1  -5  -8 19.4522 242.687   6
   1  -5  -8 647.970 340.555   3
   1   5  -8 308.381 235.000   4
   1  -5  -8 531.357 247.237  10
  -1   5   8 630.711 362.644   7
  -1  -5   8 639.288 364.262   5
   1   5  -8 496.696 332.898   9
  -1  -5   7 6323.44 741.325   5
  -1   5   7 5947.64 786.082   7
   1  -5  -7 9138.42 809.123   6
   1   5  -7 7862.44 864.272   9
   1  -5  -7 6827.17 603.376  10
   1   5  -7 7202.11 851.015   4
   1  -5  -7 7563.09 804.416   3
  -1   5   6 2405.02 528.379   7
   1   5  -6 2231.88 482.735   9
   1   5  -6 1747.71 493.668   4
  -1  -5   6 2457.16 528.258   5
   1  -5  -6 2651.96 468.309   6
   1  -5  -6 2162.30 361.105  10
  -1  -5   6 1764.05 264.054   3
   1  -5  -5 4641.51 564.524   6
   1   5  -5 4885.01 700.176   4
  -1  -5   5 5063.96 679.855   5
  -1   5   5 4685.53 687.948   7
   1  -5  -5 4554.93 450.398  10
   1   5  -5 5161.95 697.503   9
  -1  -5   5 4516.46 424.391   3
  -1   5   5 4962.35 707.376   4
   1   5  -4 48342.1 2015.79   9
  -1   5   4 48737.1 2071.03   7
  -1  -5   4 48536.2 1942.99   5
   1   5  -4 47330.9 2011.65   4
   1  -5  -4 46684.0 1753.53   6
  -1  -5   4 47475.4 1425.13   3
  -1   5   4 49658.1 2035.16   4
   1  -5  -4 46473.3 1323.70  10
   1  -5  -3 1771.65 393.257   6
  -1  -5   3 1340.64 380.354   5
   1   5  -3 1768.93 463.265   4
   1   5  -3 1999.43 514.933   9
  -1   5   3 1410.44 428.889   7
  -1   5   3 2363.39 550.626   4
  -1  -5   3 2237.98 358.365   3
   1  -5  -3 1455.61 248.282  10
  -1   5   2 735.451 353.699   4
  -1  -5   2 318.110 293.276   5
  -1   5   2 58.7111 294.986   7
   1  -5  -2 308.340 274.164   5
  -1  -5   2 332.339 217.599   3
   1  -5  -2 333.127 213.655   6
   1   5  -2 706.943 350.015   7
   1   5  -2 126.137 263.666   9
   1  -5  -2 62.2047 99.2377  10
   1   5  -2 204.793 337.758   4
  -1  -5   1 5347.34 661.302   5
   1  -5  -1 4499.76 572.427   5
   1  -5  -1 4265.30 314.800  10
  -1   5   1 5645.12 718.489   7
  -1  -5   1 4481.74 505.666   3
   1   5  -1 4450.59 657.204   4
  -1   5   1 4832.40 683.046   4
   1   5  -1 4247.03 658.741   7
   1  -5   0 1343.53 415.969   5
  -1   5   0 1019.68 412.188   9
   1   5   0 668.073 323.931   7
  -1  -5   0 968.946 167.499  10
   1   5   0 899.952 370.533   4
  -1  -5   0 1201.33 359.907   5
  -1   5   0 1092.43 422.127   7
  -1   5   0 731.060 339.022   4
  -1  -5   0 621.154 268.335   3
   1   5   1 793.831 335.268   4
  -1   5  -1 143.304 279.344   7
   1   5   1-70.8490 276.647   7
  -1  -5  -1 225.265 108.841  10
  -1   5  -1 167.848 319.459   9
  -1  -5  -1 5.16474 168.081   3
  -1   5  -1-133.238 315.262   4
   1  -5   1 192.324 269.574   5
   1   5   2 12431.2 1040.51   4
  -1   5  -2 11647.3 1039.77   9
  -1  -5  -2 10670.9 597.436  10
  -1   5  -2 11635.8 996.720   4
   1  -5   2 12380.5 952.400   5
   1   5   2 11604.0 1026.41   7
  -1   5  -2 10581.1 935.046   7
  -1  -5  -2 11764.4 887.701   3
   1   5   3 3136.21 576.256   7
   1   5   3 2356.73 524.702   4
  -1   5  -3 2302.38 478.456   7
  -1   5  -3 2686.43 567.233   9
  -1  -5  -3 2748.40 474.222   3
  -1   5  -3 2412.35 512.261   4
  -1  -5  -3 2458.92 410.953   6
   1  -5   3 3299.65 549.353   5
  -1  -5  -3 2566.79 330.476  10
   1  -5   4 4410.25 626.759   5
  -1   5  -4 5293.26 727.173   4
   1   5   4 5072.35 715.262   7
  -1  -5  -4 4800.31 471.153  10
  -1  -5  -4 5393.85 655.603   3
  -1   5  -4 5756.80 775.292   9
   1   5   4 5174.99 695.501   4
  -1  -5  -4 5086.43 561.987   6
  -1   5  -5 8102.68 897.876   9
   1   5   5 8116.32 894.572   7
  -1  -5  -5 7813.64 705.586   6
   1   5   5 8629.51 884.377   4
   1  -5   5 7394.11 776.522   5
  -1  -5  -5 7684.52 619.063  10
  -1   5  -5 9348.00 952.016   4
  -1  -5  -5 8819.01 845.512   3
  -1   5  -6 978.699 333.214   4
   1   5   6 1154.04 435.305   4
   1  -5   6 801.326 196.654   3
  -1  -5  -6 907.918 241.204  10
  -1   5  -6 476.360 304.965   9
   1   5   6 399.252 365.627   1
  -1  -5  -6 664.576 310.517   3
   1   5   6 570.106 381.303   7
  -1  -5  -6 878.988 294.327   6
   1  -5   6 1318.87 407.202   5
   1   5   7 2342.15 570.522   7
  -1  -5  -7 1927.35 381.802  10
  -1   5  -7 2393.27 525.131   9
  -1  -5  -7 1926.79 442.883   3
   1  -5   7 1836.52 442.193   5
   1   5   7 2207.61 591.178   1
  -1   5  -7 2082.74 490.845   4
  -1  -5  -7 1896.61 382.586   6
   1   5   8 1830.72 318.854   8
  -1   5  -8 2623.10 552.261   4
  -1  -5  -8 1817.51 357.319   6
  -1  -5  -8 1606.21 348.294  10
   1   5   8 1506.64 484.172   7
   1   5   8 1517.60 481.259   1
  -1  -5  -8 1611.34 411.768   3
   1  -5   8 1918.14 444.777   5
  -1   5  -8 2311.75 570.491   9
  -1  -5  -9 119.666 323.853   3
   1   5   9-436.233 393.264   1
  -1   5  -9 260.218 319.961   4
  -1  -5  -9 221.620 213.174   6
   1   5   9 10.9957 158.732   8
  -1  -5  -9 199.817 239.479  10
  -1   5  -9 210.634 356.816   9
   1   5   9 198.482 276.677   7
   1  -5   9 469.275 392.331   5
   1   5  10 6831.46 873.957   7
  -1  -5 -10 7203.01 854.755   3
  -1  -5 -10 6487.51 700.342  10
   1  -5  10 5769.34 752.326   5
  -1   5 -10 7328.73 862.340   4
   1   5  10 5688.09 595.548   8
   1   5  10 5763.46 860.244   1
  -1   5 -10 6920.13 894.788   9
  -1  -5 -11 1179.25 398.211   3
   1   5  11 1637.66 357.035   8
  -1  -5 -11 1472.91 427.255  10
  -1   5 -11 1142.73 455.017   9
  -1   5 -11 1845.75 514.929   4
   1  -5  11 1217.83 413.979   5
   1   5  11 522.386 332.499   7
   1   5  11 1459.57 422.983   1
  -1   5 -12 2147.13 505.801   4
  -1   5 -12 1942.55 513.783   9
  -1  -5 -12 955.976 350.283   3
   1   5  12 886.218 282.990   8
   1   5  12 1103.80 438.481   1
   1   5  12 1308.59 458.222   7
   1  -5  12 1500.77 526.871   5
  -1  -5 -12 1847.78 437.240  10
  -1  -5 -13-72.5217 281.358  10
  -1   5 -13 342.002 332.157   9
  -1   5 -13 451.230 305.156   4
   1   5  13 96.1523 221.449   8
   1   5  13 627.282 370.987   7
   1   5  13-30.3199 284.106   1
  -1  -5 -13 249.781 345.952   3
   1  -5  13 260.749 309.286   5
  -1  -5 -14 588.555 392.912   3
  -1   5 -14 266.837 320.306   4
  -1   5 -14 133.220 310.684   9
   1   5  14 241.222 269.753   7
   1   5  14 155.951 254.047   8
   1  -5  14-11.9305 350.879   5
   1   5  14-173.557 349.297   1
  -1  -5 -14 28.8979 269.199  10
  -1  -5 -15 298.266 389.539  10
   1   5  15-93.4176 333.320   1
   1  -5  15-434.504 428.352   5
   1   5  15-118.095 313.283   7
  -1   5 -15 137.734 316.687   4
   1   5  15-54.0217 234.414   8
  -1   5 -15-197.300 287.031   9
  -1  -5 -15-21.7413 293.614   3
   1   5  16 172.880 304.211   1
  -1  -5 -16 387.294 330.160  10
   1   5  16 482.325 355.139   7
   1  -5  16 57.3526 301.522   5
   1   5  16-11.0016 274.145   8
  -1  -5 -16 283.334 333.935   3
  -1   5 -16 270.190 340.314   9
  -1   5 -16 0.55344 259.241   4
  -1  -5 -17 259.817 301.475  10
  -1   5 -17 766.988 408.500   4
   1   5  17 956.939 458.152   1
  -1  -5 -17 93.7981 311.931   3
   1  -5  17 387.498 342.148   5
  -1   5 -17 1025.86 475.768   9
   1   5  17 297.348 291.323   7
   1   5  17-396.427 395.909   8
   1   5  18 802.108 347.755   8
   1   5  18 951.552 498.959   1
  -1  -5 -18 1286.03 473.546  10
  -1  -5 -18 1161.32 415.099   3
   1  -5  18 1554.74 545.925   5
  -1   5 -18 765.629 389.972   9
   1   5  18 1438.58 485.809   7
   1   5  19 1243.82 460.720   8
  -1  -5 -19 2013.03 626.978   3
  -1   5 -19 1533.35 498.463   9
   1   5  19 1129.99 456.460   7
  -1  -5 -19 1788.71 528.496  10
   1  -5  19 1798.32 636.686   5
   1   5  19 1844.31 626.136   1
  -1  -5 -20 176.197 297.780   3
   1   5  20-69.5073 367.519   1
  -1   5 -20 243.642 313.616   9
  -1  -5 -20 82.1485 279.864  10
   1   5  20 759.609 394.731   8
   1  -5  20-429.698 457.725   5
   1   5  20 374.720 329.130   7
   1   5  21 19.6833 335.097   1
  -1  -5 -21 1039.34 473.699  10
  -1   5 -21-105.269 382.305   9
   1   5  21 195.630 369.511   8
   1   5  22-528.849 448.303   8
  -1   6  20 362.778 367.669   7
   1  -6 -20-205.219 295.793  10
   1   6 -20 569.989 432.264   9
   1   6 -19 452.900 356.176   9
   1  -6 -19 894.187 440.209  10
  -1   6  19 688.767 534.085   7
   1   6 -19 808.762 491.364   4
  -1   6  18 313.299 397.331   7
   1  -6 -18 872.641 505.677   3
   1   6 -18 131.171 308.195   4
   1   6 -18-10.5227 342.582   9
   1  -6 -18-123.198 352.562  10
  -1  -6  18-600.470 506.375   5
  -1   6  17 413.994 486.261   7
  -1  -6  17-373.698 467.965   5
   1  -6 -17 253.383 438.308   3
   1  -6 -17 226.792 334.479  10
   1   6 -17-387.467 355.612   4
   1   6 -17 507.543 459.326   9
   1   6 -16 487.384 410.525   4
  -1  -6  16 1414.87 560.332   5
   1  -6 -16 980.410 484.486   3
   1   6 -16 1527.50 581.312   9
  -1   6  16 110.710 385.153   7
   1  -6 -16 569.678 407.555  10
   1  -6 -15 1223.08 419.649   3
   1   6 -15 1855.03 530.700   9
  -1  -6  15 2743.45 687.244   5
   1  -6 -15 1978.69 548.701  10
  -1   6  15 2700.20 727.928   7
   1   6 -15 1676.78 556.316   4
  -1   6  14 649.863 383.718   7
  -1  -6  14 620.982 394.184   5
   1  -6 -14 158.805 221.674  10
   1   6 -14 736.853 404.659   4
   1   6 -14 136.474 268.898   9
   1  -6 -14 522.777 378.465   3
   1  -6 -13 256.028 380.503   3
  -1   6  13-339.991 330.970   7
   1   6 -13-334.419 337.245   9
   1   6 -13 111.699 426.309   4
   1  -6 -13 14.2225 303.801  10
  -1  -6  13 308.398 355.273   5
   1   6 -12 4348.77 763.844   4
   1  -6 -12 3256.58 545.436  10
   1   6 -12 2756.17 625.913   9
  -1   6  12 4088.74 797.407   7
   1  -6 -12 3414.70 697.059   3
  -1  -6  12 3788.54 723.214   5
   1   6 -11 400.842 398.191   9
   1  -6 -11 283.523 252.552   3
  -1   6  11-91.1320 282.089   7
   1  -6 -11 267.097 249.084  10
   1   6 -11 66.6118 294.735   4
  -1  -6  11 39.0275 257.291   5
  -1  -6  10 614.864 337.337   5
  -1   6  10 780.146 404.566   7
   1  -6 -10 532.574 313.918   3
   1   6 -10 1102.95 463.355   4
   1   6 -10 531.441 304.250   9
   1  -6 -10 814.463 286.584  10
   1  -6  -9-52.7354 244.595   6
   1   6  -9 67.3137 341.165   4
  -1   6   9-47.7112 289.512   7
   1  -6  -9 103.923 212.247  10
   1   6  -9-196.720 349.352   9
  -1  -6   9 119.680 358.643   5
   1  -6  -9 205.737 235.172   3
  -1  -6   8 327.259 356.064   5
   1   6  -8-256.609 238.229   9
   1   6  -8-102.409 270.229   4
   1  -6  -8-120.718 203.855  10
   1  -6  -8 304.104 292.160   3
   1  -6  -8-536.341 286.683   6
  -1   6   8 211.820 276.179   7
   1  -6  -7-92.6893 253.979   6
   1  -6  -7 24.2931 289.773   3
  -1   6   7-430.338 378.314   7
   1   6  -7 519.578 395.301   9
   1   6  -7 241.356 344.075   4
  -1  -6   7-214.700 268.678   5
   1   6  -6 418.711 344.460   9
   1   6  -6-125.745 292.153   4
   1  -6  -6-330.910 253.991   3
  -1  -6   6-31.5639 272.403   5
   1  -6  -6 129.546 296.073   6
  -1   6   6 239.314 316.545   7
  -1   6   5 3145.30 606.183   4
   1  -6  -5 2598.80 514.194   3
  -1  -6   5 3852.34 663.984   5
   1   6  -5 2622.77 578.131   4
   1   6  -5 3663.57 706.330   9
   1  -6  -5 3110.07 552.735   6
  -1   6   5 2314.79 550.787   7
   1  -6  -4 2196.31 496.564   3
  -1  -6   4 2617.16 573.332   5
  -1   6   4 1636.58 508.429   4
  -1   6   4 2292.57 528.893   7
   1   6  -4 2277.18 565.040   9
   1   6  -4 1903.80 486.956   4
   1  -6  -4 2068.45 488.858   6
   1  -6  -4 2800.95 497.990   5
  -1   6   3 3145.86 651.079   7
   1  -6  -3 2811.36 538.368   5
   1  -6  -3 2738.40 531.007   6
  -1  -6   3 3354.46 606.644   5
   1   6  -3 1650.75 510.395   4
  -1  -6   3 1527.18 308.715   3
   1  -6  -3 1755.34 406.049   3
  -1   6   3 2387.00 586.881   4
   1   6  -3 2321.19 678.929   9
  -1  -6   2 3843.27 654.924   5
   1  -6  -2 2797.84 538.413   6
   1  -6  -2 2495.80 508.945   5
  -1  -6   2 2380.52 412.414   3
   1   6  -2 2651.79 584.074   7
   1   6  -2 3197.94 638.154   4
  -1   6   2 3634.20 718.319   4
  -1   6   2 2879.19 583.302   7
   1  -6  -2 2731.99 500.250   3
   1   6  -1 630.952 382.988   7
  -1  -6   1-44.3587 246.575   5
   1  -6  -1-360.646 311.616   6
   1  -6  -1 57.6397 258.734   5
  -1   6   1 183.979 319.664   7
   1   6  -1 259.473 289.849   4
  -1  -6   1-8.54219 160.714   3
  -1   6   1-119.498 386.894   4
   1  -6  -1-204.669 224.161   3
  -1  -6   0 2421.97 517.378   5
  -1   6   0 2247.40 534.102   7
   1  -6   0 2706.38 537.609   5
  -1  -6   0 2698.97 462.042   3
  -1   6   0 3193.04 663.321   4
   1  -6   0 2358.39 436.477   3
   1   6   0 2783.29 610.032   7
   1   6   0 2283.93 536.595   4
  -1   6  -1 361.030 303.975   4
  -1  -6  -1 528.732 304.070   5
  -1  -6  -1 490.271 265.074   3
   1   6   1 443.683 354.314   7
   1  -6   1-148.066 225.310   5
  -1   6  -1 329.155 368.133   9
  -1   6  -1 575.260 385.371   7
   1  -6   1 740.109 272.433   3
   1   6   1 212.290 364.942   4
   1  -6   2 22040.0 1174.99   3
   1   6   2 22763.3 1588.07   7
   1   6   2 22354.5 1550.94   4
  -1  -6  -2 23716.6 1483.51   5
  -1  -6  -2 22383.4 1332.10   3
  -1   6  -2 24488.9 1613.07   4
  -1  -6  -2 23449.4 1368.72   6
  -1   6  -2 24158.7 1566.19   7
  -1   6  -2 23441.6 1626.74   9
   1  -6   2 23397.2 1433.16   5
  -1   6  -3 2993.23 665.977   4
   1   6   3 3184.34 687.313   7
  -1   6  -3 2796.95 606.886   7
   1  -6   3 3227.14 577.509   5
   1   6   3 3931.62 719.480   4
  -1   6  -3 3143.58 679.732   9
   1  -6   3 2657.37 416.932   3
  -1  -6  -3 2926.07 508.706   3
  -1  -6  -3 2769.35 498.942   6
  -1   6  -4 1133.08 476.823   9
   1   6   4 1340.62 450.551   4
   1   6   4 1394.77 497.785   7
  -1   6  -4 1158.10 422.045   4
   1  -6   4 1576.48 447.674   5
  -1  -6  -4 1017.74 317.905   6
  -1  -6  -4 1559.86 396.371   3
   1   6   5 2814.63 640.881   4
  -1   6  -5 2208.01 573.955   4
  -1  -6  -5 2998.20 531.637   6
   1  -6   5 2666.40 562.606   5
  -1  -6  -5 3988.07 638.770   3
   1   6   5 1905.89 562.407   7
  -1   6  -5 2577.54 616.811   9
   1  -6   6-142.238 246.045   5
  -1  -6  -6-136.119 218.747   6
   1   6   6 427.758 346.637   4
  -1  -6  -6-9.01847 220.949   3
  -1   6  -6-152.570 308.616   4
  -1   6  -6 515.594 403.938   9
   1   6   6 458.273 335.711   7
   1   6   7 3423.18 707.052   7
   1  -6   7 4569.70 747.107   5
  -1  -6  -7 3273.40 615.426   3
  -1  -6  -7 3363.91 486.687  10
  -1   6  -7 3920.01 706.163   9
  -1  -6  -7 4042.48 583.349   6
  -1   6  -7 3670.15 688.182   4
  -1  -6  -8 1501.62 357.123  10
   1  -6   8 1777.46 502.841   5
   1   6   8 1361.52 504.818   7
  -1  -6  -8 1706.20 454.025   3
  -1   6  -8 2331.90 605.309   9
  -1   6  -8 1915.77 558.205   4
   1   6   9 597.156 372.210   7
  -1   6  -9 385.421 334.226   4
  -1  -6  -9 686.503 311.152  10
   1  -6   9 555.974 371.777   5
  -1  -6  -9 794.596 365.226   3
  -1   6  -9 507.243 383.901   9
   1  -6  10 609.453 376.677   5
  -1  -6 -10-55.8045 289.248   3
   1   6  10 303.785 262.668   7
  -1  -6 -10 183.146 242.921  10
  -1   6 -10-210.772 325.362   4
  -1   6 -10 657.253 419.203   9
  -1   6 -11 4451.86 786.034   4
  -1  -6 -11 3383.36 702.529   3
  -1   6 -11 2959.01 657.923   9
   1   6  11 4652.05 793.962   7
  -1  -6 -11 3958.89 623.939  10
   1  -6  11 4249.21 742.405   5
   1   6  12 940.466 466.672   1
  -1   6 -12-158.337 287.717   4
  -1  -6 -12 561.400 415.406   3
  -1  -6 -12 90.1250 221.513  10
  -1   6 -12 138.018 373.184   9
   1   6  12 160.539 323.040   7
   1  -6  12-74.1775 381.930   5
   1   6  13 2079.38 605.692   7
  -1  -6 -13 3107.93 697.554   3
  -1   6 -13 2690.75 608.561   4
  -1  -6 -13 3174.92 584.478  10
  -1   6 -13 2836.61 655.350   9
   1   6  13 2984.42 753.341   1
   1  -6  13 2343.61 621.117   5
  -1  -6 -14-314.465 370.092  10
  -1   6 -14 211.040 362.677   4
   1   6  14-501.996 356.781   7
  -1   6 -14-112.405 283.542   9
   1  -6  14-447.536 431.251   5
  -1  -6 -14-366.752 384.976   3
   1   6  14 712.762 462.539   1
  -1   6 -15 718.037 362.225   9
  -1   6 -15 1485.10 572.818   4
  -1  -6 -15 1155.46 439.125  10
   1  -6  15 666.675 409.806   5
   1   6  15 526.453 383.175   7
   1   6  15 548.419 458.728   1
  -1  -6 -15 1298.71 497.777   3
  -1   6 -16 148.309 315.529   9
   1   6  16-200.380 344.238   7
   1  -6  16-41.1393 394.634   5
  -1  -6 -16 542.579 428.676  10
   1   6  16 776.174 548.624   1
  -1   6 -16-28.5745 355.592   4
  -1  -6 -16-453.723 408.691   3
   1  -6  17 370.241 493.455   5
  -1  -6 -17 96.5759 379.632  10
  -1   6 -17 52.8076 345.855   4
   1   6  17 152.323 385.143   7
   1   6  17-42.9021 454.767   1
  -1  -6 -17 407.806 438.144   3
  -1   6 -17 67.3684 310.529   9
   1   6  18 369.071 451.329   1
   1  -6  18-44.0559 428.286   5
   1   6  18 1203.26 476.198   7
  -1   6 -18 1571.19 620.990   9
  -1  -6 -18 706.876 395.329  10
   1   6  19 71.3752 299.059   7
  -1   6 -19 125.675 303.304   9
  -1  -6 -19 300.366 346.719  10
   1   7 -16 1185.63 507.067   9
   1   7 -16 1595.00 574.498   4
  -1   7  15-191.911 398.307   7
   1   7 -15 666.204 375.169   9
   1   7 -15-323.408 412.258   4
   1   7 -14 355.836 334.420   9
  -1   7  14 1013.84 547.681   7
   1  -7 -14 758.918 340.914   3
   1   7 -14 448.476 371.757   4
  -1  -7  14 1209.14 578.067   5
   1  -7 -13-181.892 267.176   3
   1   7 -13 85.7316 315.437   9
  -1   7  13 277.790 368.007   7
   1   7 -13-19.9119 337.902   4
  -1  -7  13 279.909 383.887   5
  -1  -7  12 926.698 498.103   5
   1  -7 -12 430.490 403.328   3
   1   7 -12 230.031 342.535   4
  -1   7  12 970.891 558.291   7
   1   7 -12 195.122 354.566   9
   1   7 -11 530.447 437.743   9
   1  -7 -11 555.359 424.722   3
   1   7 -11 1646.51 607.130   4
  -1  -7  11 745.040 465.384   5
  -1   7  11 275.735 286.858   7
   1   7 -10 3736.19 703.381   4
  -1  -7  10 4102.44 775.887   5
  -1   7  10 3436.92 775.123   7
   1  -7 -10 3394.27 743.732   3
   1   7 -10 2752.47 661.498   9
   1   7  -9 682.982 436.537   9
  -1   7   9 1017.73 491.938   7
  -1  -7   9-159.010 342.048   5
   1  -7  -9 751.741 405.555   3
   1   7  -9-73.5339 301.474   4
  -1   7   8-216.494 384.543   7
   1   7  -8 311.848 327.850   9
   1  -7  -8-51.2335 264.012   3
  -1  -7   8 258.323 328.300   5
   1   7  -8 479.666 348.098   4
   1   7  -7 1006.38 500.234   9
   1  -7  -7 160.033 272.184   3
   1  -7  -7 940.152 455.828   5
   1   7  -7 531.141 399.176   4
  -1   7   7 399.890 485.525   7
  -1  -7   7 513.693 384.827   5
   1  -7  -6 366.186 345.253   6
   1   7  -6 292.756 425.432   9
  -1   7   6-81.7182 363.603   7
   1  -7  -6 564.838 336.146   5
  -1  -7   6-125.491 351.028   5
   1   7  -6 55.2338 368.782   4
   1  -7  -6 170.968 289.435   3
   1   7  -5 494.120 524.514   9
   1  -7  -5-154.474 292.132   6
   1  -7  -5-30.9405 274.036   3
   1   7  -5 13.2161 302.301   4
   1  -7  -5-98.9505 233.959   5
  -1   7   5 12.4020 342.096   7
  -1  -7   5 88.3107 356.326   5
  -1   7   4 828.305 472.296   7
   1  -7  -4 656.620 383.061   6
   1  -7  -4 320.207 273.553   5
   1  -7  -4 576.768 282.710   3
  -1  -7   4 200.778 252.409   5
  -1   7   4 972.959 485.790   4
   1   7  -4 879.629 501.650   4
   1  -7  -3 4.66092 216.022   3
  -1   7   3 93.2429 295.476   4
   1   7  -3-571.583 488.908   4
   1  -7  -3-123.892 284.081   6
  -1   7   3 30.3600 351.072   7
   1  -7  -3-19.7431 228.386   5
  -1  -7   3-7.95660 317.646   5
   1  -7  -2 922.797 430.464   6
  -1   7   2 589.554 371.372   7
   1   7  -2 762.708 393.232   4
  -1  -7   2 987.750 471.807   5
  -1   7   2 729.534 493.300   4
   1  -7  -2 884.221 366.125   5
   1  -7  -2 698.280 296.982   3
   1  -7  -1 668.912 276.081   3
  -1  -7   1 779.964 384.856   5
   1  -7  -1 227.688 288.489   5
  -1   7   1 830.078 457.452   4
  -1   7   1 564.576 391.243   7
   1  -7  -1 558.590 293.923   6
   1   7  -1 455.987 424.435   4
  -1  -7   0 1226.57 419.396   6
  -1  -7   0 1607.26 408.317   3
   1  -7   0 1941.54 438.624   3
  -1   7   0 1660.23 546.170   4
   1  -7   0 1729.10 526.365   6
   1   7   0 1560.83 506.801   7
   1  -7   0 1332.94 470.331   5
  -1   7   0 1953.16 587.752   7
   1   7   0 1406.78 535.640   4
  -1  -7   0 1980.60 510.228   5
   1   7   1 594.605 390.678   7
  -1  -7  -1 589.277 375.448   5
  -1  -7  -1 545.942 298.488   3
   1   7   1 579.008 438.914   4
   1  -7   1 428.678 309.425   5
  -1   7  -1 300.023 374.744   7
  -1   7  -1 949.621 466.743   4
  -1  -7  -1 383.313 331.588   6
  -1  -7  -2 1642.35 442.741   3
  -1   7  -2 1248.11 506.384   4
   1   7   2 1060.91 465.696   7
   1   7   2 1946.52 576.661   4
   1  -7   2 968.292 408.829   5
  -1  -7  -2 1178.64 346.240   6
  -1  -7  -2 814.773 319.685   5
   1  -7   3-167.733 237.141   5
  -1   7  -3-203.863 295.311   4
  -1  -7  -3 208.114 290.134   5
   1   7   3 288.674 434.678   4
  -1  -7  -3 344.180 307.251   6
   1   7   3-322.618 366.772   7
  -1  -7  -3 111.306 251.387   3
   1   7   4 414.330 367.779   4
   1  -7   4 354.840 373.675   5
  -1  -7  -4 78.1904 236.233   3
  -1  -7  -4 78.1406 261.908   6
   1   7   4 523.392 432.157   7
  -1  -7  -4 195.055 236.795   5
  -1   7  -4 516.674 393.176   9
  -1   7  -4-159.522 345.728   4
  -1  -7  -5 1292.05 450.952   5
   1  -7   5 918.246 437.559   5
  -1   7  -5 1810.70 630.041   4
  -1   7  -5 1329.04 540.604   9
   1   7   5 1394.43 553.323   7
   1   7   5 1921.56 568.878   4
  -1  -7  -5 788.217 345.651   3
  -1  -7  -6 9629.72 1052.05   3
   1   7   6 9507.00 1201.06   7
   1  -7   6 7596.63 966.808   5
  -1   7  -6 9922.26 1201.80   9
  -1   7  -6 10188.7 1220.51   4
  -1   7  -7 875.568 493.169   9
  -1   7  -7 401.642 343.167   4
   1   7   7 835.743 463.767   7
  -1  -7  -7 93.6676 332.627   3
   1  -7   7-28.0898 347.140   5
   1   7   8 746.376 524.221   7
   1  -7   8 112.824 348.354   5
  -1  -7  -8 377.733 316.792   3
  -1   7  -8-420.029 451.767   4
  -1   7  -8 64.7797 325.926   9
  -1   7  -9 692.609 387.672   9
   1   7   9 804.251 459.195   7
  -1  -7  -9 1067.75 502.836   3
  -1   7  -9 116.483 364.192   4
   1  -7   9 781.897 464.623   5
  -1  -7 -10-146.867 289.832   3
  -1   7 -10 601.819 387.666   9
   1  -7  10-613.702 456.400   5
   1   7  10 320.946 444.807   7
  -1   7 -10-405.399 355.204   4
   1   7  11-145.640 436.005   7
   1  -7  11-90.2002 316.028   5
  -1   7 -11 330.854 369.886   4
  -1   7 -11-494.109 440.674   9
  -1  -7 -11 256.575 375.709   3
   1  -7  12 3695.05 754.468   5
   1   7  12 3766.98 824.882   7
  -1   7 -12 2909.76 666.411   9
  -1  -7 -12 3230.44 735.427   3
  -1   7 -12 3639.03 754.599   4
  -1  -7 -13 577.656 411.718   3
   1   7  13 726.740 503.861   7
   1  -7  13 434.600 350.634   5
  -1   7 -13 349.997 380.036   4
  -1   7 -13 351.645 337.332   9
   1  -7  14 2180.09 682.249   5
  -1   7 -14 2920.95 728.555   4
   1   7  14 2049.98 678.751   7
  -1   7 -14 2304.37 632.115   9
  -1   7 -15 618.868 469.172   4
  -1   7 -15 173.535 389.819   9
  -1   7 -16 315.347 399.327   4
   1   8 -10 475.321 357.942   9
   1  -8  -9 1044.78 460.701   3
   1   8  -9 847.988 504.571   9
  -1  -8   9 1118.39 632.412   5
  -1  -8   8 383.338 365.017   5
   1  -8  -8 156.507 250.803   3
   1   8  -7 746.783 506.846   4
  -1  -8   7 96.0438 362.111   5
   1  -8  -7 205.120 298.888   3
  -1   8   7 37.8342 333.734   7
  -1  -8   6-156.060 360.564   5
   1   8  -6 281.346 404.465   4
  -1   8   6 352.605 356.733   7
   1  -8  -6-58.3996 279.732   3
   1  -8  -5 286.531 346.387   3
  -1   8   5 0.87211 299.453   7
   1   8  -5-500.241 392.323   4
  -1  -8   5 862.613 422.125   5
  -1   8   4-309.797 374.715   7
   1   8  -4 414.087 400.552   4
  -1  -8   4 302.696 385.469   5
   1  -8  -4 287.052 309.929   3
  -1   8   3 1052.44 567.430   7
  -1  -8   3 341.585 376.955   5
   1   8  -3 1003.65 505.894   4
   1  -8  -3 746.870 440.036   6
  -1  -8   2-252.232 482.732   6
   1  -8  -2 413.587 317.241   6
  -1   8   2 105.267 467.830   4
   1   8  -2 479.217 515.526   4
  -1  -8   2 789.453 458.607   5
  -1   8   2 446.195 380.634   7
   1   8  -1 1140.45 541.512   4
  -1  -8   1 192.360 293.475   6
   1  -8  -1 1211.36 461.710   5
  -1  -8   1 1155.06 491.715   5
  -1   8   1 1290.66 576.215   7
   1  -8  -1 207.639 369.134   6
  -1   8   1 480.696 378.817   4
  -1  -8   0-155.292 333.407   6
   1  -8   0-38.0756 333.385   5
   1   8   0-324.676 386.797   4
   1  -8   0 476.804 391.546   6
  -1   8   0 47.0258 381.243   4
  -1  -8   0 277.184 310.057   5
  -1  -8  -1-15.4266 295.970   5
   1  -8   1-330.194 340.090   5
  -1   8  -1 264.844 453.079   4
   1  -8   1-19.1235 333.975   6
   1   8   1-182.460 313.488   4
   1   8   2 139.152 499.787   4
  -1  -8  -2 620.137 395.378   5
  -1   8  -2 454.227 453.350   4
   1  -8   2 738.913 479.260   6
   1  -8   2 260.027 309.309   5
  -1   8  -3 916.273 516.774   4
   1   8   3 1143.61 546.115   7
   1  -8   3 146.321 325.058   5
   1   8   3 1796.94 694.616   4
  -1  -8  -3 667.237 394.059   5
   1  -8   3 685.699 430.646   6
  -1  -8  -4 453.079 313.386   3
  -1  -8  -4 142.522 357.468   5
  -1   8  -4-610.847 372.684   4
   1  -8   4-132.475 292.815   5
  -1   8  -5 2015.94 568.740   4
   1   8   5 1848.26 659.812   7
  -1  -8  -5 1297.66 488.027   5
   1  -8   5 1192.79 486.239   5
  -1  -8  -5 1133.84 454.022   3
   1  -8   6 101.424 281.177   5
  -1  -8  -6 126.451 294.836   3
  -1   8  -6 515.736 462.291   4
   1   8   6 448.216 455.067   7
  -1   8  -6 1031.96 498.765   9
  -1  -8  -7 362.158 367.558   3
  -1   8  -7 463.315 477.085   9
  -1   8  -7 34.4138 433.252   4
   1  -8   7 193.435 275.117   5
  -1  -8  -8 1832.05 553.709   3
  -1   8  -8 2585.07 754.015   9
   1  -8   8 1325.19 462.641   5
   1  -8   9 1152.91 513.758   5
   2   0 -28 510.591 392.038  10
   2   0 -27 799.007 452.749  10
  -2   0  27-565.783 458.367   8
   2   0 -26 3463.90 706.054  10
  -2   0  26 3503.19 769.221   8
  -2   0  25 716.093 429.529   8
   2   0 -25 196.959 339.442  10
  -2   0  25 869.637 543.454   5
  -2   0  24 4558.70 824.372   5
   2   0 -24 3567.59 705.378  10
  -2   0  24 4667.02 793.608   8
  -2   0  23 507.128 376.277   8
  -2   0  23 264.785 428.491   5
   2   0 -23-115.235 301.534  10
  -2   0  22 8912.50 1054.78   5
   2   0 -22 8713.98 939.467  10
  -2   0  22 8675.53 1006.95   8
  -2   0  21 579.087 358.298   8
   2   0 -21 133.573 294.878  10
  -2   0  21-197.880 340.052   5
  -2   0  21 111.044 236.851   7
  -2   0  20 8633.87 794.277   7
  -2   0  20 9411.53 975.444   8
   2   0 -20 9471.47 915.280  10
  -2   0  20 9626.68 987.530   5
   2   0 -19 21.0598 245.419  10
   2   0 -19-78.8004 181.960   3
  -2   0  19-15.9368 315.929   8
  -2   0  19 105.945 339.287   5
  -2   0  19 203.968 220.685   7
  -2   0  18 2838.11 567.683   5
  -2   0  18 2345.92 410.631   7
  -2   0  18 1843.61 485.816   8
   2   0 -18 2320.43 493.950  10
   2   0 -18 1699.84 315.496   3
   2   0 -17 12.6296 222.732  10
  -2   0  17 100.699 184.269   7
  -2   0  17-245.067 250.468   5
  -2   0  17-70.4883 303.414   8
   2   0 -17 174.895 163.149   3
   2   0 -16 309.981 147.424   3
  -2   0  16 344.585 275.657   8
   2   0 -16 126.512 232.767  10
  -2   0  16 69.5108 262.179   5
  -2   0  16 508.036 279.373   7
  -2   0  15 391.682 247.107   7
   2   0 -15-14.7676 126.962   3
  -2   0  15 476.017 323.526   8
  -2   0  15 340.279 335.594   5
   2   0 -15 40.5370 211.980  10
  -2   0  14 584.861 309.084   5
   2   0 -14 7.85800 222.873  10
   2   0 -14 457.252 160.954   3
  -2   0  14 424.052 292.394   8
  -2   0  13 100.691 270.517   8
   2   0 -13 61.9986 129.122   3
   2   0 -13 241.123 246.559  10
  -2   0  13 432.945 259.405   5
   2   0 -12 11093.9 726.203  10
   2   0 -12 12039.7 738.210   2
  -2   0  12 11809.5 764.038   5
   2   0 -12 12030.7 623.231   3
  -2   0  12 11344.0 780.958   8
   2   0 -11 42.1670 117.968   3
  -2   0  11 258.808 193.742   5
   2   0 -11-58.1685 186.732  10
  -2   0  11 120.556 222.636   8
   2   0 -11 4.04506 128.241   2
  -2   0  10 10303.7 630.127   5
   2   0 -10 10347.1 624.924  10
  -2   0  10 10202.9 650.140   8
   2   0 -10 9846.57 603.806   2
   2   0  -9-25.1806 124.734   2
   2   0  -9 63.8584 171.223  10
  -2   0   9 208.019 188.613   5
  -2   0   9-48.2636 174.442   8
  -2   0   8 3516.75 341.867   5
   2   0  -8 3553.21 349.055  10
   2   0  -8 2895.43 307.301   2
  -2   0   8 3374.14 354.854   8
   2   0  -7 192.788 141.693  10
   2   0  -7 96.8406 124.731   2
  -2   0   7-22.4155 140.304   8
  -2   0   7 66.2428 128.099   5
   2   0  -6 306.262 129.115   2
  -2   0   6 125.679 165.972   8
  -2   0   6 212.337 115.097   5
   2   0  -6 94.2960 118.176  10
   2   0  -5 111.627 126.229  10
   2   0  -5 285.785 135.111   2
   2   0  -5 98.7737 74.7955   5
  -2   0   5-7.64508 135.472   8
  -2   0   5-65.9120 95.3390   5
  -2   0   4 8423.20 313.139   5
  -2   0   4 8309.93 350.150  10
   2   0  -4 8283.00 310.811   5
   2   0  -4 7848.20 345.271  10
  -2   0   4 8511.51 376.974   8
   2   0  -4 8191.61 371.282   2
   2   0  -4 8376.64 377.504   8
  -2   0   3 67.4563 60.2862  10
   2   0  -3 89.3160 46.1478   5
   2   0   2 483.033 109.127   8
  -2   0  -2 450.512 94.7182   8
   2   0   2 392.944 92.2104  11
   2   0   2 462.346 100.891   3
  -2   0  -2 449.570 107.342   5
  -2   0  -2 321.295 81.9731   3
   2   0   2 324.153 99.1977   5
  -2   0  -2 261.958 84.3275  11
   2   0   3 32.7748 70.5940   3
   2   0   3-14.3930 116.970   8
   2   0   3 96.6062 107.232   5
  -2   0  -3 45.1673 66.0173   3
   2   0   4 245756. 1311.71   7
   2   0   4 247320. 2242.40   8
   2   0   4 246382. 2356.49   5
  -2   0  -4 244780. 2019.03   3
   2   0   5-91.4125 151.326   8
   2   0   5 128.357 73.5041   7
  -2   0  -5 135.094 95.2449   3
  -2   0  -5 214.840 148.518  12
   2   0   5 104.115 193.408   5
  -2   0  -6 3049.99 271.517   3
  -2   0  -6 3013.24 325.123  12
   2   0   6 2886.96 198.206   7
   2   0   6 2856.13 343.527   5
   2   0   6 2819.41 316.643   8
   2   0   7 89.6977 178.870   5
   2   0   7-18.5221 72.2476   7
   2   0   7 383.082 204.119   8
  -2   0  -7 91.6766 112.040   3
  -2   0  -7 56.4301 148.463  12
  -2   0  -8 1311.96 210.222   3
   2   0   8 1206.22 276.662   8
   2   0   8 1106.19 159.433   7
  -2   0  -8 1274.52 252.491  12
   2   0   8 798.865 271.942   5
   2   0   9 91.4835 92.4174   7
   2   0   9-6.27739 225.058   5
  -2   0  -9 113.598 173.000  12
  -2   0  -9-34.2803 100.682   3
   2   0   9-69.7969 187.015   8
   2   0  10 4924.30 497.514   8
  -2   0 -10 5524.19 521.769  12
  -2   0 -10 4880.46 413.201   3
   2   0  10 5971.33 576.570   5
   2   0  10 5055.21 360.346   7
  -2   0 -11 64.1944 179.354  12
   2   0  11 46.9758 309.666   5
  -2   0 -11-45.5595 117.698   3
   2   0  11 144.930 141.806   7
   2   0  11 219.296 247.188   8
   2   0  12 4143.53 362.753   7
  -2   0 -12 4084.37 493.963  12
   2   0  12 3797.33 538.959   5
  -2   0 -12 3458.66 379.314   3
   2   0  12 4744.58 558.248   8
   2   0  13 156.868 152.611   7
   2   0  13 313.784 301.953   8
  -2   0 -13 400.335 261.161  12
  -2   0 -13-97.6116 153.086   3
   2   0  13 134.417 307.337   5
  -2   0 -14 19497.8 1154.84  12
  -2   0 -14 19258.2 939.613   3
   2   0  14 18743.0 1145.24   8
   2   0  14 18977.3 813.397   7
   2   0  14 18283.3 1197.62   5
   2   0  15 182.571 291.420   8
  -2   0 -15 255.128 329.560  10
  -2   0 -15 702.523 313.736  12
  -2   0 -15 55.1230 149.886   3
   2   0  15-57.0341 135.634   7
   2   0  15 89.2046 359.474   5
   2   0  16 14579.3 1081.20   8
  -2   0 -16 12771.2 962.330  10
   2   0  16 13014.8 729.118   7
   2   0  16 14321.1 1172.07   5
  -2   0 -16 13249.8 835.253   3
  -2   0 -17-40.4749 146.337   3
   2   0  17-32.8786 319.767   5
  -2   0 -17 24.3969 228.337  10
   2   0  17 655.649 372.986   8
   2   0  18 2232.95 579.874   5
   2   0  18 2617.64 578.958   8
  -2   0 -18 2065.91 466.748  10
  -2   0 -18 2211.07 388.405   3
  -2   0 -19 163.797 184.263   3
   2   0  19 188.899 288.547   8
  -2   0 -19 304.822 227.089  10
   2   0  19 444.284 400.907   5
  -2   0 -20 12072.0 1072.48  10
   2   0  20 12238.9 1229.86   5
   2   0  20 14370.1 1246.47   8
   2   0  21 768.702 368.135   8
  -2   0 -21-39.8076 271.665  10
   2   0  22 472.583 404.132   8
  -2   0 -22 419.840 298.202  10
   2   0  23 448.244 318.328   8
  -2   0 -23-38.4259 272.324  10
   2   0  24 9888.40 1211.07   8
  -2   0 -24 8876.76 1044.50  10
  -2   0 -25 5.94874 358.965  10
   2   0  25 1773.76 649.665   8
  -2   0 -26 2716.43 638.241  10
  -2  -1  27-152.082 432.422   5
   2   1 -27 47.5607 276.169  10
  -2  -1  27 87.2327 361.027   8
  -2  -1  26 311.605 370.413   8
   2  -1 -26 289.145 304.935  10
  -2   1  26 902.551 426.669   8
   2   1 -26 504.738 395.393  10
  -2  -1  26 1162.61 583.456   5
  -2   1  25 960.336 459.496   8
  -2  -1  25 441.690 449.708   5
   2   1 -25 425.360 306.303  10
   2  -1 -25 596.071 437.309  10
  -2  -1  25 739.969 455.601   8
  -2  -1  24 294.596 318.193   8
   2  -1 -24-224.931 320.213  10
  -2   1  24 259.815 341.182   8
  -2  -1  24 1169.54 537.534   5
   2   1 -24 804.737 407.062  10
  -2   1  23 339.667 373.194   8
  -2  -1  23 638.950 341.920   8
  -2  -1  23 193.878 356.422   5
   2   1 -23 841.845 406.073  10
   2  -1 -23-359.722 313.221  10
  -2   1  22 1158.63 459.363   8
   2  -1 -22 1641.18 388.519   3
  -2   1  22 2104.51 453.599   7
   2   1 -22 1975.95 498.101  10
   2  -1 -22 1797.24 516.985  10
  -2  -1  22 2840.77 650.599   5
  -2  -1  22 2838.71 603.929   8
  -2  -1  21 2911.76 642.120   5
  -2   1  21 3562.30 653.120   8
   2  -1 -21 2596.86 469.077   3
  -2   1  21 3077.56 522.053   7
   2   1 -21 3445.87 605.092  10
  -2  -1  21 2872.97 571.979   8
   2  -1 -21 3733.06 649.349  10
   2  -1 -20 7755.51 860.226  10
  -2   1  20 7669.49 899.608   8
   2  -1 -20 7017.50 719.159   3
  -2  -1  20 7187.27 859.138   8
  -2  -1  20 6415.53 680.143   7
  -2   1  20 7707.29 769.575   7
   2   1 -20 7619.30 818.483  10
  -2  -1  20 7220.59 897.886   5
   2  -1 -19-106.672 194.047   3
   2  -1 -19 595.927 369.605  10
  -2  -1  19 563.440 368.650   8
   2   1 -19 228.658 261.435  10
  -2  -1  19 645.526 426.781   5
  -2   1  19 436.729 287.265   7
  -2   1  19 338.857 299.457   8
  -2   1  18 7537.79 733.381   7
  -2  -1  18 7275.66 842.894   5
   2   1 -18 8845.32 800.204  10
  -2  -1  18 7438.55 814.190   8
  -2   1  18 8394.33 878.601   8
   2  -1 -18 7187.42 694.741   3
   2  -1 -18 6806.11 766.079  10
   2  -1 -17 5571.72 681.461  10
   2  -1 -17 4456.78 534.111   2
  -2  -1  17 4639.95 661.480   5
  -2  -1  17 4151.37 606.341   8
  -2   1  17 5228.56 703.586   8
   2   1 -17 4478.32 586.764  10
  -2   1  17 4461.29 549.985   7
   2  -1 -17 4627.06 543.875   3
  -2   1  16 28675.0 1440.32   8
   2   1 -16 29211.3 1319.46  10
   2  -1 -16 27537.6 1230.03   2
   2  -1 -16 26937.6 1241.37   3
  -2  -1  16 26361.2 1403.86   5
   2  -1 -16 28908.4 1423.12  10
  -2   1  16 26217.8 1241.61   7
  -2  -1  16 27640.9 1390.59   8
  -2   1  16 27483.7 1399.94   5
   2   1 -16 26694.0 859.640   3
   2  -1 -15 2465.86 447.821  10
   2  -1 -15 1938.39 352.436   3
  -2   1  15 2059.93 383.144   7
  -2   1  15 1629.50 382.084   5
   2   1 -15 2072.20 252.253   3
  -2  -1  15 2898.31 511.644   8
   2  -1 -15 2303.74 368.906   2
  -2   1  15 2575.61 452.947   8
   2   1 -15 1871.93 361.461  10
  -2  -1  15 2248.04 457.373   5
  -2   1  14 3848.48 499.227   5
  -2   1  14 3929.55 571.929   8
   2  -1 -14 3995.34 461.017   2
   2  -1 -14 3866.89 467.629   3
  -2   1  14 4005.92 480.563   7
   2  -1 -14 3744.60 518.896  10
   2   1 -14 3417.86 461.432  10
   2   1 -14 3452.91 290.127   3
  -2  -1  14 4053.83 552.657   5
  -2  -1  14 3324.92 480.231   8
   2   1 -13 1298.50 185.750   3
  -2   1  13 1281.54 345.401   5
  -2  -1  13 1412.07 339.664   8
  -2   1  13 1346.22 375.406   8
   2   1 -13 1341.94 289.984  10
   2  -1 -13 1699.78 391.148  10
   2  -1 -13 1590.83 319.877   2
  -2  -1  13 578.158 274.622   5
  -2   1  13 1775.13 335.853   7
   2  -1 -13 1211.97 281.172   3
  -2   1  12-91.6643 206.337   5
   2   1 -12 404.341 175.887  10
   2  -1 -12 197.811 189.670   2
  -2   1  12 558.852 255.971   8
  -2  -1  12 351.942 230.059   5
  -2   1  12 489.593 224.575   7
   2   1 -12 371.540 114.492   3
  -2  -1  12 307.171 250.038   8
   2  -1 -12 335.355 243.044  10
  -2  -1  11 9281.91 660.591   8
  -2   1  11 8911.90 626.883   5
  -2   1  11 10023.6 651.068   7
  -2  -1  11 9338.98 680.126   5
   2  -1 -11 9198.94 598.877   2
   2   1 -11 9271.67 385.082   3
  -2   1  11 8477.62 647.525   8
   2   1 -11 9459.01 597.910  10
   2  -1 -11 9692.86 679.206  10
   2   1 -10 2419.72 186.298   3
  -2   1  10 2493.68 329.671   5
  -2   1  10 2145.29 324.517   7
   2   1 -10 2310.52 296.749  10
  -2   1  10 2846.10 375.542   8
   2  -1 -10 2167.77 297.932   2
  -2  -1  10 1934.47 323.855   5
  -2  -1  10 2273.05 336.870   8
   2  -1 -10 2641.12 352.958  10
  -2   1   9 47397.3 1331.38   8
  -2   1   9 44336.0 1245.26   7
  -2   1   9 45391.0 1224.00   5
  -2  -1   9 44669.8 1310.93   5
   2   1  -9 45676.1 710.997   3
   2   1  -9 46410.6 1141.42  10
   2  -1  -9 46323.8 1317.44  10
  -2  -1   9 47315.1 1284.83   8
   2  -1  -8 16167.1 739.294  10
  -2   1   8 15387.1 720.181   8
  -2  -1   8 16550.2 723.882   8
  -2  -1   8 15676.7 743.624   5
  -2   1   8 15056.8 704.108   7
   2   1  -8 15164.8 607.409  10
   2   1  -8 14550.2 358.480   3
  -2  -1   7 9813.44 525.669   8
  -2   1   7 9783.70 514.251   1
   2   1  -7 9471.42 448.097  10
   2  -1  -7 10259.1 556.942  10
  -2  -1   7 10011.7 562.696   5
  -2   1   7 10151.8 551.642   8
  -2   1   7 9609.52 540.422   7
  -2  -1   6 1456.98 240.527   8
   2   1  -6 1410.73 187.118  10
  -2   1   6 1394.25 239.642   8
  -2   1   6 1701.22 256.584   7
  -2   1   6 1242.03 207.170   1
   2  -1  -6 1118.74 218.085  10
  -2  -1   6 999.829 191.852   5
  -2  -1   5 20457.2 642.506   8
  -2   1   5 20148.9 646.513   8
  -2  -1   5 19750.8 705.101   5
   2  -1  -5 20610.5 671.351  10
   2   1  -5 19903.0 536.371  10
  -2   1   5 21233.5 711.152   7
   2  -1  -5 20719.1 730.860   6
  -2  -1   5 20696.7 541.251  10
   2  -1  -5 19840.6 550.784   5
   2   1  -5 20778.4 609.767   9
  -2   1   5 19790.8 651.382   1
  -2   1   4 33137.7 809.451   1
   2   1  -4 34811.9 728.245   9
   2   1  -4 34445.7 739.172   8
  -2   1   4 33346.3 750.349   8
   2  -1  -4 34445.3 882.327   6
   2  -1  -4 34925.3 800.019  10
  -2  -1   4 35235.4 645.569  10
   2   1  -4 35759.8 648.776  10
  -2   1   4 32841.7 853.009   7
  -2  -1   4 35587.7 888.184   5
   2  -1  -3 418.462 98.1698   8
  -2  -1   3 378.905 81.9417   1
  -2  -1   3 436.383 67.5258   3
   2   1  -3 314.491 81.4446  10
   2  -1  -3 209.321 108.884   6
   2  -1  -3 248.669 110.530   1
   2  -1  -3 372.759 108.232  10
  -2  -1   3 290.498 123.374   5
  -2  -1   3 248.006 91.0608   9
   2   1  -3 287.185 84.1274   9
  -2   1   3 266.719 92.9259  10
  -2   1   3 486.284 138.611   7
  -2  -1   3 397.990 82.6892  10
  -2   1   3 345.439 108.664   8
   2   1  -3 547.995 139.017   4
   2   1  -3 519.646 66.7108   3
   2   1  -2 142287. 1566.62   4
   2   1  -2 143582. 1287.96   1
   2   1  -2 143451. 1314.73   9
  -2   1   2 147963. 1555.21   7
   2   1  -2 146608. 1137.48   3
  -2  -1   2 143144. 1544.51   4
  -2  -1   2 145511. 1286.66   1
  -2   1   2 142396. 1155.16  11
  -2   1   2 141946. 1284.90  10
   2   1  -2 144931. 1194.57  10
   2  -1  -2 143294. 1568.12   9
  -2   1   2 143536. 1577.86   9
  -2  -1   2 144869. 1127.41   3
   2  -1  -2 143236. 1296.80  10
  -2  -1   2 147744. 1191.86  10
  -2  -1   2 136607. 1293.79   9
   2  -1  -2 140519. 1578.18   6
   2  -1  -2 141167. 1168.49   8
  -2   1   2 145438. 1609.92   6
  -2  -1   1 39277.4 777.482   4
   2  -1  -1 39661.8 607.003  10
  -2   1   1 40245.3 830.820   9
   2   1  -1 41289.3 720.368   9
  -2  -1   1 40054.0 817.339   7
  -2  -1   1 40020.9 610.474  11
   2   1  -1 40999.7 688.684   3
   2   1  -1 40867.4 742.859   1
   2  -1  -1 40241.1 803.010   4
  -2  -1   1 41232.4 681.140   3
  -2   1   1 40069.9 588.570  11
   2  -1  -1 39770.9 769.139   7
  -2   1   1 41015.4 780.001   7
   2  -1  -1 40127.3 575.493   5
   2   1  -1 37559.0 596.772  11
   2  -1  -1 40566.4 583.281  11
   2  -1  -1 40070.5 813.396   9
   2   1  -1 38964.9 791.871   4
  -2  -1   1 38850.1 696.432   9
   2  -1  -1 39113.8 822.684   6
  -2   1   1 40414.0 804.875   4
  -2   1   1 37309.5 587.779  10
  -2   1   0 239963. 1476.93  11
   2   1   0 238750. 1866.86   3
  -2  -1   0 244195. 1470.55  11
  -2  -1   0 243291. 1992.94   7
  -2   1   0 240853. 1908.18   4
   2   1   0 238937. 1976.06   7
   2   1   0 239229. 1641.96   8
  -2  -1   0 236257. 1829.92   3
   2  -1   0 243706. 1923.25   4
   2  -1   0 242761. 1589.04   5
  -2  -1   0 242781. 1861.31   4
   2   1   0 238720. 1508.36  11
   2  -1   0 235343. 1768.34   7
  -2   1   0 241203. 2073.80   9
  -2   1   0 248498. 1810.25   7
  -2   1   0 245179. 1657.47   5
   2  -1   0 239076. 1502.43  11
   2  -1   0 236818. 2003.64   9
   2  -1   0 244425. 1356.79  10
  -2   1   0 234079. 1312.54  10
   2   1   0 236358. 1874.05   4
  -2  -1   0 241979. 1652.39   8
   2  -1   0 241254. 1273.18   8
  -2  -1  -1 31506.2 660.138   4
  -2  -1  -1 32240.5 725.335   7
   2  -1   1 32583.7 620.511  11
   2   1   1 31647.6 726.213   7
   2   1   1 31068.6 633.345   8
   2  -1   1 32258.4 656.288   5
  -2  -1  -1 31493.1 560.781  11
  -2   1  -1 33095.7 631.510   7
  -2   1  -1 33887.0 803.553   9
   2   1   1 32390.3 589.602  11
  -2  -1  -1 30945.3 646.143   8
  -2   1  -1 31065.0 678.440   4
  -2   1  -1 32182.9 491.887  10
  -2   1  -1 31097.4 597.365  11
  -2   1  -1 31677.9 518.699   8
   2  -1   1 31849.0 506.609   8
   2  -1   1 31714.4 616.743   7
  -2   1  -1 32250.3 675.822   5
   2  -1   1 31595.2 695.534   4
   2   1   1 32183.9 679.028   4
  -2  -1  -1 31784.9 735.006   3
  -2   1  -2-53.8732 107.024   9
   2   1   2 70.7004 87.7861  11
   2  -1   2 111.745 96.6397   5
  -2  -1  -2 119.899 78.3557   4
   2   1   2-81.0109 88.8035   4
   2  -1   2 58.4791 92.6790  11
   2   1   2 117.080 102.246   7
  -2  -1  -2 30.4479 107.789   3
   2  -1   2-10.3645 61.9767   7
   2  -1   2-0.08126 75.0193   4
  -2  -1  -2 50.1093 78.5240   7
  -2   1  -2 92.1589 78.4172   8
   2   1   2 75.0638 123.749   8
  -2   1  -2 24.4371 78.6830   4
  -2   1  -2 16.8694 59.7013   7
  -2  -1  -2-103.959 72.8873  11
   2  -1   2 96.1373 74.1290   8
   2  -1   3 29424.8 783.984   5
   2  -1   3 29486.2 681.213   4
   2   1   3 28343.5 627.072   4
   2   1   3 29389.3 751.575   8
   2   1   3 29160.4 736.401   7
   2  -1   3 29201.6 609.710   3
  -2  -1  -3 29444.0 821.337   3
   2  -1   3 28954.9 572.089   7
  -2  -1  -3 28154.7 625.692   4
  -2   1  -3 28589.8 640.699   8
  -2   1  -3 29642.1 678.265   4
  -2   1  -3 29457.2 843.066   9
   2  -1   3 29228.9 653.250   8
  -2  -1  -4 4211.36 252.958   4
  -2  -1  -4 4484.79 366.037   3
   2  -1   4 4218.26 301.350   8
  -2   1  -4 4720.05 339.840  12
  -2   1  -4 4503.44 278.818   4
   2  -1   4 4519.98 234.639   7
   2  -1   4 4377.62 255.519   3
   2   1   4 4490.21 309.116   7
  -2   1  -4 4145.04 244.722   3
   2  -1   4 4139.38 266.941   4
   2   1   4 4328.39 197.937   6
   2  -1   4 4514.78 350.778   5
   2   1   4 4511.37 332.308   8
   2   1   5 14203.2 422.410   6
  -2  -1  -5 14421.0 385.583   2
   2  -1   5 14313.5 460.791   3
   2   1   5 13417.8 609.197   8
  -2   1  -5 13468.5 446.761   3
   2  -1   5 14832.3 665.493   5
   2  -1   5 14605.8 573.490   8
  -2   1  -5 15184.1 630.390  12
  -2   1  -5 14941.6 512.549   4
   2   1   5 13950.5 550.173   7
  -2  -1  -5 14118.8 468.469   4
   2  -1   5 15255.9 445.313   7
  -2  -1  -5 15410.3 597.775  12
  -2  -1  -5 14009.4 642.061   3
  -2   1  -6 4416.09 378.199  12
  -2  -1  -6 4498.92 286.959   4
   2   1   6 4372.87 329.208   7
   2  -1   6 4421.70 266.537   3
   2  -1   6 5065.40 434.575   5
  -2  -1  -6 5092.77 417.952   3
  -2   1  -6 4551.64 278.115   3
  -2   1  -6 5156.37 324.308   4
   2   1   6 4682.66 286.335   6
   2  -1   6 4935.48 376.167   8
  -2  -1  -6 4919.25 253.959   2
  -2  -1  -6 5116.37 382.294  12
   2   1   6 4533.14 393.450   8
  -2   1  -7 330.610 98.1128   3
   2   1   7 136.645 104.109   6
   2  -1   7 161.327 155.056   8
   2  -1   7 415.918 227.902   5
   2   1   7 230.458 116.699   7
  -2  -1  -7 210.342 82.7979   2
  -2   1  -7 326.384 193.919  12
  -2   1  -7 557.114 135.613   4
  -2  -1  -7 330.250 144.756  12
   2   1   7 150.632 171.120   8
  -2  -1  -7 348.324 165.911   3
  -2   1  -8 5696.54 367.916   4
   2   1   8 4845.51 379.229   7
   2   1   8 4987.43 470.598   8
  -2  -1  -8 5488.24 454.295  12
   2  -1   8 4581.64 457.046   5
  -2  -1  -8 5354.86 328.577   2
  -2   1  -8 5280.45 335.147   3
  -2   1  -8 4986.67 449.601  12
  -2  -1  -8 4791.38 444.760   3
   2  -1   8 5526.54 461.452   8
   2  -1   9 670.122 245.522   5
  -2  -1  -9 638.787 220.377   3
  -2   1  -9 225.692 172.954  12
  -2  -1  -9 404.037 157.731  12
  -2   1  -9 521.419 130.378   3
  -2   1  -9 207.723 111.577   4
   2   1   9 999.925 327.204   8
   2  -1   9 359.412 186.382   8
   2   1   9 352.329 153.862   7
   2  -1  10 4584.81 469.634   8
   2   1  10 4560.90 503.127   8
  -2  -1 -10 3784.67 435.973   3
  -2  -1 -10 4457.17 459.253  12
   2   1  10 4353.04 390.852   7
  -2   1 -10 4207.43 493.278  12
   2  -1  10 4418.53 541.782   5
  -2   1 -10 4303.51 353.199   4
  -2   1 -10 4343.41 336.283   3
  -2   1 -11 20251.9 774.002   4
  -2   1 -11 20481.6 740.616   3
  -2  -1 -11 21914.2 1042.65  12
   2  -1  11 21110.9 1110.22   5
   2  -1  11 21289.2 1024.93   8
   2   1  11 18721.9 816.932   7
  -2   1 -11 22543.5 1091.74  12
   2   1  11 19796.1 1039.73   8
  -2  -1 -11 20567.4 995.919   3
  -2   1 -12 8515.65 528.685   4
  -2  -1 -12 7467.62 625.640   3
  -2   1 -12 7602.79 479.687   3
  -2   1 -12 8199.60 704.310  12
   2   1  12 8575.98 576.448   7
   2  -1  12 8326.03 758.350   5
   2  -1  12 8387.06 703.544   8
  -2  -1 -12 7125.93 644.908  12
   2   1  12 7635.96 684.306   8
   2   1  13 392.937 176.416   7
  -2   1 -13 514.820 212.723  10
   2   1  13 494.247 325.396   8
  -2   1 -13 811.777 301.887  12
  -2  -1 -13 872.745 294.894  12
   2  -1  13 717.916 342.424   5
  -2  -1 -13 408.886 229.955   3
   2  -1  13 1092.86 383.625   8
  -2   1 -13 709.392 183.276   3
  -2   1 -13 828.843 202.474   4
   2  -1  14 12932.0 1006.42   5
  -2   1 -14 11389.7 630.654   3
   2  -1  14 12135.9 914.464   8
  -2  -1 -14 12301.3 857.099   3
  -2   1 -14 11541.6 808.637  10
   2   1  14 11270.9 713.570   7
   2   1  14 13429.0 980.307   8
  -2  -1 -14 11109.2 861.746  12
  -2   1 -14 12736.9 688.325   4
  -2   1 -14 12181.7 931.039  12
   2  -1  15 4970.68 678.205   5
  -2   1 -15 5057.55 461.260   4
  -2   1 -15 4780.74 437.871   3
   2  -1  15 5480.12 451.601   7
  -2  -1 -15 4713.19 562.871   3
   2   1  15 5069.09 672.652   8
   2  -1  15 5805.48 709.159   8
   2   1  15 4519.58 469.727   7
  -2   1 -15 4903.29 562.126  10
  -2   1 -16 142.510 225.939  10
   2   1  16-37.1647 169.459   7
   2  -1  16 496.965 402.427   5
  -2   1 -16 209.211 148.425   3
   2   1  16 249.231 302.490   8
   2  -1  16 556.666 395.830   8
  -2   1 -16 227.706 185.196   4
  -2  -1 -16-162.580 284.509  10
  -2  -1 -16 394.381 254.454   3
  -2  -1 -17 2120.73 427.118   3
   2   1  17 1280.98 305.590   7
   2  -1  17 1270.72 429.619   5
   2  -1  17 1404.58 408.101   8
  -2   1 -17 1445.87 352.710  10
  -2  -1 -17 1686.36 465.950  10
   2   1  17 1172.55 430.273   8
   2   1  18 813.474 413.503   8
  -2   1 -18 250.333 254.023  10
  -2  -1 -18 90.6556 284.714  10
  -2  -1 -18 721.212 316.600   3
   2  -1  18 477.224 403.011   5
   2  -1  18 449.768 324.363   8
   2   1  19 926.021 382.200   8
   2  -1  19 907.399 453.998   5
  -2  -1 -19 653.000 303.595  10
   2  -1  19 1441.20 474.732   8
  -2   1 -19 228.146 229.769  10
  -2  -1 -19 539.313 228.722   3
   2  -1  20 3650.97 735.169   5
   2   1  20 3373.22 712.877   8
  -2  -1 -20 2622.55 485.953   3
   2  -1  20 2040.68 512.971   8
  -2  -1 -20 2135.11 495.454  10
  -2   1 -20 1900.49 457.708  10
   2  -1  21 442.637 325.295   8
  -2   1 -21 235.352 209.912  10
  -2  -1 -21 308.815 237.724   3
  -2  -1 -21 371.149 384.758  10
   2   1  21 647.404 452.393   8
   2  -1  21 12.9470 342.747   5
   2  -1  22 1863.09 548.640   5
   2  -1  22 3757.02 721.001   8
  -2   1 -22 1757.54 470.358  10
   2   1  22 2759.91 672.001   8
  -2  -1 -22 1709.44 483.357  10
  -2  -1 -23 827.758 403.574  10
   2  -1  23 705.360 538.797   5
   2   1  23 546.289 310.105   8
   2  -1  23 906.190 375.960   8
  -2   1 -23 1105.06 436.949  10
   2   1  24 873.844 425.529   8
   2  -1  24 555.838 463.338   8
  -2   1 -24-42.2839 260.670  10
   2  -1  24-70.3055 489.547   5
  -2  -1 -24 111.170 280.952  10
   2  -1  25 891.336 619.156   5
  -2  -1 -25-18.1708 312.195  10
   2  -1  25 754.478 392.592   8
  -2   1 -25 227.688 304.956  10
   2   1  25 218.848 413.145   8
  -2  -2  27 666.624 464.905   8
   2   2 -27 483.528 292.462   9
  -2   2  26 1328.03 541.359   8
  -2  -2  26 724.118 484.976   8
   2   2 -26 530.297 354.699   9
  -2  -2  26 400.233 459.352   5
   2  -2 -26 448.852 393.351  10
   2   2 -25-96.5151 300.189   9
  -2  -2  25 121.833 350.328   8
   2  -2 -25 357.877 299.683  10
  -2  -2  25-190.432 434.171   5
   2   2 -24 521.322 370.571   9
  -2  -2  24 1184.39 514.092   5
  -2   2  24 2168.31 561.021   8
  -2  -2  24 1403.55 509.067   8
   2  -2 -24 1554.33 497.002  10
   2  -2 -24 1065.79 393.652   3
   2   2 -23 312.277 287.977   9
   2  -2 -23 108.570 238.219   3
  -2   2  23 419.176 308.814   8
   2  -2 -23 482.494 374.714  10
  -2  -2  23 879.773 475.352   8
   2   2 -23 280.731 248.319  10
   2  -2 -22 212.100 224.984   3
  -2  -2  22 435.547 347.836   8
   2   2 -22 345.954 333.209   9
   2   2 -22-94.0595 219.948  10
   2  -2 -22 120.147 313.120  10
  -2  -2  22 830.664 458.562   5
  -2   2  22 69.1078 265.250   7
  -2   2  22 194.445 263.786   8
  -2   2  21 1115.77 433.848   8
  -2  -2  21 771.759 375.319   8
   2  -2 -21 917.272 337.200   3
  -2   2  21 1180.29 380.950   7
   2   2 -21 729.649 301.518  10
   2  -2 -21 1317.47 438.874  10
  -2  -2  21 2185.43 622.688   5
  -2   2  21 779.018 311.693   1
   2   2 -21 1252.16 377.076   9
   2   2 -21 884.776 263.586   4
  -2   2  20 2028.90 450.741   7
   2   2 -20 2681.59 498.697   4
   2  -2 -20 1256.81 368.054   3
  -2  -2  20 2228.03 588.051   5
   2   2 -20 2412.88 523.716   9
  -2   2  20 2697.66 564.604   8
  -2  -2  20 2519.52 546.020   8
  -2   2  20 2807.40 522.781   1
   2  -2 -20 2465.27 439.923   2
   2   2 -20 2198.39 422.868  10
   2  -2 -20 1835.86 516.307  10
   2   2 -19 175.902 260.549   9
  -2  -2  19 251.475 348.347   5
   2   2 -19 52.2948 193.269  10
  -2  -2  19-137.153 275.708   8
  -2   2  19-102.433 289.113   8
   2   2 -19 210.774 250.658   4
   2  -2 -19-29.6910 189.689   2
   2  -2 -19-188.684 239.584  10
  -2   2  19-166.379 227.521   1
   2  -2 -19 215.830 268.861   3
  -2   2  19 392.595 267.116   7
   2  -2 -18 15636.5 980.822   2
  -2   2  18 14955.0 1071.33   7
   2   2 -18 15763.2 1038.96   4
   2  -2 -18 16256.7 1187.60  10
   2   2 -18 16961.5 1032.12  10
  -2   2  18 16138.9 1212.55   8
  -2   2  18 14923.7 1058.36   1
  -2  -2  18 19114.8 1238.47   8
  -2  -2  18 17014.1 1280.11   5
   2  -2 -18 15076.2 1088.44   3
   2   2 -18 14579.5 1082.80   9
  -2   2  17 814.877 341.534   1
  -2  -2  17 1998.49 429.051   8
   2   2 -17 1719.61 354.258  10
   2  -2 -17 1536.79 369.371   3
  -2   2  17 1148.31 339.577   7
   2   2 -17 1860.77 428.000   9
  -2  -2  17 2050.74 504.518   5
  -2   2  17 1613.43 470.032   8
   2  -2 -17 1523.82 316.375   2
   2   2 -17 1880.07 386.475   4
   2  -2 -17 982.325 391.544  10
  -2   2  16 5273.73 618.988   7
   2   2 -16 5853.46 644.181   4
  -2   2  16 5700.34 652.709   1
   2  -2 -16 6395.83 733.074  10
  -2  -2  16 6051.76 675.680   8
  -2  -2  16 5296.57 701.684   5
   2  -2 -16 5625.80 649.475   3
   2   2 -16 5223.91 528.864  10
   2  -2 -16 6566.71 623.094   2
  -2   2  16 6475.53 719.226   8
   2   2 -16 5894.28 669.552   9
  -2   2  15 536.852 248.948   7
  -2   2  15 60.3006 216.081   1
   2   2 -15 525.200 282.970   9
  -2   2  15 809.626 353.901   8
   2  -2 -15 619.701 263.756   3
   2  -2 -15 348.724 224.096   2
   2   2 -15 200.030 224.655   4
   2   2 -15 543.299 196.802  10
  -2  -2  15 432.606 231.851   8
  -2  -2  15 96.0983 305.881   5
   2  -2 -15 513.566 356.525  10
  -2   2  14 1829.88 393.738   1
  -2   2  14 653.925 342.185   8
   2  -2 -14 1453.03 342.551   3
   2   2 -14 1453.59 273.859  10
   2  -2 -14 1723.61 360.769   2
   2  -2 -14 1465.35 391.904  10
   2   2 -14 1787.61 398.368   9
  -2  -2  14 988.610 377.335   5
  -2   2  14 1381.69 364.210   7
   2   2 -14 1672.47 361.952   4
  -2  -2  14 1737.50 376.701   8
   2   2 -13 12895.3 724.143  10
   2  -2 -13 14672.6 957.005  10
  -2  -2  13 12840.7 842.936   8
   2   2 -13 14080.2 902.605   9
  -2   2  13 13538.8 907.049   8
  -2   2  13 12967.4 858.286   7
   2  -2 -13 13172.1 793.941   2
  -2   2  13 12840.5 869.577   1
   2   2 -13 14518.6 886.789   4
  -2  -2  13 11651.1 898.646   5
  -2  -2  12 2133.68 370.736   8
  -2   2  12 1677.59 359.778   8
  -2   2  12 1818.02 351.597   1
   2  -2 -12 2141.58 381.834  10
   2   2 -12 2340.42 382.704   4
  -2  -2  12 1934.66 417.809   5
   2   2 -12 2383.38 317.237  10
  -2   2  12 2131.31 372.136   7
   2   2 -12 1821.52 317.407   9
  -2   2  11 1015.07 282.079   8
   2   2 -11 1704.25 326.893   4
   2   2 -11 1290.91 279.395   9
  -2  -2  11 1446.50 310.315   8
   2   2 -11 1169.95 196.087  10
   2  -2 -11 1823.22 381.205  10
  -2   2  11 1452.48 320.436   1
  -2   2  11 1371.33 312.006   7
  -2  -2  11 1218.85 344.560   5
  -2   2  10 5704.22 535.574   8
   2   2 -10 5634.79 401.955  10
  -2  -2  10 6020.26 592.108   5
  -2   2  10 5877.27 540.185   7
  -2  -2  10 6187.96 506.290   8
   2  -2 -10 5907.94 551.300  10
   2   2 -10 6150.22 536.621   4
  -2   2  10 5772.76 555.045   1
   2   2 -10 6331.28 549.433   9
  -2   2   9 2677.93 381.834   1
  -2   2   9 2552.65 369.583   7
   2  -2  -9 2520.90 361.917  10
  -2   2   9 1864.36 312.788   8
   2   2  -9 2334.50 248.382  10
  -2  -2   9 3022.98 415.067   5
   2   2  -9 2225.29 340.214   4
   2   2  -9 2998.89 365.827   9
  -2  -2   9 3059.54 367.640   8
   2   2  -8 14832.8 741.691   9
  -2  -2   8 15318.3 832.237   5
   2  -2  -8 15099.5 765.559  10
  -2   2   8 13216.3 761.306   7
  -2  -2   8 14911.5 682.834   8
  -2   2   8 14448.2 719.651   8
   2   2  -8 14723.4 544.465  10
   2  -2  -8 14938.6 791.729   6
   2   2  -8 15226.5 780.472   4
  -2   2   8 14910.1 805.612   1
   2   2  -7 3144.97 364.552   4
   2  -2  -7 2963.79 366.774   6
  -2   2   7 2491.59 329.574   7
  -2   2   7 2804.93 374.937   1
  -2  -2   7 2824.82 381.574   5
  -2   2   7 3375.62 341.746   8
   2   2  -7 2548.87 217.020  10
   2   2  -7 2738.52 326.908   9
   2  -2  -7 3086.33 362.764  10
   2   2  -6 4434.57 398.950   9
  -2   2   6 4366.37 435.857   1
   2   2  -6 4571.83 424.150   4
  -2  -2   6 4254.15 437.015   5
   2   2  -6 4054.70 248.451  10
  -2  -2   6 4093.53 243.162  10
  -2   2   6 4139.78 336.667   8
  -2   2   6 3925.54 404.778   7
   2  -2  -6 4864.38 399.877  10
   2  -2  -6 4209.98 402.967   6
   2   2  -5 9727.41 595.214   4
  -2  -2   5 8652.91 578.449   5
  -2  -2   5 8509.31 314.110  10
   2  -2  -5 9400.66 505.576  10
  -2   2   5 8964.33 606.114   1
   2   2  -5 9557.95 551.909   9
  -2   2   5 8148.04 434.804   8
  -2   2   5 8527.59 560.511   7
  -2  -2   5 8986.51 273.586   3
   2   2  -5 9192.44 338.723  10
   2  -2  -5 8845.53 541.565   6
   2  -2  -4 1804.23 232.386  10
   2   2  -4 1858.12 150.925  10
   2   2  -4 1758.18 267.239   4
   2  -2  -4 1957.66 271.013   6
   2   2  -4 1949.62 252.601   9
  -2   2   4 1880.35 205.545   8
  -2   2   4 2302.28 302.409   7
  -2  -2   4 1887.38 317.836   5
  -2  -2   4 1899.58 146.649  10
  -2  -2   4 1933.33 154.954   3
  -2  -2   3 40513.5 1169.29   5
   2  -2  -3 40448.6 714.016   8
  -2   2   3 38797.5 637.459  11
   2   2  -3 40523.2 1145.23   4
   2  -2  -3 39799.1 1081.45   6
  -2   2   3 41305.2 1141.89   4
  -2  -2   3 40576.5 646.333  10
   2  -2  -3 39927.4 873.768  10
  -2  -2   3 38991.8 757.739   3
  -2   2   3 40322.5 739.077   8
  -2   2   3 42161.8 1165.48   7
   2   2  -3 41439.8 1065.19   9
  -2   2   2 67607.2 1509.73   9
   2  -2  -2 68676.6 1026.72  10
   2  -2  -2 68679.6 1420.36   6
  -2  -2   2 69515.1 908.135  10
  -2  -2   2 68959.0 1116.73   3
   2   2  -2 67489.5 1460.10   4
  -2   2   2 68804.2 1445.57   4
  -2  -2   2 69281.6 913.998  11
   2  -2  -2 68983.0 772.326   8
   2   2  -2 69222.8 1366.56   9
  -2   2   2 66783.8 733.670  11
  -2   2   2 72760.7 1488.35   7
  -2   2   1 6307.79 452.744   4
  -2  -2   1 6036.06 368.764   3
   2  -2  -1 5883.93 368.897   5
   2   2  -1 5957.24 279.172   8
  -2   2   1 5042.84 428.613   9
   2   2  -1 5817.53 407.137   9
  -2   2   1 5958.44 265.053  10
  -2  -2   1 6023.82 247.066  11
   2  -2  -1 5957.69 273.432  10
  -2   2   1 6478.22 446.064   7
   2   2  -1 5651.53 422.752   1
  -2   2   1 5757.71 208.748  11
   2  -2  -1 5567.17 209.890  11
   2   2  -1 4924.71 415.988   4
   2   2  -1 6025.28 443.302   7
  -2   2   0 1593.67 252.997   4
   2  -2   0 1757.87 140.726  11
  -2  -2   0 2027.28 249.328   3
  -2   2   0 1677.44 132.551  11
  -2   2   0 1494.23 255.574   9
  -2   2   0 1571.71 220.716   7
   2   2   0 1563.46 130.471  11
   2   2   0 1863.43 267.541   1
   2   2   0 1800.11 266.411   4
  -2   2   0 1684.82 124.008  10
   2   2   0 1847.33 171.963   8
   2   2   0 1857.69 266.884   7
   2  -2   0 2070.79 243.486   5
  -2  -2   0 1743.33 131.784  11
   2  -2   0 1667.66 131.500  10
   2   2   1 192.614 68.3560  11
  -2  -2  -1 547.864 187.182   3
   2   2   1 96.8253 132.237   4
   2  -2   1 426.816 164.438   5
   2   2   1 614.782 201.880   1
  -2   2  -1 342.839 161.333   7
   2   2   1 225.602 99.9607   8
  -2  -2  -1 170.283 65.8660  11
   2  -2   1 246.965 54.8095  10
  -2   2  -1 224.693 47.5880  10
   2   2   1 305.621 181.744   7
  -2  -2  -1 184.579 90.2624   8
  -2   2  -1 512.214 184.444   4
   2  -2   1 189.611 88.8150  11
  -2   2  -1 146.857 152.498   9
  -2   2  -2 1488.31 164.316  12
  -2   2  -2 1405.55 220.308   7
  -2   2  -2 1805.58 307.461   9
   2  -2   2 1429.19 115.873   8
  -2  -2  -2 1372.11 241.516   3
   2  -2   2 1617.10 228.506   5
   2   2   2 1319.53 244.964   7
   2   2   2 1119.64 219.445   4
   2   2   2 1174.94 162.378   8
   2   2   2 1306.57 138.606  11
  -2   2  -2 1709.21 256.634   4
   2   2   2 1196.08 269.003   1
  -2  -2  -2 1471.32 134.634  11
  -2   2  -2 1280.84 114.368   8
   2   2   3 32237.8 711.956  11
  -2   2  -3 31963.1 893.525   7
  -2  -2  -3 31709.4 731.031   6
   2   2   3 30473.0 1022.49   7
  -2  -2  -3 33015.2 1044.95   3
   2  -2   3 31437.3 967.195   5
   2   2   3 30827.4 813.374   8
  -2   2  -3 31892.4 974.951   4
  -2   2  -3 30251.3 602.371   8
  -2   2  -3 30407.4 765.836  12
  -2   2  -3 32936.9 1107.93   9
   2   2   3 32127.3 966.512   4
   2  -2   3 31524.8 610.598   8
   2  -2   4 85.5374 152.300   5
  -2   2  -4 181.377 183.764   9
  -2  -2  -4 268.948 120.724   6
  -2   2  -4 122.569 117.385  12
   2   2   4 360.479 158.037   8
  -2  -2  -4 163.980 161.663   3
   2  -2   4 248.067 109.955   8
  -2   2  -4 304.961 149.047   4
   2   2   4 10.6127 154.124   7
   2   2   4 454.603 171.206   4
  -2  -2  -4 349.724 114.140  12
  -2  -2  -5 318.035 173.216   3
  -2  -2  -5 208.240 115.750  12
  -2  -2  -5 321.476 137.877   6
   2   2   5 166.743 147.587   4
   2   2   5 83.7797 150.874   8
   2  -2   5 283.938 143.560   8
  -2   2  -5 403.658 201.989   9
   2  -2   5 201.869 90.2316   3
  -2   2  -5 246.435 171.468   4
   2  -2   5 341.470 195.989   5
   2   2   5 210.593 175.981   7
  -2   2  -5 181.326 115.814  12
  -2  -2  -6 215.821 128.609   6
   2  -2   6 406.083 235.568   5
  -2   2  -6 299.249 157.074   4
  -2  -2  -6 175.196 103.882  12
   2  -2   6 251.108 143.824   8
   2   2   6 208.645 153.683   8
  -2  -2  -6 195.899 181.234   3
   2   2   6 53.7489 141.558   7
  -2   2  -6 348.131 241.706   9
   2  -2   6 246.469 92.1565   3
  -2   2  -6 86.9696 141.978  12
   2   2   7 36763.7 1170.87   8
   2  -2   7 35928.6 733.873   3
  -2   2  -7 35717.7 1146.12  12
   2   2   7 34742.4 1183.73   7
   2  -2   7 36192.3 1018.50   8
  -2  -2  -7 38306.7 1333.34   3
  -2   2  -7 39171.0 1149.50   4
  -2   2  -7 36232.1 1308.79   9
   2  -2   7 37937.6 1303.79   5
  -2  -2  -7 36862.8 1043.70  12
  -2   2  -8 3469.09 476.502   9
  -2  -2  -8 3169.28 427.453   3
   2   2   8 3052.11 385.885   7
   2  -2   8 2731.15 396.276   5
   2  -2   8 3672.53 373.303   8
   2   2   8 3302.43 391.751   8
  -2  -2  -8 3741.39 383.564  12
   2  -2   8 2943.67 219.470   3
  -2   2  -8 3267.02 381.610  12
  -2   2  -8 3000.45 363.697   4
  -2   2  -9 6727.85 510.690   4
   2   2   9 6134.80 558.796   8
  -2   2  -9 6389.50 425.313  10
   2  -2   9 6436.72 511.499   8
  -2  -2  -9 7190.81 537.712  12
  -2  -2  -9 6779.48 401.294   2
  -2   2  -9 6614.24 634.171   9
  -2  -2  -9 6632.28 606.678   3
  -2   2  -9 6368.96 557.569  12
   2  -2   9 6407.76 618.615   5
   2  -2   9 6435.37 321.027   3
   2   2   9 6190.05 531.303   7
   2   2  10 8290.11 679.823   8
  -2   2 -10 8189.49 707.444   9
   2  -2  10 7512.37 582.165   8
   2  -2  10 8093.48 716.652   5
  -2  -2 -10 8558.56 465.707   2
  -2   2 -10 7759.28 497.740  10
  -2   2 -10 8176.96 583.360   4
  -2  -2 -10 8598.58 703.823   3
  -2  -2 -10 8780.79 620.952  12
   2  -2  10 6824.12 342.758   3
   2   2  10 8617.41 652.303   7
  -2   2 -10 7886.16 653.968  12
  -2  -2 -11 1210.60 207.931   2
  -2   2 -11 1394.39 373.876   9
   2  -2  11 1124.23 360.040   5
  -2   2 -11 1098.05 255.581   4
  -2  -2 -11 828.484 316.161   3
  -2   2 -11 1455.72 249.078  10
   2   2  11 1155.95 362.484   8
   2  -2  11 1290.39 294.589   8
  -2   2 -11 1093.13 291.642  12
   2   2  11 905.741 253.456   7
  -2  -2 -11 1204.90 305.145  12
  -2   2 -12 364.398 241.818  12
  -2   2 -12 852.661 247.549   4
  -2   2 -12 373.723 253.351   9
  -2  -2 -12 878.947 264.350  12
   2  -2  12 856.061 278.442   8
  -2  -2 -12 164.145 232.281   3
   2   2  12 472.898 219.173   7
   2  -2  12 819.243 378.392   5
  -2   2 -12 116.664 168.331  10
  -2  -2 -12 796.083 172.712   2
   2   2  12 535.510 284.853   8
  -2   2 -13 17267.8 1084.29  12
   2  -2  13 17926.1 1179.65   5
  -2   2 -13 18531.5 905.613  10
   2   2  13 18805.3 1131.56   8
   2  -2  13 17276.9 1000.22   8
   2   2  13 16533.8 946.550   7
  -2   2 -13 18197.6 1129.08   9
  -2  -2 -13 20024.3 1162.96   3
  -2   2 -13 18556.3 915.943   4
  -2  -2 -13 18559.5 1047.93  12
  -2  -2 -13 18112.9 779.150   2
   2  -2  14 3332.95 598.518   5
  -2  -2 -14 2218.69 434.958   3
   2   2  14 1455.65 403.333   8
   2  -2  14 3141.24 501.445   8
   2   2  14 2267.39 396.674   7
  -2   2 -14 2254.83 366.562  10
  -2   2 -14 2735.10 383.648   4
  -2   2 -14 2705.90 486.240   9
   2  -2  15 1532.19 466.602   5
  -2   2 -15 1685.20 321.792  10
   2   2  15 1003.23 356.998   8
  -2   2 -15 1994.99 346.847   4
   2  -2  15 2127.79 441.468   8
   2   2  15 1720.23 368.854   7
  -2  -2 -15 1429.94 380.444  10
  -2  -2 -15 1920.15 412.786   3
   2   2  16 8884.61 757.951   7
   2  -2  16 11789.9 1093.04   5
  -2   2 -16 10980.7 808.298  10
  -2  -2 -16 10124.2 921.296  10
  -2  -2 -16 10524.7 913.538   3
   2  -2  16 10816.1 925.444   8
  -2   2 -16 11054.1 765.967   4
   2   2  16 11352.8 1010.08   8
   2  -2  17 502.156 306.440   8
  -2   2 -17 193.748 167.913   4
   2   2  17 49.5485 364.301   8
   2  -2  17 442.511 436.500   5
  -2   2 -17-16.8216 193.962  10
   2   2  17 336.360 204.622   7
  -2  -2 -17-90.4079 271.626   3
  -2  -2 -17-17.6477 256.195  10
   2  -2  18 1046.50 449.074   5
  -2  -2 -18 638.330 344.132   3
   2  -2  18 723.642 323.545   8
  -2   2 -18 894.455 311.263  10
   2   2  18 452.430 244.614   7
  -2  -2 -18 876.769 415.452  10
   2   2  18 1072.55 420.535   8
  -2  -2 -19 595.372 331.641   3
  -2  -2 -19 830.443 391.169  10
   2  -2  19 325.551 318.528   8
  -2   2 -19-215.622 211.503  10
   2  -2  19 995.979 523.505   5
   2   2  19 690.301 321.089   8
  -2   2 -19 730.017 355.669   9
   2   2  20 438.456 348.649   8
   2  -2  20 207.952 313.081   8
   2  -2  20 549.921 427.844   5
  -2   2 -20 243.447 224.969  10
  -2   2 -20 923.251 437.329   9
  -2  -2 -20 194.610 307.198   3
  -2  -2 -20 842.525 436.245  10
  -2   2 -21 524.872 351.166   9
   2   2  21 802.599 411.134   8
  -2  -2 -21 385.726 254.723   3
   2  -2  21 1648.03 494.388   8
  -2  -2 -21 205.915 326.480  10
   2  -2  21 482.009 484.921   5
   2  -2  22 567.312 530.763   5
   2   2  22 460.804 406.034   8
  -2  -2 -22-80.3541 268.583   3
   2  -2  22 328.688 351.315   8
  -2  -2 -22-656.230 446.208  10
  -2   2 -22 452.554 317.313   9
   2   2  23 985.174 481.287   8
  -2  -2 -23 73.4938 252.171   3
  -2   2 -23 206.148 308.914   9
   2  -2  23 486.643 442.384   5
  -2  -2 -23 3.32003 325.770  10
   2  -2  23 379.742 380.160   8
  -2  -2 -24 852.768 506.841  10
   2   2  24-217.654 438.131   8
   2  -2  24 114.284 378.069   8
  -2   2 -24 817.091 410.100   9
   2  -2  24 45.2682 436.123   5
  -2   2 -25 171.024 339.437   9
   2  -2  25-617.654 416.660   8
   2   3 -27 900.900 470.809   9
   2   3 -26 1113.98 475.476   9
   2  -3 -25-463.453 385.970   3
  -2  -3  25 389.592 433.529   5
   2  -3 -25-1.48532 314.246  10
  -2   3  25 63.4064 327.655   8
   2   3 -25-344.925 344.832   9
  -2   3  24 96.0760 383.877   8
   2   3 -24 112.938 316.641   9
   2  -3 -24 501.508 424.216  10
   2  -3 -24 311.832 359.943   3
  -2  -3  24 622.882 535.230   5
  -2   3  23 1438.32 479.757   8
  -2  -3  23 1346.75 558.173   5
   2  -3 -23 1095.45 407.704   3
   2  -3 -23 1375.18 539.188  10
   2   3 -23 1213.78 395.057   9
   2   3 -22-0.57685 280.114   9
  -2   3  22 803.120 382.023   7
  -2   3  22 281.315 316.122   8
  -2  -3  22 507.810 347.360   8
   2  -3 -22 251.248 286.013   3
  -2   3  22 205.021 242.040   1
  -2  -3  22 527.565 439.270   5
   2  -3 -22 262.057 423.275  10
  -2   3  21-379.443 266.144   1
  -2  -3  21 513.166 439.420   5
  -2  -3  21 202.191 267.487   8
   2   3 -21-252.655 281.744   4
   2   3 -21 177.294 249.488   9
   2  -3 -21 300.033 363.190  10
  -2   3  21-49.7445 259.888   7
  -2   3  21 93.2636 302.609   8
   2  -3 -21 60.7947 247.671   3
  -2   3  20 768.814 361.260   1
  -2   3  20 1110.29 408.617   8
   2   3 -20 1303.15 424.314   9
   2  -3 -20 1655.65 481.181   3
  -2  -3  20 1472.06 502.633   5
  -2   3  20 994.868 349.507   7
   2  -3 -20 619.518 398.003  10
  -2  -3  20 1222.74 446.002   8
   2   3 -20 789.959 338.545   4
   2  -3 -19 719.277 298.032   3
   2  -3 -19 669.592 318.649  10
  -2  -3  19 1623.16 481.812   8
  -2  -3  19 361.693 328.268   5
  -2   3  19 552.078 334.494   1
   2   3 -19 487.950 340.932   9
  -2   3  19-181.855 290.117   8
   2   3 -19 254.834 291.504   4
  -2   3  19 757.157 378.497   7
   2  -3 -18 349.104 250.407   2
  -2  -3  18 307.559 373.605   5
  -2   3  18 780.338 409.111   1
  -2  -3  18 621.238 345.481   8
  -2   3  18 251.051 294.876   8
  -2   3  18 540.183 330.191   7
   2   3 -18 463.258 316.910   4
   2  -3 -18 178.452 250.982   3
   2  -3 -18 353.331 305.000  10
   2   3 -18 424.012 289.361   9
   2  -3 -17 7966.76 834.816  10
   2   3 -17 9019.25 874.883   4
  -2   3  17 7242.27 804.609   7
  -2  -3  17 7154.30 873.381   5
   2  -3 -17 8579.56 907.587   3
   2   3 -17 7343.64 798.613   9
  -2   3  17 7035.90 813.245   1
  -2   3  17 8395.40 877.028   8
  -2  -3  17 7856.64 781.958   8
   2  -3 -17 8047.13 715.776   2
   2  -3 -16 14.5487 232.713  10
  -2  -3  16 564.035 357.847   5
   2  -3 -16 481.860 216.285   3
   2   3 -16 218.337 232.220   4
  -2   3  16 28.5115 261.461   1
   2  -3 -16 423.133 252.337   2
  -2   3  16 66.3229 274.946   8
  -2  -3  16 991.947 391.666   8
   2   3 -16 307.726 166.935  10
   2   3 -16 963.315 404.211   9
  -2   3  16 527.137 306.051   7
   2   3 -15-82.0914 164.717  10
  -2   3  15 202.960 297.120   7
  -2   3  15 158.834 233.070   8
  -2  -3  15 257.927 248.652   5
   2   3 -15 170.645 272.947   9
   2  -3 -15-151.399 271.554   3
   2  -3 -15 23.0560 227.608  10
   2   3 -15 38.1176 215.895   4
  -2   3  15 300.952 317.024   1
  -2  -3  15 158.649 219.286   8
   2   3 -14 4460.37 415.745  10
  -2   3  14 3912.92 572.998   7
  -2   3  14 4530.95 629.541   1
   2  -3 -14 4480.81 612.951   3
   2   3 -14 4543.34 600.969   9
  -2  -3  14 4697.22 558.450   8
  -2   3  14 5006.75 630.239   8
   2  -3 -14 4901.33 595.479  10
  -2  -3  14 4694.17 676.835   5
   2   3 -14 4916.52 616.858   4
   2   3 -13 6291.22 463.447  10
  -2   3  13 6541.10 677.475   8
  -2   3  13 5589.40 697.653   1
   2  -3 -13 7203.81 720.782  10
   2   3 -13 6302.47 669.943   4
  -2   3  13 6441.94 697.210   7
  -2  -3  13 6043.30 747.412   5
   2   3 -13 6206.66 670.919   9
   2  -3 -12 10060.4 806.950  10
  -2   3  12 9921.25 770.058   8
  -2   3  12 9801.48 855.564   1
   2   3 -12 9615.33 789.049   4
  -2   3  12 9881.07 843.215   7
   2   3 -12 9598.96 788.410   9
   2   3 -12 10050.6 543.509  10
  -2  -3  12 9569.28 860.311   5
  -2   3  11 72.3144 236.412   8
   2  -3 -11-154.389 229.075  10
   2   3 -11 0.65789 97.2371  10
   2   3 -11-49.1144 241.931   9
  -2  -3  11 539.488 321.413   5
   2   3 -11 301.365 215.728   4
  -2   3  11 92.9871 272.598   1
  -2   3  11 437.623 297.803   7
   2  -3 -10 10351.1 745.479  10
  -2   3  10 9357.63 673.927   8
   2   3 -10 9166.70 443.575  10
   2   3 -10 9952.00 775.703   4
   2   3 -10 9676.91 757.405   9
  -2   3  10 8858.75 795.326   1
   2  -3 -10 10782.9 806.922   6
  -2  -3  10 8715.69 769.694   5
  -2   3  10 8431.34 728.711   7
   2  -3  -9 37883.9 1395.04   6
  -2   3   9 38281.8 1266.67   8
  -2  -3   9 34063.0 1449.93   5
  -2   3   9 35073.0 1454.14   7
   2   3  -9 37762.9 1418.98   9
   2  -3  -9 37836.2 1352.69  10
   2   3  -9 37818.4 1467.75   4
   2   3  -9 35557.7 795.450  10
  -2   3   9 37993.5 1536.17   1
   2   3  -8 29816.5 1243.72   9
  -2  -3   8 26449.5 1246.41   5
  -2   3   8 27864.5 1275.32   7
   2  -3  -8 28392.5 1188.44   6
   2  -3  -8 28692.9 1116.94  10
   2   3  -8 26493.1 629.653  10
   2   3  -8 28368.1 1254.10   4
  -2   3   8 28028.6 1297.90   1
  -2   3   8 26459.8 988.799   8
  -2   3   7 1879.68 368.700   7
   2   3  -7 1800.19 349.561   9
   2   3  -7 2037.75 163.993  10
   2  -3  -7 2518.07 406.199   6
   2   3  -7 2508.13 406.334   4
  -2  -3   7 1885.45 143.853   3
  -2   3   7 1621.47 376.367   1
  -2   3   7 2092.72 296.200   8
  -2  -3   7 1602.23 389.448   5
   2  -3  -7 2791.54 355.021  10
  -2  -3   6 16863.9 947.769   5
   2   3  -6 16516.0 898.200   9
  -2   3   6 16703.9 693.403   8
   2  -3  -6 16276.3 762.008  10
  -2  -3   6 14691.6 354.849  10
   2   3  -6 17680.1 974.469   4
  -2   3   6 17244.8 972.654   7
  -2   3   6 15972.8 970.220   1
  -2  -3   6 15585.4 472.547   3
   2  -3  -6 16545.3 875.685   6
  -2   3   5 1705.87 151.738  12
  -2   3   5 1591.04 160.212  11
  -2  -3   5 1797.48 190.473   3
   2  -3  -5 1667.66 329.648   6
   2   3  -5 1888.84 327.977   9
  -2   3   5 1759.92 358.630   7
   2   3  -5 1727.73 356.026   4
  -2   3   5 2024.07 233.775   8
  -2  -3   5 2205.78 375.775   5
   2  -3  -5 2030.21 273.830  10
  -2  -3   5 1656.61 122.277  10
   2  -3  -4 1927.59 245.572  10
   2  -3  -4 1582.20 312.149   6
   2   3  -4 1438.27 152.730   8
  -2  -3   4 1663.74 348.308   5
  -2  -3   4 1730.46 133.529  10
  -2   3   4 1518.73 130.085  11
   2   3  -4 1313.33 335.014   4
   2   3  -4 2233.49 342.622   9
  -2   3   4 2074.31 364.104   4
  -2   3   4 1793.57 197.285   8
  -2   3   4 1494.63 116.350  12
  -2   3   4 1609.45 330.622   7
  -2  -3   4 1748.17 207.965   3
   2  -3  -3 27565.0 581.204   8
  -2  -3   3 30076.8 1205.36   5
  -2  -3   3 30095.0 691.883  11
   2   3  -3 27404.2 585.193   8
  -2   3   3 31600.3 1216.24   4
   2   3  -3 29488.0 631.599   8
  -2   3   3 30254.6 1221.90   7
   2   3  -3 29456.8 1147.93   9
   2   3  -3 30021.1 1219.35   4
  -2  -3   3 29876.2 868.531   3
   2  -3  -3 28735.4 820.698  10
  -2  -3   3 28285.6 632.188  12
  -2  -3   3 27978.8 574.934  10
   2  -3  -3 29397.6 1110.67   6
  -2  -3   2 17234.6 702.692   3
   2   3  -2 16705.1 454.561   8
   2   3  -2 17458.1 916.920   4
   2   3  -2 18426.7 932.362   7
   2  -3  -2 16477.4 349.698   8
  -2  -3   2 16317.3 423.513  12
   2   3  -2 18719.1 908.757   9
  -2   3   2 16604.5 892.986   4
   2  -3  -2 18248.7 593.409  10
  -2  -3   2 17437.6 461.259  11
  -2   3   2 18009.6 973.479   9
  -2  -3   2 17282.1 501.530  10
  -2   3   2 19343.7 949.260   7
  -2  -3   1 9174.88 539.909   3
   2  -3  -1 9209.59 380.537  10
   2   3  -1 8247.58 319.026   8
   2   3  -1 8937.92 671.015   4
   2   3  -1 9905.17 675.804   9
  -2   3   1 9343.31 667.157   7
  -2   3   1 9146.30 688.266   9
  -2  -3   1 8343.57 266.700  11
   2  -3  -1 9018.49 571.383   5
  -2   3   1 9633.19 694.740   4
   2   3  -1 9778.02 700.046   7
   2  -3   0 3075.59 373.633   5
   2   3   0 2871.99 391.897   4
   2  -3   0 2561.31 151.056  11
   2  -3   0 2914.69 189.882  10
  -2  -3   0 3332.73 359.415   3
   2   3   0 3078.19 402.829   7
   2   3   0 3643.95 430.888   1
  -2   3   0 3150.30 412.444   7
  -2   3   0 3186.20 413.442   4
  -2   3   0 2765.22 147.920  12
  -2   3   0 2530.78 409.466   9
   2   3   0 2815.56 203.869   8
  -2   3  -1 14000.1 404.477  12
  -2   3  -1 14610.7 880.748   9
  -2   3  -1 16549.8 842.784   7
  -2  -3  -1 15265.8 760.555   3
   2  -3   1 13883.5 419.279  11
   2   3   1 14345.6 821.985   4
   2   3   1 13720.8 483.462   8
   2  -3   1 15800.4 777.770   5
  -2   3  -1 15467.4 847.776   4
   2   3   1 16483.4 892.189   1
   2   3   1 15276.1 867.216   7
   2  -3   2 6565.93 532.331   5
   2   3   2 5762.36 344.669   8
   2   3   2 5563.58 552.523   7
   2   3   2 5947.44 550.603   4
  -2   3  -2 6051.50 508.376   7
  -2  -3  -2 5830.24 222.499  12
   2   3   2 6506.05 592.864   1
  -2  -3  -2 6278.78 522.672   3
  -2   3  -2 6023.42 309.152  12
   2   3   2 5146.14 230.266  11
  -2   3  -2 6371.74 554.210   4
  -2   3  -2 6043.71 597.847   9
   2  -3   3 16202.3 817.904   5
   2   3   3 14387.3 442.510  11
  -2  -3  -3 15812.1 681.442   6
  -2   3  -3 14695.3 779.369   7
   2   3   3 15013.6 844.462   4
   2   3   3 15880.4 913.383   1
  -2   3  -3 15196.3 912.396   9
  -2   3  -3 15285.5 554.910  12
   2  -3   3 13777.4 320.675   8
  -2   3  -3 14691.9 836.779   4
   2   3   3 15961.3 910.371   7
  -2  -3  -3 16966.1 874.118   3
   2   3   3 14071.8 580.447   8
  -2  -3  -3 15033.1 423.334  12
   2   3   4 357.365 159.729   8
  -2  -3  -4 191.245 97.0299  12
  -2   3  -4 474.763 221.579   7
   2   3   4 186.836 219.897   1
  -2   3  -4 424.508 257.235   4
  -2   3  -4 264.154 249.422   9
   2   3   4 390.401 198.643   7
   2   3   4 550.995 233.491   4
  -2   3  -4 231.191 77.6303   8
   2  -3   4 468.254 202.959   5
   2  -3   4 386.178 89.5084   8
  -2  -3  -4 412.214 151.547   6
  -2  -3  -4 464.487 208.405   3
  -2   3  -4 200.118 104.077  12
   2  -3   5 796.701 242.705   5
  -2   3  -5 1089.23 197.566  12
   2   3   5 1156.31 278.625   4
  -2   3  -5 1255.24 315.737   4
   2   3   5 942.333 230.701   8
   2  -3   5 945.592 152.433   8
  -2   3  -5 1038.42 299.129   9
   2   3   5 1153.36 341.177   1
  -2  -3  -5 1097.57 170.102  12
  -2  -3  -5 820.623 203.555   6
   2   3   5 1286.18 317.091   7
  -2  -3  -5 1068.16 306.361   3
  -2  -3  -6 171.127 128.802  12
   2  -3   6-11.2454 231.219   5
   2   3   6 155.641 289.770   1
   2   3   6 667.975 271.033   4
   2   3   6 48.0066 145.048   8
  -2  -3  -6 340.328 197.648   3
   2  -3   6 416.623 145.791   8
  -2   3  -6 387.979 301.961   9
  -2  -3  -6 91.8753 156.767   6
  -2   3  -6 251.846 191.461   4
   2   3   6 25.2439 186.000   7
  -2   3  -6 139.483 130.817  12
   2   3   7 2125.63 321.401   8
   2   3   7 2070.07 378.816   7
   2  -3   7 3026.21 450.625   5
   2  -3   7 2840.27 297.061   8
  -2  -3  -7 2420.01 308.386   6
  -2   3  -7 2146.59 148.223  10
  -2   3  -7 2747.47 478.306   9
  -2   3  -7 2073.44 302.228  12
  -2  -3  -7 2387.24 425.591   3
  -2  -3  -7 2879.80 302.957  12
   2   3   7 2188.18 417.283   1
  -2   3  -7 2253.40 395.879   4
  -2   3  -8 40.1097 231.309   9
  -2   3  -8 310.321 209.898  12
   2   3   8 38.8309 200.131   8
   2  -3   8 193.760 84.9242   3
   2   3   8 276.294 330.466   1
   2  -3   8 213.102 273.284   5
  -2  -3  -8 488.858 218.948   6
   2  -3   8 163.655 143.923   8
  -2  -3  -8 241.779 220.625   3
  -2   3  -8 251.627 81.7608  10
  -2   3  -8 662.818 285.078   4
  -2  -3  -8 516.891 189.342  12
   2   3   8 187.953 235.590   7
  -2  -3  -9 2251.86 317.366  12
   2  -3   9 2604.87 491.714   5
  -2   3  -9 2316.04 377.106  12
  -2  -3  -9 2640.43 440.067   3
  -2   3  -9 2350.15 386.489   4
  -2   3  -9 2521.43 230.144  10
   2  -3   9 1959.74 174.647   3
   2   3   9 2303.19 390.268   8
   2  -3   9 2315.91 310.049   8
   2   3   9 2467.69 445.422   7
   2   3   9 3036.60 525.451   1
  -2   3  -9 1881.52 405.688   9
  -2   3 -10 9620.63 468.540  10
   2  -3  10 8674.69 802.661   5
   2   3  10 9737.64 736.103   8
  -2   3 -10 9610.10 866.584   9
   2   3  10 9172.11 783.730   7
  -2   3 -10 9793.20 754.927   4
   2  -3  10 10782.9 673.601   8
   2   3  10 10427.5 902.620   1
  -2  -3 -10 10386.8 871.329   3
  -2   3 -11 19322.3 727.430  10
   2  -3  11 19995.4 966.571   8
  -2   3 -11 18872.9 1204.75   9
  -2   3 -11 21591.1 1102.21   4
   2   3  11 19949.2 1095.05   8
   2  -3  11 19768.9 1211.52   5
   2   3  11 18649.9 1113.61   7
  -2  -3 -11 20606.8 1231.02   3
   2   3  12 2613.77 457.614   7
   2   3  12 2305.03 446.345   8
   2  -3  12 1925.37 341.937   8
   2  -3  12 1542.78 421.942   5
  -2  -3 -12 2163.74 461.455   3
  -2   3 -12 1916.95 268.490  10
  -2  -3 -12 2149.34 288.858   2
  -2   3 -12 2076.65 498.298   9
  -2   3 -12 2636.58 437.851   4
  -2   3 -13 12694.5 1031.69   9
   2   3  13 12131.8 935.455   7
   2  -3  13 13789.0 895.784   8
  -2   3 -13 13514.6 705.660  10
  -2   3 -13 14883.8 952.258   4
   2   3  13 12739.7 965.679   8
  -2  -3 -13 13172.8 1047.41   3
  -2  -3 -13 13835.3 684.703   2
   2  -3  13 13159.6 1065.51   5
   2   3  14 5678.04 710.616   8
   2  -3  14 6419.63 647.100   8
   2   3  14 5793.05 673.008   7
  -2  -3 -14 8144.39 828.423  10
  -2  -3 -14 6172.57 735.003   3
  -2   3 -14 6775.34 530.359  10
  -2   3 -14 6946.52 670.539   4
  -2   3 -14 6704.97 776.601   9
   2  -3  14 7309.13 839.079   5
  -2   3 -15 1129.31 324.808   4
   2   3  15 842.158 327.895   8
   2   3  15 679.003 317.783   7
   2  -3  15 605.786 361.025   5
  -2   3 -15 946.725 410.309   9
   2  -3  15 867.905 305.810   8
  -2  -3 -15 625.595 375.535  10
  -2  -3 -15 600.147 262.782   3
   2   3  16 919.230 403.450   1
   2   3  16 1232.78 385.730   7
   2  -3  16 1393.64 531.373   5
  -2   3 -16 862.440 371.812   9
   2   3  16 1019.43 405.497   8
  -2  -3 -16 1127.77 335.292  10
  -2   3 -16 831.656 272.170   4
  -2  -3 -16 874.852 372.381   3
   2  -3  16 1138.19 389.623   8
  -2   3 -17 1327.56 383.997   9
   2   3  17 825.976 326.773   7
   2   3  17 1594.19 462.472   8
   2  -3  17 1260.64 484.523   5
  -2  -3 -17 1538.18 431.612  10
   2   3  17 2789.95 585.374   1
  -2  -3 -17 1446.28 428.666   3
  -2   3 -17 2059.17 426.629   4
   2  -3  17 2105.40 468.596   8
   2  -3  18 520.481 459.929   5
   2   3  18 664.701 372.168   1
  -2  -3 -18 835.574 414.996  10
  -2   3 -18 392.586 345.692   9
   2  -3  18 397.590 328.634   8
  -2  -3 -18 467.019 264.696   3
   2   3  18 645.504 338.956   7
   2   3  18 35.6775 362.020   8
  -2   3 -19-220.036 302.261   9
  -2  -3 -19-341.405 325.502   3
  -2  -3 -19 100.674 300.607  10
   2  -3  19-538.358 414.151   5
   2   3  19 537.208 367.448   8
   2  -3  19-11.8194 257.278   8
   2   3  19-350.435 338.550   1
  -2  -3 -20-5.76635 263.681   3
   2   3  20 42.8423 297.128   8
  -2  -3 -20-295.275 273.005  10
   2  -3  20 55.6487 317.474   5
   2  -3  20 28.5932 298.039   8
   2   3  20 581.963 435.073   1
  -2   3 -20 29.9468 263.916   9
  -2   3 -21 630.645 370.750   9
   2  -3  21 525.287 320.228   8
  -2  -3 -21 848.183 434.191   3
  -2  -3 -21 631.501 378.871  10
   2   3  21 352.251 291.210   1
   2   3  21 1049.78 474.780   8
  -2   3 -22-276.394 361.174   9
  -2  -3 -22-270.235 333.100   3
   2   3  22 364.913 308.137   1
   2  -3  22 6.68876 351.470   8
   2  -3  22 188.027 447.418   5
  -2  -3 -22 352.207 401.696  10
   2   3  22-556.152 445.705   8
   2  -3  23-381.840 522.026   5
   2   3  23 883.698 574.477   8
  -2  -3 -23-344.730 324.772   3
  -2   3 -23 94.3825 298.247   9
   2   3  23 677.417 359.454   1
  -2  -3 -23-135.339 317.276  10
   2  -3  23-462.227 330.885   8
  -2  -3 -24 1234.68 449.746   3
  -2   3 -24 1778.04 628.140   9
   2   3  24 1923.19 615.646   8
   2  -3  24 1465.21 483.707   8
   2  -3  25 472.113 379.591   8
   2   4 -25 956.718 446.306   9
   2   4 -24 68.7918 348.248   9
  -2   4  24-194.558 433.995   8
   2  -4 -24 407.918 375.264   3
   2  -4 -23 1514.78 506.871   3
   2   4 -23 424.458 349.340   9
   2  -4 -23 1371.42 509.219  10
  -2   4  23 1671.21 550.984   8
  -2   4  23 860.351 416.065   7
  -2  -4  23 2416.11 737.859   5
   2  -4 -22 138.993 320.690   3
  -2   4  22 58.0266 259.735   1
   2   4 -22 224.415 292.476   9
  -2  -4  22 265.237 431.470   5
  -2   4  22 394.000 398.898   8
   2  -4 -22 4.77677 389.145  10
  -2   4  22 258.887 351.712   7
   2  -4 -21 6036.26 878.378  10
   2   4 -21 3921.25 660.451   4
   2  -4 -21 4977.80 822.770   3
  -2   4  21 4048.19 745.357   1
  -2   4  21 5216.18 826.604   8
  -2  -4  21 4567.83 890.080   5
  -2   4  21 4248.94 719.125   7
   2   4 -21 4110.71 730.397   9
  -2  -4  20-91.5821 342.285   5
   2   4 -20 345.024 282.428   9
   2  -4 -20 174.884 395.194  10
   2   4 -20-301.267 322.429   4
  -2   4  20 939.030 385.980   8
   2  -4 -20 85.9969 317.899   3
  -2   4  20 608.202 401.450   1
  -2   4  20 178.555 327.010   7
   2   4 -19 152.665 293.806   9
   2   4 -19 121.378 223.014   4
  -2   4  19 66.2957 242.675   1
   2  -4 -19 81.6168 247.328   3
  -2   4  19 183.980 230.660   7
  -2   4  19-324.748 360.239   8
   2  -4 -19 381.487 313.281  10
  -2  -4  19-115.693 293.501   5
   2   4 -18 317.496 316.832   9
  -2   4  18 1053.49 416.612   1
   2   4 -18 978.523 427.355   4
  -2   4  18 574.689 359.494   7
  -2   4  18 832.738 388.178   8
   2  -4 -18 639.008 362.083   3
   2  -4 -18 937.162 441.073  10
  -2  -4  18 1352.68 543.408   5
  -2   4  17-322.896 338.502   7
  -2  -4  17 39.5367 289.903   5
   2  -4 -17 283.260 349.712  10
   2   4 -17 261.047 297.258   4
  -2   4  17-140.809 276.305   8
   2   4 -17 225.286 319.825   9
   2  -4 -17-2.23080 317.772   3
  -2   4  17 85.8267 241.257   1
  -2  -4  16-1.67796 307.962   5
   2   4 -16 86.6685 257.118   9
  -2   4  16 197.494 286.042   8
  -2   4  16-121.305 263.272   7
   2  -4 -16-175.536 291.933   3
   2  -4 -16 310.184 362.531  10
   2   4 -16 606.830 362.810   4
  -2   4  16-202.636 278.150   1
   2   4 -15 2359.67 508.672   9
  -2  -4  15 2994.14 620.611   5
   2  -4 -15 2786.34 595.570   3
  -2   4  15 2802.73 497.836   8
   2   4 -15 3047.36 578.816   4
  -2   4  15 1762.61 481.682   1
  -2   4  15 2605.79 540.658   7
   2  -4 -15 3216.98 565.122  10
   2   4 -14 2926.09 546.251   9
  -2   4  14 1964.33 494.837   1
  -2  -4  14 2271.86 557.924   5
  -2   4  14 2626.23 524.317   7
   2  -4 -14 2755.20 550.170   3
  -2   4  14 2648.33 453.550   8
   2   4 -14 2400.17 499.833   4
   2  -4 -14 2219.77 479.512  10
  -2   4  13 5686.84 625.523   8
   2  -4 -13 4987.09 693.082   3
  -2  -4  13 5920.50 799.487   5
  -2   4  13 4558.59 674.731   1
   2   4 -13 6080.24 730.716   9
  -2   4  13 5683.93 754.887   7
   2  -4 -13 5858.23 675.146  10
   2   4 -13 6427.12 757.819   4
   2   4 -12 7506.49 779.503   9
   2  -4 -12 9162.47 815.743  10
   2  -4 -12 8393.70 787.745   6
  -2   4  12 8122.33 886.090   1
   2   4 -12 8567.51 838.652   4
  -2   4  12 8123.21 709.358   8
  -2   4  12 7081.12 794.652   7
  -2  -4  12 7543.04 836.254   5
  -2   4  11 1654.04 458.228   7
   2   4 -11 2252.42 487.082   9
  -2  -4  11 2369.02 516.592   5
  -2   4  11 2146.52 358.849   8
   2  -4 -11 2569.99 472.755  10
  -2   4  11 1653.38 453.216   1
   2   4 -11 2330.57 493.808   4
   2  -4 -11 2444.27 460.845   6
  -2   4  10 8808.07 901.093   1
   2   4 -10 9472.91 849.987   9
  -2   4  10 8034.84 637.804   8
  -2   4  10 7883.83 839.922   7
  -2  -4  10 8462.05 833.906   5
   2   4 -10 10593.8 910.152   4
   2  -4 -10 9379.99 763.695  10
   2  -4 -10 8449.08 759.206   6
   2   4  -9 2074.28 482.393   4
  -2  -4   9 1638.05 426.534   5
  -2   4   9 2050.34 335.564   8
  -2   4   9 1739.69 434.043   7
   2  -4  -9 2772.18 438.554  10
  -2   4   9 1490.60 473.101   1
   2  -4  -9 2780.61 481.009   6
   2   4  -9 2617.95 490.453   9
  -2   4   8 14525.8 757.264   8
  -2  -4   8 14482.5 1039.25   5
  -2   4   8 14241.8 1060.97   7
   2   4  -8 14764.7 1052.40   4
   2  -4  -8 14975.9 960.431   6
   2   4  -8 14284.6 999.082   9
   2  -4  -8 15642.8 896.466  10
  -2  -4   8 13434.0 441.294   3
  -2   4   7 15807.8 1085.96   7
   2   4  -7 15944.6 1073.02   4
   2  -4  -7 15600.9 958.530   6
  -2   4   7 13953.8 688.075   8
   2  -4  -7 15109.7 837.753  10
  -2   4   7 13167.7 476.610  11
  -2  -4   7 16188.9 1095.69   5
   2   4  -7 14575.5 985.830   9
  -2  -4   7 14330.8 534.877   3
  -2  -4   6 11470.2 908.397   5
  -2   4   6 10421.2 551.275   8
   2  -4  -6 11188.3 789.177   6
   2   4  -6 11838.5 907.141   9
   2   4  -6 10684.7 896.953   4
  -2   4   6 11290.3 915.474   7
   2  -4  -6 10609.3 665.708  10
  -2  -4   6 9898.58 497.900   3
  -2  -4   5 4974.50 393.352   3
  -2   4   5 5215.35 645.357   7
   2   4  -5 5224.37 613.158   9
   2   4  -5 4719.22 273.796   8
   2  -4  -5 5484.29 462.139  10
   2   4  -5 6371.70 700.647   4
   2  -4  -5 5956.17 609.127   6
  -2  -4   5 5378.46 642.920   5
  -2   4   5 6215.69 678.052   4
  -2  -4   4-197.741 208.805   5
   2   4  -4 27.3972 44.7220   8
   2   4  -4 63.7234 52.9356   8
  -2  -4   4 238.457 165.927   3
  -2   4   4 113.039 222.800   7
   2   4  -4 142.036 285.342   4
   2   4  -4 24.5702 202.455   9
  -2  -4   4 148.994 88.1871  11
  -2   4   4 364.860 260.049   4
   2  -4  -4 202.285 185.126  10
   2  -4  -4-33.8666 218.458   6
   2  -4  -3 226.450 252.086   6
   2  -4  -3 345.724 141.382  10
   2   4  -3 186.727 53.6210   8
  -2   4   3 420.054 307.177   7
   2   4  -3 252.499 251.606   9
  -2  -4   3 211.748 72.6460  11
   2  -4  -3 177.972 59.6768   8
  -2  -4   3 456.083 153.250   3
   2   4  -3 396.697 257.532   4
  -2  -4   3 201.582 290.353   5
  -2   4   3 430.929 288.154   4
   2   4  -3 162.350 53.8952   8
  -2  -4   3 317.463 80.8228  10
  -2   4   2 3226.35 586.735   9
  -2  -4   2 3232.85 377.088   3
   2   4  -2 2964.75 497.780   9
  -2   4   2 3348.41 532.989   7
   2  -4  -2 3052.70 413.227   5
   2   4  -2 2029.29 139.487   8
  -2  -4   2 2760.69 467.153   5
   2   4  -2 2507.95 473.849   7
   2   4  -2 2431.93 459.803   4
   2   4  -2 2170.77 137.534   8
   2  -4  -2 2715.24 260.607  10
  -2   4   2 2962.63 502.294   4
   2   4  -1 14081.6 980.073   7
  -2   4   1 11891.1 959.412   9
   2   4  -1 12529.6 353.620   8
   2   4  -1 13590.7 951.967   4
   2  -4  -1 13906.4 841.582   5
   2  -4  -1 12720.2 486.500  10
  -2   4   1 14413.3 986.832   7
  -2   4   1 13713.3 949.020   4
  -2  -4   1 14071.7 781.676   3
   2   4   0 707.698 110.601   8
  -2  -4   0 841.552 271.737   3
  -2   4   0 536.813 352.426   9
   2   4   0 719.809 293.540   4
  -2   4   0 446.389 274.079   4
   2  -4   0 799.025 316.961   5
   2  -4   0 270.304 70.3888  10
   2   4   0 589.435 299.335   7
  -2   4   0 710.373 282.426   7
  -2   4  -1 366.751 314.199   9
  -2   4  -1 80.1638 208.155   4
  -2   4  -1 526.627 323.632   7
   2   4   1 346.830 108.631   8
   2   4   1 106.662 220.467   4
   2  -4   1 539.169 221.968   5
   2  -4   1 113.871 47.0932  11
   2   4   1-10.9012 213.411   7
  -2  -4  -1 74.9448 166.287   3
  -2   4  -2 4178.57 549.728   4
   2   4   2 4888.04 323.395   8
   2  -4   2 5580.65 582.148   5
  -2   4  -2 5063.12 636.517   9
   2   4   2 4748.68 610.716   1
  -2  -4  -2 5004.47 543.645   3
   2   4   2 4882.33 598.266   4
   2   4   2 4901.67 633.490   7
   2  -4   2 4182.18 259.769  11
  -2   4  -2 4797.64 558.992   7
   2   4   3 664.725 371.631   1
  -2  -4  -3 793.309 233.930   6
  -2  -4  -3 779.487 290.455   3
  -2   4  -3 691.907 324.009   4
   2   4   3 241.935 111.097   8
   2  -4   3 808.419 226.616   5
  -2   4  -3 596.981 264.197   7
   2   4   3 617.023 287.599   4
  -2   4  -3 384.892 376.880   9
   2   4   3 454.143 279.129   7
   2   4   4-68.5892 293.945   1
   2   4   4 61.1927 130.091   8
  -2   4  -4 89.8683 227.501   4
   2   4   4 246.927 303.454   4
   2  -4   4 96.0992 236.073   5
  -2   4  -4 233.047 279.236   9
  -2  -4  -4-82.4754 169.982   6
   2   4   4-188.672 250.125   7
  -2  -4  -4 90.9473 230.902   3
  -2   4  -4 207.369 218.615   7
   2  -4   5 14636.5 947.850   5
  -2   4  -5 14136.3 1058.23   9
  -2  -4  -5 13858.6 769.544   6
   2   4   5 12340.2 655.893   8
   2   4   5 12886.9 1013.35   1
   2   4   5 12774.4 921.985   4
   2   4   5 12665.4 994.008   7
  -2  -4  -5 13306.5 946.721   3
  -2   4  -5 13560.5 939.097   4
   2  -4   6 8703.41 757.483   5
  -2   4  -6 8911.47 791.184   4
  -2  -4  -6 9546.58 652.205   6
   2   4   6 8718.47 910.041   1
   2   4   6 7724.24 742.573   4
  -2   4  -6 8588.21 839.813   9
   2   4   6 8459.71 581.867   8
   2   4   6 9400.20 864.698   7
  -2  -4  -6 7834.86 741.453   3
   2   4   7 310.564 306.648   7
   2   4   7 272.888 272.995   4
  -2   4  -7 369.890 303.969   9
   2   4   7-104.450 161.790   8
  -2  -4  -7 389.157 301.562   3
   2  -4   7 867.596 384.125   5
  -2  -4  -7 166.775 161.037   6
   2   4   7 779.676 347.477   1
  -2   4  -7 420.279 194.074   4
   2   4   8 11605.7 758.734   8
  -2   4  -8 11151.8 985.222   9
   2   4   8 12704.2 1040.04   1
  -2  -4  -8 9861.70 898.684   3
  -2  -4  -8 11591.8 724.517   6
   2  -4   8 9407.35 511.574   8
   2   4   8 10937.2 931.688   7
   2  -4   8 11192.1 930.724   5
  -2   4  -8 12317.8 934.764   4
   2  -4   9 3243.80 543.283   5
   2   4   9 3398.43 467.089   8
  -2  -4  -9 4755.42 649.463   3
   2   4   9 4504.31 686.968   1
  -2   4  -9 4086.90 653.971   9
   2   4   9 4411.18 627.351   7
  -2   4  -9 4821.69 624.730   4
  -2  -4  -9 3737.03 441.918   6
   2  -4   9 4023.15 368.466   8
   2   4  10 1644.19 496.808   1
   2  -4  10 2219.74 515.565   5
  -2  -4 -10 1297.42 418.668   3
   2   4  10 1585.18 370.441   8
   2   4  10 1248.54 381.365   7
  -2   4 -10 1441.03 444.754   9
   2  -4  10 1082.80 226.630   8
  -2   4 -10 925.883 324.204   4
  -2   4 -11 255.532 286.290   9
   2   4  11 1065.09 451.442   1
   2  -4  11 267.762 274.336   5
  -2  -4 -11 819.496 361.197   3
  -2   4 -11 847.428 317.068   4
   2  -4  11 662.565 256.250   8
   2   4  11 849.500 351.196   7
   2   4  11 494.187 263.843   8
  -2   4 -12 5177.15 646.164   4
   2  -4  12 4372.61 476.631   8
   2  -4  12 4732.53 672.232   5
   2   4  12 4532.00 586.995   8
  -2   4 -12 4596.26 694.411   9
  -2  -4 -12 5348.13 746.505   3
  -2  -4 -12 4458.44 622.522  10
   2   4  12 6075.62 818.202   1
   2   4  12 4599.23 685.325   7
   2   4  13 3155.59 588.685   7
   2  -4  13 3506.47 654.393   5
  -2  -4 -13 3287.18 594.358   3
  -2   4 -13 4161.51 603.349   4
   2  -4  13 4027.91 483.086   8
   2   4  13 4056.04 688.854   1
  -2  -4 -13 4554.99 661.469  10
  -2   4 -13 4627.58 724.040   9
   2   4  13 3922.66 594.801   8
  -2  -4 -14 1353.47 428.612  10
   2   4  14 1812.72 521.054   1
  -2  -4 -14 1046.45 379.068   3
   2  -4  14 1843.13 516.720   5
  -2   4 -14 2032.33 525.266   9
   2   4  14 789.024 329.510   8
   2  -4  14 738.249 271.267   8
   2   4  14 1452.48 401.091   7
  -2   4 -14 1266.82 376.732   4
   2  -4  15 145.899 319.467   5
   2   4  15-234.300 375.049   1
  -2  -4 -15 30.9603 298.720   3
   2  -4  15 556.354 262.820   8
  -2  -4 -15 106.417 246.028  10
   2   4  15 294.030 260.655   8
  -2   4 -15 747.781 359.339   9
   2   4  15-29.0557 253.473   7
  -2   4 -15 232.647 222.082   4
   2   4  16-11.8123 323.049   8
  -2  -4 -16 402.009 294.692  10
  -2   4 -16-23.8497 235.283   9
   2   4  16 318.611 279.338   1
  -2  -4 -16 193.646 361.756   3
   2  -4  16-151.116 304.258   5
  -2   4 -16 182.365 246.415   4
   2   4  16 299.650 255.516   7
   2   4  17 477.846 281.678   7
  -2   4 -17 761.800 391.399   9
   2  -4  17 796.021 441.470   5
   2   4  17 559.451 368.315   8
   2   4  17 500.530 359.513   1
  -2  -4 -17 853.654 382.317  10
  -2   4 -17 436.606 313.490   4
  -2  -4 -17 707.448 372.793   3
  -2  -4 -18 1571.14 475.650   3
   2   4  18 1165.26 434.247   8
   2  -4  18 2001.13 607.483   5
  -2  -4 -18 1434.74 472.805  10
   2   4  18 1907.13 587.760   1
   2   4  18 1563.51 442.862   7
  -2   4 -18 1420.86 455.011   9
  -2  -4 -19 1042.62 502.209   3
   2   4  19 703.361 431.557   1
  -2   4 -19 713.360 387.382   9
   2   4  19-226.184 352.644   8
   2   4  19 830.191 399.338   7
  -2  -4 -19 905.680 342.336  10
   2  -4  19 742.746 440.473   5
   2   4  20 539.696 420.551   1
   2  -4  20 103.871 312.813   5
  -2  -4 -20 364.268 351.155   3
   2   4  20 530.605 411.497   8
  -2   4 -20 117.951 342.644   9
  -2  -4 -20 1017.46 476.502  10
   2  -4  21 3214.84 713.369   5
  -2  -4 -21 1779.80 542.938   3
   2   4  21 2553.71 652.487   8
  -2   4 -21 2598.25 709.138   9
  -2  -4 -21 2640.78 666.176  10
   2   4  21 2190.46 608.723   1
  -2  -4 -22 2606.39 663.400  10
   2   4  22 1855.76 612.056   1
   2   4  22 2019.04 591.659   8
   2  -4  22 2473.39 723.547   5
  -2  -4 -22 2474.22 620.029   3
  -2   4 -22 1871.05 593.949   9
  -2  -4 -23 664.614 431.620   3
   2   4  23 1041.56 558.387   8
  -2   4 -23 478.921 325.406   9
   2   4  23 1119.16 523.407   1
   2   5 -23 209.542 371.413   9
  -2   5  23 198.959 296.004   7
   2   5 -22 333.317 314.158   9
  -2   5  22 399.825 410.558   7
  -2   5  22-133.999 369.608   1
   2  -5 -22 294.214 337.457  10
   2  -5 -21 5312.21 888.489  10
  -2   5  21 3811.14 787.898   1
  -2  -5  21 3795.97 816.766   5
  -2   5  21 5001.15 848.932   8
   2   5 -21 4059.50 796.495   9
   2  -5 -21 4779.05 882.409   3
  -2   5  21 3920.05 775.250   7
  -2   5  20-167.761 332.528   8
   2   5 -20 727.919 441.406   4
   2   5 -20 1175.49 487.667   9
  -2   5  20 717.128 388.013   1
  -2   5  20 775.484 454.025   7
  -2  -5  20 1633.48 658.018   5
   2  -5 -20 894.089 472.080   3
   2  -5 -20 938.019 506.276  10
  -2   5  19 941.607 444.906   8
  -2  -5  19 858.176 556.990   5
   2  -5 -19 1325.91 505.752   3
  -2   5  19 1687.81 555.296   7
   2   5 -19 1426.06 491.742   9
   2   5 -19 889.730 398.447   4
   2  -5 -19 1246.09 498.668  10
  -2   5  19 246.487 262.814   1
  -2   5  18 1141.96 500.168   7
  -2   5  18 511.892 299.063   8
   2  -5 -18 942.182 460.003  10
  -2  -5  18 1027.83 550.729   5
  -2   5  18 1588.68 529.505   1
   2   5 -18 758.242 388.353   4
   2  -5 -18 851.224 411.662   3
   2   5 -18 533.377 351.651   9
   2   5 -17 516.300 351.089   4
  -2   5  17 952.409 424.075   7
  -2  -5  17 793.688 326.367   5
   2  -5 -17 728.755 431.398   3
   2   5 -17 1084.96 454.002   9
  -2   5  17 52.8404 267.942   8
  -2   5  17 334.426 287.708   1
   2  -5 -17 1020.51 399.151  10
  -2  -5  16 884.148 447.380   5
   2   5 -16 172.418 395.717   4
   2   5 -16 54.4433 281.389   9
  -2   5  16 83.4259 240.096   8
   2  -5 -16 29.4906 277.190   3
  -2   5  16 246.103 316.880   7
   2  -5 -16 311.862 348.719  10
  -2   5  16 520.417 426.644   1
   2  -5 -15 1086.19 415.805  10
  -2   5  15 482.092 263.983   8
   2  -5 -15 761.430 410.296   3
  -2   5  15 605.225 393.575   1
  -2  -5  15 679.464 433.497   5
   2   5 -15 442.385 365.592   9
   2   5 -15 295.466 294.421   4
  -2   5  15 635.282 336.079   7
  -2  -5  14 1235.54 479.514   5
  -2   5  14 910.047 388.534   7
   2   5 -14 1523.28 516.040   9
   2  -5 -14 1048.70 379.075  10
   2  -5 -14 1002.75 403.719   3
   2   5 -14 969.723 370.409   4
  -2   5  14 445.304 291.887   8
   2  -5 -13 5383.43 789.683   3
  -2  -5  13 3851.38 693.601   5
   2  -5 -13 4122.27 637.352   6
   2   5 -13 3732.68 647.631   9
  -2   5  13 4008.49 548.757   8
   2  -5 -13 5161.83 678.396  10
  -2   5  13 3861.96 691.663   7
   2   5 -13 3895.05 659.126   4
   2  -5 -12 1939.42 430.927  10
  -2   5  12 1632.82 477.323   7
  -2   5  12 1340.22 334.744   8
   2  -5 -12 2311.54 520.553   3
  -2  -5  12 1502.37 397.631   5
   2   5 -12 1583.80 436.170   4
   2   5 -12 2250.20 534.949   9
   2  -5 -12 1869.70 478.289   6
  -2   5  11 1222.23 436.974   7
   2  -5 -11 922.136 372.344   3
  -2  -5  11 340.429 328.670   5
   2   5 -11 684.114 345.767   4
   2  -5 -11 505.344 210.079  10
   2  -5 -11 855.992 323.599   6
   2   5 -11 1213.67 392.770   9
   2   5 -10 4800.73 696.931   9
  -2   5  10 4745.85 720.995   7
   2   5 -10 5388.96 749.145   4
   2  -5 -10 5464.84 752.979   3
  -2  -5  10 4462.83 692.837   5
   2  -5 -10 3871.13 573.875   6
   2  -5 -10 4507.94 556.445  10
   2  -5  -9 1324.72 339.432  10
   2   5  -9 1691.51 504.557   9
  -2  -5   9 1433.72 451.182   5
   2   5  -9 2233.45 542.009   4
  -2   5   9 1464.91 489.841   7
   2  -5  -9 1150.09 369.382   6
   2  -5  -8 178.824 238.212   6
  -2   5   8 87.4261 287.091   7
  -2  -5   8 709.419 412.764   5
   2   5  -8 205.748 264.632   4
   2   5  -8 374.560 311.355   9
   2  -5  -8 323.697 263.386  10
   2  -5  -7 795.784 326.879   6
  -2  -5   7 834.848 414.522   5
  -2   5   7 754.403 455.515   7
   2   5  -7 956.579 378.740   9
   2   5  -7 764.222 339.855   4
   2  -5  -7 623.092 248.849  10
  -2   5   6 7665.93 862.045   7
  -2  -5   6 6802.95 499.525   3
   2  -5  -6 7925.93 617.557  10
   2   5  -6 6807.49 783.830   9
   2   5  -6 7429.06 879.231   4
  -2  -5   6 7590.42 820.785   5
   2  -5  -6 8013.02 767.054   6
   2  -5  -5 710.166 238.063  10
  -2  -5   5 1560.15 494.162   5
  -2   5   5 317.382 271.573   4
  -2  -5   5 399.518 166.170   3
  -2   5   5 692.881 357.022   7
   2  -5  -5 532.984 309.002   6
   2   5  -5 736.944 388.915   4
   2   5  -5 505.840 443.671   9
  -2  -5   4 6161.52 751.972   5
   2   5  -4 8598.69 854.120   9
  -2   5   4 7911.56 873.062   4
  -2   5   4 7287.16 843.173   7
  -2  -5   4 6931.90 562.615   3
   2   5  -4 7414.98 834.818   4
   2  -5  -4 7612.15 749.829   6
   2  -5  -4 6925.44 513.834  10
  -2  -5   3 7052.29 784.629   5
   2   5  -3 7128.16 817.050   4
   2  -5  -3 6725.95 700.011   6
  -2   5   3 6361.81 755.910   4
   2  -5  -3 6374.88 450.042  10
   2   5  -3 5927.08 727.114   9
   2  -5  -3 6141.99 647.528   5
  -2   5   3 7642.13 858.921   7
  -2  -5   3 5679.57 535.539   3
  -2   5   2 980.336 390.067   7
  -2   5   2 1778.78 490.174   4
   2  -5  -2 1167.12 387.242   6
  -2  -5   2 1573.50 325.826   3
   2  -5  -2 795.133 318.071   5
  -2  -5   2 1245.64 452.081   5
   2  -5  -2 1099.32 195.120  10
   2   5  -2 1433.30 421.015   4
   2   5  -2 1004.92 392.447   7
  -2  -5   1 1966.21 362.431   3
  -2   5   1 1794.96 463.766   7
  -2  -5   1 1703.42 418.856   5
   2   5  -1 1605.73 447.499   4
  -2   5   1 2152.07 491.822   4
   2   5  -1 2042.57 488.267   7
   2  -5  -1 1642.85 345.746   5
  -2   5   1 2538.88 580.400   9
  -2  -5   0 904.672 189.421  10
  -2   5   0 363.962 251.883   7
  -2   5   0 1348.35 488.373   9
  -2  -5   0 1334.72 347.001   3
   2  -5   0 1463.19 366.564   5
   2   5   0 620.876 351.525   4
   2   5   0 891.975 379.906   7
  -2   5   0 745.487 390.419   4
  -2   5  -1 34612.9 1659.30   7
   2  -5   1 33070.4 1496.06   5
  -2   5  -1 33298.2 1730.85   9
  -2   5  -1 34157.5 1692.17   4
   2   5   1 31510.3 1620.96   4
  -2  -5  -1 33626.2 1439.66   3
   2   5   1 29016.0 1594.92   7
  -2  -5  -1 31503.3 1000.48  10
   2   5   2 6708.92 798.164   7
  -2   5  -2 6974.65 854.347   9
  -2  -5  -2 7700.90 538.263  10
  -2   5  -2 8214.38 862.528   4
   2   5   2 7345.67 799.785   4
  -2   5  -2 7773.36 805.696   7
  -2  -5  -2 7297.12 705.155   3
   2  -5   2 6833.38 716.369   5
  -2   5  -3 10617.2 1030.22   9
  -2  -5  -3 8879.17 802.102   3
  -2   5  -3 10059.1 909.036   7
  -2  -5  -3 9383.60 621.542  10
   2   5   3 9352.98 911.524   4
  -2   5  -3 9615.04 910.546   4
  -2  -5  -3 9948.70 763.846   6
   2   5   3 9066.81 941.710   7
   2  -5   3 10369.1 875.467   5
  -2  -5  -4 293.219 233.161   6
  -2   5  -4 832.255 375.095   9
  -2  -5  -4 53.9411 270.305   3
   2  -5   4 8.47142 250.994   5
  -2   5  -4 480.109 302.523   4
  -2   5  -4-42.8806 224.158   7
   2   5   4 286.884 345.104   7
  -2  -5  -4-97.5028 160.009  10
   2   5   4 554.600 382.498   4
  -2   5  -5 11596.1 998.039   4
   2  -5   5 12141.9 973.434   5
  -2  -5  -5 12137.8 972.879   3
   2   5   5 11273.7 1004.13   4
   2   5   5 11005.1 1038.25   7
   2   5   5 11278.0 1058.89   1
  -2   5  -5 13151.4 1118.33   9
  -2  -5  -5 11807.1 773.937  10
  -2  -5  -5 11409.2 811.605   6
  -2  -5  -6 242.285 243.716   6
   2   5   6-22.2989 322.682   1
   2   5   6 464.960 330.791   4
  -2  -5  -6 119.710 192.789  10
   2   5   6 82.5692 326.027   7
  -2  -5  -6 68.6038 276.460   3
  -2   5  -6 113.160 344.128   4
   2  -5   6 109.965 268.325   5
  -2   5  -6 563.902 342.773   9
   2   5   7 3336.62 649.374   1
   2   5   7 2630.53 366.589   8
  -2  -5  -7 2570.33 409.590   6
  -2   5  -7 3369.32 617.626   9
  -2   5  -7 3181.07 591.531   4
   2   5   7 2310.90 537.022   7
   2  -5   7 3035.30 554.183   5
  -2  -5  -7 2621.16 507.100   3
   2   5   7 3697.72 620.977   4
  -2  -5  -7 2423.96 389.373  10
   2   5   8-101.425 165.968   8
  -2  -5  -8 245.211 307.707   3
   2   5   8-32.9045 251.216   7
  -2  -5  -8 219.382 222.492  10
  -2   5  -8 682.130 411.871   9
  -2   5  -8-243.846 305.225   4
  -2  -5  -8 162.001 210.565   6
   2   5   8-52.6009 285.519   1
   2  -5   8 154.461 254.996   5
   2   5   9 787.955 433.962   7
   2   5   9 1572.38 499.929   1
  -2   5  -9 1375.65 446.450   4
   2  -5   9 1127.62 415.626   5
  -2  -5  -9 1080.11 435.758   3
   2   5   9 1146.34 280.863   8
  -2  -5  -9 1094.12 339.149  10
  -2   5  -9 1722.42 523.351   9
  -2   5 -10 4883.73 707.530   4
   2   5  10 3650.81 504.386   8
   2   5  10 3324.91 661.953   1
  -2  -5 -10 3808.87 649.847   3
   2  -5  10 3931.80 663.035   5
   2   5  10 3595.55 657.142   7
  -2  -5 -10 4085.18 565.143  10
  -2   5 -10 3298.96 659.893   9
  -2  -5 -11 545.183 302.575  10
  -2  -5 -11 717.690 415.635   3
   2   5  11 471.622 245.759   8
  -2   5 -11 665.552 377.615   4
   2   5  11 456.798 376.350   1
   2  -5  11 814.516 403.746   5
  -2   5 -11 550.341 366.893   9
   2  -5  12 2130.87 543.771   5
  -2  -5 -12 2264.83 536.497   3
   2   5  12 2710.70 466.815   8
  -2   5 -12 2332.93 509.691   4
   2   5  12 2088.04 541.832   1
   2   5  12 2152.45 557.215   7
  -2  -5 -12 1707.38 439.999  10
  -2   5 -12 2142.37 582.748   9
  -2   5 -13 10186.7 1110.95   9
  -2  -5 -13 9848.92 1049.07   3
   2  -5  13 9741.27 1062.37   5
   2   5  13 10453.3 921.281   8
   2   5  13 9769.18 1128.27   1
   2   5  13 10380.3 1104.10   7
  -2  -5 -13 10427.4 986.677  10
  -2   5 -13 11306.2 1059.57   4
  -2  -5 -14 327.176 354.561   3
   2  -5  14 192.405 393.400   5
  -2  -5 -14 10.2117 237.543  10
   2   5  14-166.482 284.778   8
   2   5  14-31.6311 257.638   7
   2   5  14 250.551 375.717   1
  -2   5 -14 369.282 381.579   4
  -2   5 -14-106.317 294.033   9
  -2  -5 -15 359.115 363.431   3
   2   5  15-333.671 398.442   1
  -2  -5 -15-136.942 261.441  10
   2  -5  15-42.5338 330.807   5
  -2   5 -15 41.9699 273.274   4
   2   5  15 481.168 397.718   7
   2   5  15 21.6302 224.725   8
  -2   5 -15-315.611 294.689   9
   2   5  16 339.904 360.838   7
  -2  -5 -16 1000.41 473.349  10
   2   5  16-118.349 314.288   1
  -2   5 -16 764.457 408.431   4
   2   5  16 140.955 262.497   8
  -2  -5 -16 413.667 315.489   3
   2  -5  16 743.085 505.909   5
  -2   5 -16 128.766 319.026   9
   2   5  17 0.55364 341.195   8
  -2   5 -17-308.013 350.707   9
   2   5  17-81.4225 272.173   7
  -2  -5 -17-269.485 358.471   3
  -2  -5 -17-118.211 329.026  10
   2   5  17-71.6831 352.048   1
   2  -5  17 366.451 356.986   5
  -2   5 -18 520.368 332.585   9
   2   5  18 355.015 286.742   8
   2   5  18 854.203 449.467   7
   2  -5  18 661.204 505.840   5
   2   5  18-60.8942 341.976   1
  -2  -5 -18 790.513 446.068   3
  -2  -5 -18 1043.58 416.184  10
  -2   5 -19 150.183 403.866   9
   2  -5  19 123.709 409.416   5
   2   5  19-377.059 430.327   1
  -2  -5 -19-214.857 343.295   3
   2   5  19 578.197 374.533   8
  -2  -5 -19 294.376 339.645  10
   2   5  19-334.766 318.684   7
   2  -5  20 134.080 424.277   5
  -2  -5 -20-143.192 314.091   3
   2   5  20-406.187 442.147   8
   2   5  20-832.255 434.847   1
  -2   5 -20-456.811 436.549   9
  -2  -5 -20-131.054 306.474  10
   2   5  21 4233.70 881.842   1
   2   5  21 4607.04 824.144   8
  -2   5 -21 5170.42 928.206   9
   2   5  22 18.9301 332.021   8
   2   6 -21 350.044 335.303   9
   2  -6 -20 1966.67 609.739  10
   2   6 -20 1532.83 532.025   9
  -2   6  20 2361.70 681.294   7
   2   6 -20 3364.40 770.815   4
   2  -6 -19-71.3091 288.102  10
   2   6 -19-255.359 295.526   4
   2   6 -19 645.751 471.379   9
  -2   6  19-119.200 397.070   7
  -2  -6  18 3171.17 741.656   5
   2  -6 -18 1632.85 496.407   3
   2   6 -18 3025.58 674.285   9
   2  -6 -18 1391.27 444.581  10
   2   6 -18 2361.53 612.483   4
  -2   6  18 2717.51 699.275   7
  -2   6  17 255.185 330.415   7
   2  -6 -17-268.419 301.939  10
   2  -6 -17-73.9622 347.286   3
   2   6 -17 74.8891 314.943   9
  -2  -6  17 306.990 420.198   5
   2   6 -17 732.643 472.794   4
   2   6 -16-266.801 329.287   4
   2  -6 -16 214.294 401.210   3
  -2  -6  16 991.492 559.131   5
   2  -6 -16-300.910 316.416  10
   2   6 -16 146.012 280.143   9
  -2   6  16 539.911 410.507   7
  -2  -6  15 210.040 335.039   5
   2   6 -15 47.8807 443.900   4
   2   6 -15-172.250 423.876   9
  -2   6  15-261.766 320.633   7
   2  -6 -15-171.516 268.495   3
   2  -6 -15-116.282 248.421  10
   2   6 -14 1149.59 429.733   4
  -2   6  14 852.369 376.595   7
   2  -6 -14 967.201 445.913   3
   2   6 -14 235.020 352.070   9
   2  -6 -14 797.909 346.120  10
  -2  -6  14 628.252 409.541   5
   2  -6 -13 296.863 275.140  10
   2   6 -13-189.738 289.504   9
  -2  -6  13 295.556 295.953   5
   2  -6 -13 451.313 290.478   3
   2   6 -13 300.490 368.502   4
   2  -6 -12 465.201 325.650  10
  -2  -6  12 648.388 409.058   5
   2   6 -12 381.290 323.662   4
   2  -6 -12 1563.95 538.630   3
   2   6 -12 297.166 345.107   9
  -2   6  12 517.936 378.310   7
   2   6 -11 4353.14 775.024   4
   2  -6 -11 2271.59 489.795  10
  -2   6  11 3494.41 708.517   7
   2  -6 -11 3428.92 651.928   3
   2   6 -11 3122.28 638.617   9
  -2  -6  11 4069.28 717.334   5
  -2  -6  10 348.223 374.771   5
   2   6 -10 562.455 358.821   9
   2  -6 -10 301.505 321.153   3
   2   6 -10 790.635 507.853   4
  -2   6  10-187.176 354.606   7
   2  -6 -10 240.094 230.405  10
   2  -6 -10-294.539 275.029   6
  -2   6   9 1151.44 474.914   7
   2   6  -9 704.169 439.558   9
  -2  -6   9 409.287 263.077   5
   2   6  -9 691.898 445.852   4
   2  -6  -9 300.726 321.015   6
   2  -6  -9 644.067 334.675   3
   2  -6  -9 819.358 284.170  10
   2  -6  -8 125.220 227.588   3
  -2  -6   8 369.727 361.439   5
  -2   6   8-289.673 261.226   7
   2   6  -8 257.500 362.049   9
   2   6  -8 176.169 356.156   4
   2  -6  -8-108.078 280.692   6
   2   6  -7 1175.33 503.685   4
   2   6  -7 1341.12 447.187   9
   2  -6  -7 1520.03 435.889   3
   2  -6  -7 1176.26 382.445   6
  -2  -6   7 1282.00 488.264   5
  -2   6   7 764.530 429.580   7
   2   6  -6 17.2207 307.922   4
   2  -6  -6 573.154 355.808   6
   2   6  -6 456.860 373.003   9
  -2  -6   6 284.942 303.909   5
   2  -6  -6-35.4460 228.045   3
  -2   6   6 74.4538 278.108   7
   2  -6  -5 1046.69 345.465   6
   2  -6  -5 1384.60 414.439   5
  -2  -6   5 1345.22 417.658   5
   2   6  -5 1942.48 569.849   9
   2   6  -5 1299.58 444.097   4
  -2   6   5 1917.46 527.893   7
   2  -6  -5 1319.83 408.628   3
   2  -6  -4 1480.60 389.599   5
   2   6  -4 1649.13 491.436   4
  -2  -6   4 1583.53 461.402   5
  -2   6   4 2606.43 586.284   7
   2   6  -4 2579.99 569.832   9
  -2  -6   4 2455.35 385.898   3
  -2   6   4 1884.90 514.535   4
   2  -6  -4 1955.49 505.356   6
   2   6  -3 1912.39 493.265   4
   2  -6  -3 2171.75 488.624   5
  -2   6   3 1974.44 534.885   4
  -2  -6   3 1370.59 430.216   5
   2  -6  -3 2104.00 492.329   6
  -2   6   3 2628.10 632.985   7
  -2  -6   3 1525.69 334.616   3
   2  -6  -2 3883.89 618.962   6
   2  -6  -2 3480.67 580.516   5
  -2  -6   2 3633.10 507.617   3
  -2  -6   2 3609.03 629.097   5
  -2   6   2 4190.64 728.565   4
   2   6  -2 3255.12 623.999   4
  -2   6   2 3657.03 674.016   7
   2  -6  -1 731.987 392.969   6
  -2  -6   1 1051.56 395.949   5
   2   6  -1 630.514 385.522   7
  -2   6   1 693.698 373.299   7
  -2  -6   1 1170.69 329.430   3
   2   6  -1 451.364 379.743   4
  -2   6   1 164.081 245.676   4
   2  -6  -1 753.972 340.240   5
  -2  -6   0 714.775 357.639   5
  -2  -6   0 1497.77 371.198   3
  -2   6   0 424.886 350.877   4
   2  -6   0 324.126 310.609   5
   2   6   0 564.927 363.127   4
  -2   6   0 1041.55 449.085   7
   2   6   0 246.841 361.406   7
   2   6   1-251.732 315.772   4
   2   6   1-281.325 290.171   7
  -2   6  -1-58.0394 347.397   9
   2  -6   1-62.4793 230.907   5
  -2  -6  -1 83.6276 241.202   3
  -2   6  -1 784.300 407.239   4
  -2   6  -1 246.817 285.218   7
  -2  -6  -1 338.291 358.939   5
  -2   6  -2 1163.68 509.231   9
  -2   6  -2 1462.49 474.276   7
   2   6   2 1627.34 539.632   7
  -2  -6  -2 1025.92 326.914   6
   2   6   2 973.462 493.178   4
  -2  -6  -2 1256.68 384.096   3
  -2   6  -2 229.876 293.738   4
   2  -6   2 1185.52 378.310   5
  -2  -6  -3 713.040 309.598   6
  -2   6  -3 548.246 344.639   4
  -2  -6  -3 677.902 325.195   3
   2   6   3 486.279 383.237   7
   2  -6   3 914.347 396.040   5
   2   6   3 236.408 346.567   4
  -2   6  -3 592.188 339.118   7
  -2   6  -3 904.431 477.156   9
  -2  -6  -4 755.781 355.214   3
   2  -6   4 743.802 374.547   5
   2   6   4 795.258 352.517   4
   2   6   4 804.579 371.302   7
  -2   6  -4 1879.20 517.202   4
  -2   6  -4 974.316 442.755   9
  -2  -6  -4 1112.59 345.749   6
   2   6   5 12770.4 1190.79   4
  -2   6  -5 15136.3 1276.85   4
  -2   6  -5 15078.5 1319.59   9
   2   6   5 14442.3 1329.17   7
  -2  -6  -5 15922.6 1220.63   3
  -2  -6  -5 12377.9 948.841   6
   2  -6   5 13748.0 1131.38   5
   2  -6   6 1469.65 390.954   5
  -2   6  -6 415.354 391.325   9
  -2  -6  -6 226.346 268.115  10
  -2  -6  -6 718.233 368.430   3
   2   6   6 407.744 341.836   4
  -2   6  -6 237.365 301.958   4
   2   6   6 869.187 349.724   7
  -2   6  -7 6067.25 885.274   9
   2  -6   7 6232.70 854.952   5
  -2  -6  -7 5332.52 620.243  10
   2   6   7 5305.53 848.287   7
  -2  -6  -7 6374.65 807.283   3
  -2   6  -7 5432.24 831.789   4
  -2   6  -8 1760.69 502.270   9
  -2   6  -8 1011.90 412.119   4
   2  -6   8 1126.13 425.153   5
  -2  -6  -8 1408.68 458.800   3
   2   6   8 1098.22 466.705   7
  -2  -6  -8 1282.02 375.406  10
  -2   6  -9 1158.07 456.169   9
  -2  -6  -9 1396.25 448.492   3
   2   6   9 1814.04 575.966   1
   2  -6   9 1445.09 487.514   5
  -2   6  -9 1068.00 475.443   4
  -2  -6  -9 1253.27 406.251  10
   2   6   9 2193.50 562.498   7
   2   6  10 1155.04 436.302   1
   2  -6  10 1133.59 514.041   5
  -2  -6 -10 1173.97 427.841   3
   2   6  10 1112.24 462.102   7
  -2   6 -10 1182.20 479.244   9
  -2   6 -10 1089.89 449.809   4
  -2  -6 -10 975.760 393.327  10
  -2   6 -11 139.460 360.031   9
  -2   6 -11 462.626 384.307   4
   2  -6  11 67.5847 247.861   5
   2   6  11 329.726 385.454   1
  -2  -6 -11-33.2789 223.343  10
  -2  -6 -11-381.289 305.841   3
  -2   6 -12-472.837 406.844   4
   2  -6  12 511.710 448.008   5
  -2   6 -12 854.749 490.528   9
  -2  -6 -12 115.777 316.244  10
  -2  -6 -12-149.698 299.704   3
   2   6  12-341.709 369.936   1
   2   6  12 285.066 292.342   7
  -2   6 -13-33.7450 272.881   4
   2   6  13 100.298 435.754   1
   2  -6  13-435.160 467.352   5
  -2  -6 -13 149.372 273.041   3
   2   6  13 77.4383 350.031   7
  -2   6 -13 133.454 256.395   9
  -2  -6 -13-177.611 247.390  10
   2   6  14 424.951 376.187   7
   2  -6  14-286.770 500.529   5
  -2  -6 -14 642.785 427.651   3
  -2  -6 -14-184.401 239.186  10
  -2   6 -14 76.9699 283.279   4
  -2   6 -14 110.837 302.278   9
   2   6  14 208.690 401.337   1
   2  -6  15 782.171 415.133   5
  -2  -6 -15 1652.26 570.948   3
  -2   6 -15 894.912 423.817   4
   2   6  15 660.572 459.118   1
   2   6  15 1101.28 488.424   7
  -2  -6 -15 1293.86 504.856  10
  -2   6 -15 1375.63 522.039   9
   2   6  16 504.620 454.489   1
  -2  -6 -16 365.994 343.284   3
  -2  -6 -16 1016.74 476.917  10
   2  -6  16 678.367 402.584   5
  -2   6 -16 1219.39 480.696   9
  -2   6 -16 810.500 430.607   4
   2   6  16 828.968 423.162   7
   2   6  17 1769.71 660.042   1
  -2  -6 -17 1396.43 513.602  10
  -2   6 -17 1051.68 423.458   9
   2   6  17 1852.93 595.372   7
  -2  -6 -17 1354.45 584.857   3
   2  -6  17 1259.35 463.191   5
  -2   6 -18 231.963 363.307   9
  -2  -6 -18 251.986 244.473  10
   2   6  18-247.014 379.287   7
   2   6  19 377.814 412.955   7
   2   7 -17-42.9043 330.304   9
   2   7 -16 556.014 424.291   9
   2   7 -16-336.656 343.730   4
   2   7 -15 545.105 457.842   4
  -2  -7  15 906.556 525.635   5
   2   7 -15 818.251 477.602   9
  -2   7  15 1660.14 661.899   7
   2  -7 -14 1132.50 514.380   3
  -2  -7  14 802.349 530.468   5
  -2   7  14 690.998 457.081   7
   2   7 -14 457.034 414.423   4
   2   7 -14 135.466 347.225   9
   2   7 -13 107.974 349.660   4
   2   7 -13 975.961 560.852   9
  -2  -7  13 156.702 281.917   5
  -2   7  13 457.453 458.765   7
   2  -7 -13 472.795 348.644   3
   2   7 -12-22.5612 278.791   9
  -2   7  12 183.678 265.060   7
   2  -7 -12-91.9137 334.022   3
   2   7 -12 108.577 392.195   4
  -2  -7  12-168.537 428.734   5
   2   7 -11 413.043 407.572   4
   2   7 -11 1846.60 610.872   9
   2  -7 -11 979.345 499.755   3
  -2   7  11 849.568 435.995   7
  -2  -7  11 623.206 471.335   5
   2  -7 -10 5973.90 920.333   3
   2   7 -10 4486.39 802.842   9
  -2  -7  10 5262.44 829.995   5
  -2   7  10 4970.25 921.269   7
   2   7 -10 6233.24 995.326   4
  -2  -7   9 1414.53 484.785   5
   2  -7  -9 2071.07 600.612   3
   2   7  -9 2114.85 625.229   4
  -2   7   9 913.789 486.731   7
   2   7  -9 1458.23 513.630   9
   2   7  -8 79.8315 262.775   9
  -2   7   8 204.982 308.494   7
   2   7  -8-347.993 419.749   4
   2  -7  -8-273.624 360.753   3
  -2  -7   8 149.585 417.429   5
   2   7  -7 2570.94 626.514   4
   2   7  -7 3231.30 719.103   9
   2  -7  -7 2004.82 501.331   3
   2  -7  -7 2075.39 513.540   6
  -2   7   7 1815.26 514.139   7
  -2  -7   7 2478.86 609.494   5
   2   7  -6 522.971 429.323   9
   2  -7  -6 32.7564 297.389   3
   2  -7  -6 630.759 361.660   6
  -2  -7   6 194.170 330.520   5
  -2   7   6 514.506 490.687   7
   2  -7  -6 1008.83 378.663   5
   2   7  -6 401.978 405.976   4
   2  -7  -5 75.5871 245.808   3
  -2  -7   5 246.369 318.941   5
   2  -7  -5 7.88087 225.037   5
  -2   7   5 772.650 534.311   7
   2   7  -5 325.857 349.496   4
   2  -7  -5 140.662 264.595   6
   2  -7  -4 441.251 306.989   6
   2  -7  -4 263.575 266.605   5
   2  -7  -4-173.443 328.490   3
  -2   7   4-19.1934 246.081   7
   2   7  -4-64.1218 368.430   4
  -2  -7   4 35.7619 288.280   5
   2   7  -3-261.347 344.347   4
  -2   7   3 557.808 482.991   7
  -2  -7   3 33.4615 390.031   5
   2  -7  -3 73.4752 276.507   5
  -2   7   3 55.7960 340.396   4
   2  -7  -3-589.764 389.086   6
   2  -7  -3-62.4320 199.689   3
   2  -7  -2 710.841 432.382   6
   2  -7  -2 790.902 370.422   5
  -2  -7   2 678.783 415.683   5
   2  -7  -2 788.493 360.092   3
  -2   7   2 406.472 290.432   7
   2   7  -2 791.797 500.383   4
  -2   7   2 1740.88 619.321   4
   2  -7  -1 30.0772 226.541   5
   2  -7  -1 288.482 291.538   6
  -2   7   1 582.236 404.803   7
  -2  -7   1 178.753 282.894   5
  -2   7   1 255.891 313.793   4
   2  -7  -1-76.3592 216.720   3
   2   7  -1-27.6832 341.276   4
  -2  -7   0-711.677 383.251   5
  -2   7   0-327.300 367.943   4
  -2   7   0 670.885 461.349   7
   2  -7   0 142.967 269.958   5
   2  -7   0-249.481 338.605   6
   2  -7   0 133.041 187.496   3
   2   7   0 213.337 324.541   4
  -2  -7   0-108.776 202.532   3
  -2  -7   0 48.6573 266.598   6
  -2   7  -1 1021.40 485.941   7
  -2  -7  -1 1014.79 398.215   3
  -2   7  -1 1400.69 563.026   4
   2  -7   1 1710.22 511.917   5
   2   7   1 1195.37 515.492   7
   2   7   1 1500.42 536.405   4
  -2  -7  -1 962.435 379.305   5
   2  -7   1 646.776 391.972   6
  -2  -7  -1 1842.72 517.618   6
  -2  -7  -2-189.503 345.651   5
  -2  -7  -2 396.550 270.839   3
   2   7   2 157.074 348.336   4
   2  -7   2 193.737 272.872   5
   2   7   2-280.283 350.390   7
  -2  -7  -2 508.802 325.278   6
  -2   7  -2 531.748 384.964   4
  -2  -7  -3 114.234 223.994   3
   2  -7   3 32.9842 262.391   5
  -2   7  -3-12.9021 350.085   4
  -2  -7  -3 346.866 371.932   5
   2   7   3-253.510 298.096   4
  -2   7  -3-137.796 326.003   9
   2   7   3 426.151 401.625   7
  -2   7  -4 1352.59 478.922   9
   2   7   4 723.905 450.283   4
  -2   7  -4 1105.88 498.772   4
   2   7   4 979.306 565.841   7
  -2  -7  -4 730.358 366.816   3
  -2  -7  -4 947.641 416.887   5
   2  -7   4 562.485 318.656   5
   2   7   5 2803.32 669.165   4
  -2  -7  -5 2692.69 566.830   3
   2  -7   5 2981.53 636.910   5
   2   7   5 2857.32 744.391   7
  -2   7  -5 2509.63 690.349   9
  -2   7  -5 2895.71 711.700   4
   2  -7   6 1371.94 440.095   5
  -2   7  -6 1235.98 523.710   4
  -2   7  -6 735.230 434.972   9
   2   7   6 1102.82 464.956   7
  -2  -7  -6 990.444 404.856   3
   2   7   7 1048.57 527.293   7
   2  -7   7 717.798 451.572   5
  -2  -7  -7 1466.68 522.004   3
  -2   7  -7 491.044 363.813   4
  -2   7  -7 2043.38 698.238   9
  -2   7  -8 1079.45 466.693   9
   2   7   8 1194.21 554.795   7
  -2  -7  -8 507.406 380.652   3
  -2   7  -8 309.566 404.050   4
   2  -7   8 584.866 371.336   5
   2   7   9 454.413 424.282   7
  -2  -7  -9-138.421 336.187   3
   2  -7   9 1402.86 539.086   5
  -2   7  -9 363.441 302.773   9
  -2   7  -9 426.314 413.873   4
   2  -7  10 558.358 417.966   5
  -2   7 -10 650.491 465.374   9
  -2  -7 -10 193.127 262.980   3
  -2   7 -10 560.107 431.743   4
   2   7  10 514.540 352.983   7
  -2   7 -11-285.638 433.072   9
   2   7  11-202.846 394.526   7
  -2  -7 -11-512.997 344.925   3
  -2   7 -11-779.522 509.495   4
   2  -7  12 2177.54 656.067   5
  -2  -7 -12 2417.39 619.304   3
  -2   7 -12 1528.86 504.232   9
   2   7  12 1025.21 505.402   7
  -2   7 -12 1097.64 524.653   4
   2   7  13 734.716 424.573   7
   2  -7  13-548.222 529.276   5
  -2  -7 -13 223.267 397.828   3
  -2   7 -13-310.911 383.913   9
  -2   7 -13 285.977 302.695   4
  -2   7 -14 114.803 313.757   9
   2  -7  14 78.5558 456.972   5
  -2   7 -14-417.624 372.103   4
   2   7  14 895.315 467.072   7
  -2   7 -15-100.959 389.941   4
   2   8 -11 4007.49 865.693   9
   2   8 -10 262.296 518.327   9
  -2  -8   9 85.5633 335.978   5
   2  -8  -9 111.480 259.628   3
  -2  -8   8 127.705 309.363   5
   2  -8  -8 367.955 413.863   3
   2  -8  -7-469.973 392.706   3
  -2  -8   7 311.602 320.923   5
   2   8  -7 415.705 406.190   4
  -2   8   7-165.441 366.294   7
  -2  -8   6-662.046 422.529   5
   2  -8  -6-93.0009 275.278   3
   2   8  -6-559.288 436.412   4
  -2  -8   5-115.984 417.070   5
  -2   8   5 230.062 323.670   7
   2  -8  -5 103.397 230.797   3
   2   8  -5-52.3259 355.790   4
  -2  -8   4 254.654 417.018   5
   2   8  -4 345.561 319.358   4
   2  -8  -4-187.789 323.758   3
  -2   8   4-71.5508 360.086   7
   2  -8  -4 760.926 425.696   6
  -2  -8   3 180.291 269.168   5
   2  -8  -3 232.150 305.126   6
   2   8  -2-349.480 506.434   4
  -2   8   2 81.8330 298.446   4
   2  -8  -2 36.9265 281.625   6
  -2  -8   2 86.3829 249.291   5
  -2   8   2 743.329 419.231   7
  -2  -8   2-380.782 435.292   6
  -2   8   1 102.822 337.434   7
   2  -8  -1 293.332 306.200   6
  -2  -8   1-69.4155 320.617   6
   2   8  -1-112.391 286.766   4
  -2  -8   1-153.337 340.140   5
  -2   8   1 608.203 565.496   4
   2  -8   0-514.966 467.172   6
   2   8   0 417.651 506.866   4
  -2  -8   0-277.040 398.576   5
  -2   8   0 359.467 365.253   4
   2  -8   1 1081.50 526.673   6
   2   8   1 770.965 441.810   4
  -2   8  -1 419.701 425.278   4
  -2  -8  -1-90.1849 342.632   5
   2  -8   2 611.989 455.645   6
   2  -8   2-105.802 283.769   5
   2   8   2 212.631 406.526   4
  -2   8  -2 565.760 563.306   4
  -2  -8  -2-157.506 354.550   5
   2  -8   3-872.484 581.905   6
  -2   8  -3 335.846 472.807   4
  -2  -8  -3 482.858 381.258   5
   2  -8   3-357.785 347.200   5
   2   8   3-153.343 396.302   4
   2  -8   4-80.4082 339.819   5
  -2  -8  -4-163.209 308.185   5
  -2  -8  -4 260.519 344.312   3
   2   8   4-326.948 400.343   4
   2   8   4-219.849 315.504   7
  -2   8  -4 84.3328 421.215   4
  -2   8  -5 554.951 471.329   4
   2  -8   5 1897.80 624.206   5
   2   8   5 1157.92 557.944   7
  -2  -8  -5 888.452 441.411   3
  -2  -8  -5 27.3440 323.114   5
  -2  -8  -6 34.1929 289.499   5
   2   8   6 546.875 396.575   7
  -2  -8  -6-205.225 324.746   3
   2  -8   6-388.303 429.275   5
  -2   8  -6-284.117 469.427   4
  -2   8  -7-61.0843 451.032   9
   2  -8   7-25.0790 330.169   5
  -2  -8  -7-242.771 372.257   3
   2  -8   8 243.746 340.938   5
  -2  -8  -8 456.634 382.102   3
   2  -8   9 564.227 352.304   5
   3   0 -28-611.595 425.090  10
   3   0 -27 46.9810 290.453  10
  -3   0  27-167.519 335.045   8
  -3   0  26-91.7633 311.341   8
   3   0 -26 24.2406 265.329  10
  -3   0  26-635.968 472.437   5
   3   0 -25 1473.08 461.486  10
  -3   0  25 497.423 409.426   5
  -3   0  25 1622.68 522.776   8
  -3   0  24-176.305 366.292   5
  -3   0  24 120.929 314.222   8
   3   0 -24-287.753 294.148  10
   3   0 -23 5839.91 831.308  10
  -3   0  23 4810.24 815.955   5
  -3   0  23 5180.84 817.715   8
  -3   0  22 321.374 378.060   5
  -3   0  22 50.6076 203.481   7
   3   0 -22 430.233 354.889  10
  -3   0  22 917.905 451.241   8
   3   0 -21 7505.61 847.668  10
  -3   0  21 7268.72 751.746   7
  -3   0  21 6549.49 857.847   5
  -3   0  21 7552.83 882.425   8
  -3   0  20 529.792 394.664   5
  -3   0  20 330.147 337.983   8
  -3   0  20 21.0884 227.855   7
   3   0 -20-381.304 279.997  10
  -3   0  19 75.4466 205.868   7
  -3   0  19 623.250 403.314   5
   3   0 -19 792.977 225.561   3
  -3   0  19 937.978 393.933   8
   3   0 -19 1044.49 385.626  10
  -3   0  18 189.566 344.753   8
   3   0 -18 215.066 223.987   3
   3   0 -18 395.007 306.421  10
  -3   0  18 31.4588 236.128   7
  -3   0  18 839.489 391.414   5
  -3   0  17 38679.4 1715.22   8
  -3   0  17 37652.5 1519.60   7
   3   0 -17 39328.7 1338.20   3
  -3   0  17 38762.8 1695.99   5
   3   0 -17 40010.4 1664.36  10
   3   0 -16 12.7829 151.624   3
  -3   0  16 267.813 338.384   8
  -3   0  16 776.123 319.904   7
   3   0 -16-55.3225 267.748  10
  -3   0  16 86.2186 271.195   5
   3   0 -15 10079.0 789.702  10
  -3   0  15 9924.80 835.264   8
  -3   0  15 9826.42 784.175   5
   3   0 -15 9297.03 617.296   3
  -3   0  14 159.487 264.455   5
   3   0 -14 25.0901 175.022   2
  -3   0  14-68.9973 257.223   8
   3   0 -14 135.331 136.849   3
   3   0 -14-80.9404 220.904  10
   3   0 -13 2437.78 364.621   2
   3   0 -13 3369.71 454.723  10
  -3   0  13 2872.21 468.296   8
  -3   0  13 3015.43 414.266   5
  -3   0  12 159.941 229.130   5
  -3   0  12 344.155 255.723   8
   3   0 -12 35.9247 144.734   2
   3   0 -12 145.013 199.416  10
  -3   0  11 34482.1 1165.70   5
   3   0 -11 36893.2 1222.62  10
  -3   0  11 36726.2 1275.82   8
   3   0 -11 35805.0 1220.94   2
  -3   0  10 162.003 220.545   8
   3   0 -10-38.3104 162.709  10
  -3   0  10 86.8302 162.149   5
   3   0 -10-142.014 125.623   2
  -3   0   9 5214.85 469.669   8
   3   0  -9 4480.33 410.869   2
   3   0  -9 4653.97 410.792  10
  -3   0   9 4884.04 400.781   5
  -3   0   8 166.163 144.262   5
  -3   0   8 75.7253 160.250   8
   3   0  -8 80.3470 129.540   2
   3   0  -8 286.373 179.284  10
  -3   0   7 488.689 211.856   8
   3   0  -7 200.419 135.106  10
  -3   0   7 205.473 111.949   5
   3   0  -7 403.618 189.915   2
  -3   0   6 11.1197 59.3076   1
   3   0  -6 117.718 128.021   2
  -3   0   6 245.639 158.284   8
   3   0  -6 71.1693 117.494  10
  -3   0   5 67953.6 970.668   5
   3   0  -5 68443.7 1143.29  10
   3   0  -5 69080.5 994.958   5
   3   0  -4-73.2576 88.2070  10
  -3   0   4-25.7514 60.9337   5
   3   0  -4 132.932 75.0936   5
  -3   0   3 249400. 1932.92  10
  -3   0   3 259514. 1968.80  11
  -3   0   3 257932. 1456.18   5
   3   0  -3 258838. 1915.70  10
   3   0  -2 67.7558 81.6516  10
  -3   0   2 82.8481 75.9149  10
  -3   0   2 37.7040 62.5744  11
  -3   0   2-43.4570 63.2518   6
   3   0  -2 25.1236 51.5230  11
  -3   0   1 150864. 1421.19   3
   3   0  -1 152906. 1413.11  10
  -3   0   1 156271. 1341.00   6
  -3   0   0-12.5658 47.3328   6
  -3   0   0 42.1592 59.8477   3
  -3   0   0 80.8188 90.9509  11
   3   0   0-19.2322 55.6375   3
   3   0   0-30.3079 65.2967   8
   3   0   0 9.94556 61.0704  11
  -3   0  -1 10402.0 403.674   8
   3   0   1 11181.1 431.022  11
   3   0   1 10923.1 417.219   3
  -3   0  -1 10447.6 389.368   5
  -3   0  -1 10455.7 397.126   3
   3   0   1 11248.6 415.620   8
  -3   0  -1 11094.7 409.021  11
   3   0   1 10599.6 311.106   6
   3   0   2 102.134 121.550   5
  -3   0  -2 167.433 91.6997  11
  -3   0  -2-105.352 100.297   3
   3   0   2-81.8902 96.4863   8
   3   0   3 110373. 1571.55   5
  -3   0  -3 109824. 1487.72  11
  -3   0  -3 108724. 1409.01   3
   3   0   3 109194. 1488.96   8
   3   0   4-54.9724 145.779   8
   3   0   4 268.903 196.573   5
  -3   0  -4 160.343 98.3726   3
   3   0   5 5963.50 448.885   5
   3   0   5 5496.28 210.115   7
  -3   0  -5 5661.15 368.652   3
   3   0   5 5923.65 422.579   8
   3   0   6-26.7609 134.735   8
   3   0   6 198.944 199.250   5
  -3   0  -6 14.0194 103.542   3
   3   0   6 16.9827 49.9771   7
  -3   0  -7 9135.23 588.162  12
   3   0   7 8455.31 561.033   8
  -3   0  -7 9058.39 510.945   3
   3   0   7 8611.86 336.108   7
   3   0   7 9058.66 611.742   5
   3   0   8 114.066 182.934   5
   3   0   8 84.6389 193.405   8
   3   0   8 49.8187 73.8354   7
  -3   0  -8-2.29016 115.888   3
  -3   0  -8 82.8486 172.840  12
   3   0   9 1338.15 327.507   8
   3   0   9 1329.25 335.449   5
  -3   0  -9 1452.91 250.762   3
   3   0   9 1153.18 166.774   7
  -3   0  -9 1043.95 254.915  12
  -3   0 -10 127.634 209.619  12
   3   0  10-231.079 219.284   8
   3   0  10 330.659 267.414   5
  -3   0 -10 144.527 152.077   3
   3   0  10 149.186 102.929   7
   3   0  11 5593.90 642.886   5
  -3   0 -11 5045.26 557.917  12
   3   0  11 5795.54 604.535   8
  -3   0 -11 5313.87 477.914   3
   3   0  11 4483.67 333.521   7
   3   0  12 23.4050 104.177   7
  -3   0 -12-117.984 183.324  12
   3   0  12 195.718 278.257   8
   3   0  12 80.0581 294.933   5
  -3   0 -12-66.3631 134.883   3
  -3   0 -13 11102.4 721.426   3
   3   0  13 10431.9 553.048   7
   3   0  13 12227.4 904.982   8
   3   0  13 10617.1 896.716   5
  -3   0 -13 11044.8 861.093  12
  -3   0 -14 46.1702 238.966  12
   3   0  14-216.674 269.101   8
  -3   0 -14-134.963 153.877   3
   3   0  14-47.9944 146.649   7
   3   0  14-87.1496 330.569   5
   3   0  15 122.138 355.401   5
  -3   0 -15 247.789 187.132   3
   3   0  15 286.735 309.810   8
  -3   0 -15 680.774 318.874  12
   3   0  15 40.9908 121.332   7
   3   0  16-64.4781 291.103   5
  -3   0 -16 445.174 366.266  12
   3   0  16 381.720 328.662   8
  -3   0 -16 108.819 177.709   3
  -3   0 -17 6102.69 610.650   3
   3   0  17 7042.06 801.398   8
  -3   0 -17 5767.97 710.118  10
   3   0  17 6131.47 829.201   5
  -3   0 -18-57.3440 155.019   3
   3   0  18-430.833 296.997   8
   3   0  18-144.982 308.067   5
  -3   0 -18-78.8087 233.631  10
   3   0  19 8203.08 936.598   8
  -3   0 -19 8393.69 881.268  10
   3   0  19 7585.90 991.862   5
   3   0  20 143.936 349.526   8
  -3   0 -20 116.021 240.588  10
   3   0  21 1315.37 456.722   8
  -3   0 -21 996.409 418.429  10
  -3   0 -22-296.699 306.224  10
   3   0  22-143.794 367.704   8
   3   0  23 1293.46 520.758   8
  -3   0 -23-99.3556 349.885  10
   3   0  24-410.213 404.823   8
  -3   0 -24 15.9256 289.894  10
   3   0  25 4245.82 865.784   8
  -3   0 -25 3903.44 722.451  10
  -3   0 -26-91.1591 309.336  10
   3   1 -28 118.760 296.348  10
  -3  -1  27 619.892 408.110   8
   3  -1 -27 1263.73 470.436  10
  -3  -1  27 1434.39 622.522   5
   3   1 -27 1022.31 415.216  10
  -3   1  27 249.691 348.590   8
  -3  -1  26 1242.71 570.166   5
  -3  -1  26 732.476 444.781   8
  -3   1  26 1866.77 597.654   8
   3   1 -26 641.316 328.463  10
   3  -1 -26 408.617 321.315  10
   3   1 -25 2479.48 550.185  10
  -3  -1  25 2448.48 681.139   5
  -3  -1  25 1857.37 639.197   8
  -3   1  25 2410.08 644.232   8
   3  -1 -25 2301.36 578.191  10
  -3  -1  24 441.784 347.392   5
  -3   1  24 14.0567 328.880   8
   3   1 -24 204.740 261.716  10
  -3  -1  24 22.6609 348.119   8
   3  -1 -24 218.511 293.674  10
   3  -1 -23 266.486 288.118  10
  -3  -1  23 329.460 425.170   5
  -3   1  23 241.266 218.064   7
  -3   1  23-17.5493 346.878   8
  -3  -1  23 62.2267 342.782   8
   3   1 -23 92.7460 227.310  10
   3  -1 -22 116.347 227.393  10
   3   1 -22-29.4645 252.405  10
  -3   1  22 553.541 326.182   7
   3  -1 -22-155.342 189.305   3
  -3   1  22 866.549 450.685   8
  -3  -1  22-287.020 352.234   5
  -3  -1  22 1045.68 410.398   8
   3  -1 -21 1352.71 419.361  10
  -3   1  21 1734.50 520.658   8
  -3  -1  21 2002.06 529.205   8
   3  -1 -21 1358.58 332.386   3
   3   1 -21 2184.41 502.436  10
  -3  -1  21 2431.06 570.708   5
  -3   1  21 1953.63 435.132   7
   3   1 -20 3912.17 590.033  10
  -3  -1  20 2908.13 611.342   8
  -3  -1  20 2767.33 568.911   5
   3  -1 -20 2702.08 452.606   3
  -3   1  20 3940.37 596.565   7
  -3   1  20 3059.22 473.669   1
   3  -1 -20 3724.66 634.342  10
  -3   1  20 2623.99 538.103   8
  -3   1  19 8009.23 711.792   1
   3  -1 -19 7540.37 839.229  10
  -3   1  19 7475.52 866.882   8
  -3  -1  19 7772.21 849.745   8
  -3  -1  19 9004.37 944.425   5
  -3   1  19 6840.38 746.329   7
   3  -1 -19 6631.47 680.607   3
   3   1 -19 7496.85 756.291  10
   3  -1 -18 1019.85 298.558   3
  -3   1  18 490.401 314.555   8
  -3  -1  18 368.750 308.813   8
  -3  -1  18 1064.20 431.109   5
   3   1 -18 486.395 260.710  10
   3  -1 -18 469.801 184.275   2
  -3   1  18 1357.01 393.530   7
   3  -1 -18 804.759 354.689  10
  -3   1  18 534.325 325.801   5
  -3  -1  17 6456.36 719.500   5
  -3  -1  17 7119.36 745.491   8
  -3   1  17 6808.88 753.890   8
  -3   1  17 6747.91 680.652   7
   3  -1 -17 7228.84 760.652  10
  -3   1  17 6603.22 739.703   5
   3  -1 -17 6304.76 626.859   3
   3  -1 -17 7132.36 679.984   2
   3   1 -17 6980.39 686.288  10
   3   1 -17 6907.90 450.367   3
  -3  -1  16 6353.27 693.438   8
  -3   1  16 6854.93 715.451   5
  -3  -1  16 6091.94 698.760   5
  -3   1  16 7015.54 758.901   8
   3  -1 -16 6762.47 641.685   2
   3   1 -16 6076.44 407.083   3
   3  -1 -16 6772.32 690.839  10
  -3   1  16 6844.48 673.838   7
   3   1 -16 6696.77 644.854  10
   3  -1 -16 6491.52 622.090   3
   3  -1 -15 9306.64 735.077   2
   3  -1 -15 8535.11 682.088   3
  -3  -1  15 7264.87 723.727   5
  -3  -1  15 8353.70 751.526   8
   3   1 -15 8030.30 673.004  10
  -3   1  15 8454.26 710.850   7
   3   1 -15 8090.18 453.982   3
  -3   1  15 8770.84 733.951   5
   3  -1 -15 8970.30 794.211  10
  -3   1  15 8426.79 762.443   8
  -3  -1  14 339.519 252.694   5
   3   1 -14 249.945 116.167   3
  -3   1  14 714.688 353.583   8
  -3  -1  14 540.781 307.942   8
   3  -1 -14 340.507 243.558  10
  -3   1  14 463.765 241.985   7
  -3   1  14 331.605 265.507   5
   3  -1 -14 442.704 235.104   2
   3   1 -14 276.390 196.402  10
  -3   1  13 151.660 245.513   8
   3  -1 -13 374.217 256.040   2
   3   1 -13 264.141 123.042   3
  -3  -1  13-13.5069 234.251   5
   3  -1 -13 301.790 229.117  10
  -3   1  13 196.391 203.977   7
   3   1 -13 127.986 175.904  10
  -3   1  13 172.765 229.759   5
  -3  -1  13 313.157 254.318   8
  -3   1  12 3390.51 431.141   7
  -3  -1  12 3229.25 463.833   5
  -3   1  12 2797.84 352.106   1
   3  -1 -12 3780.14 426.079   2
   3   1 -12 3026.66 242.796   3
  -3  -1  12 3541.28 456.490   8
   3   1 -12 3014.59 377.550  10
   3  -1 -12 3673.30 471.067  10
  -3   1  12 2937.68 411.209   5
  -3   1  12 3015.77 448.278   8
   3  -1 -11 524.170 222.161   2
  -3   1  11 249.425 220.295   8
  -3  -1  11 314.283 219.909   8
  -3   1  11 311.576 186.199   5
  -3   1  11 164.290 189.759   7
  -3   1  11 639.742 211.772   1
   3   1 -11 462.872 201.242  10
   3   1 -11 359.020 108.189   3
  -3  -1  11 355.989 204.223   5
   3  -1 -11 490.441 235.275  10
   3  -1 -10 8778.42 617.645  10
  -3   1  10 9699.63 650.515   8
  -3  -1  10 9014.64 625.449   5
  -3  -1  10 9137.98 621.591   8
   3   1 -10 9503.31 563.603  10
  -3   1  10 9399.77 621.711   7
  -3   1  10 8676.84 552.174   5
  -3   1  10 8964.02 542.714   1
  -3   1   9 4770.61 447.466   8
  -3   1   9 4217.89 418.872   7
  -3   1   9 5495.29 414.735   1
  -3  -1   9 5438.23 463.468   8
   3  -1  -9 4749.26 440.258  10
  -3   1   9 5065.23 396.429   5
   3   1  -9 4514.38 381.308  10
  -3  -1   9 5003.29 452.440   5
   3   1  -8 20864.6 730.085  10
  -3   1   8 20865.1 724.997   5
  -3  -1   8 23821.7 875.127   8
  -3   1   8 21138.2 854.252   7
   3  -1  -8 21832.1 861.760  10
  -3  -1   8 20780.8 846.145   5
  -3   1   8 20676.0 830.946   8
  -3   1   8 21299.8 760.094   1
  -3   1   7 69773.3 1472.98   7
  -3   1   7 71221.8 1432.18   8
  -3   1   7 68144.4 1291.69   1
   3   1  -7 68524.6 1224.17  10
   3  -1  -7 69021.8 1417.93  10
  -3  -1   7 70125.8 1457.69   5
  -3  -1   6 15526.9 664.496   5
   3   1  -6 14447.8 346.298   3
  -3   1   6 15655.9 675.751   7
   3  -1  -6 15117.8 633.155  10
   3   1  -6 16927.4 551.211   9
  -3   1   6 14052.2 573.375   1
  -3   1   6 15816.9 636.894   8
   3  -1  -6 15418.8 482.332   5
   3  -1  -6 16835.6 748.108   6
   3   1  -6 15540.5 547.179  10
  -3  -1   5 158950. 1986.60   5
   3   1  -5 160581. 1171.25   3
   3  -1  -5 158241. 1879.63  10
  -3  -1   5 161703. 1116.40   1
   3  -1  -5 154586. 1310.84   5
   3   1  -5 162970. 1549.01   9
   3  -1  -5 161153. 2140.54   6
  -3   1   5 159826. 2000.51   7
   3   1  -5 158301. 1622.73  10
   3  -1  -4 1309.41 117.361   5
  -3  -1   4 1321.74 127.253   3
  -3  -1   4 1328.81 143.864   9
  -3   1   4 1318.52 209.460   7
  -3  -1   4 1249.28 155.195  10
   3   1  -4 1182.20 156.376  10
   3   1  -4 1383.83 119.496   3
   3  -1  -4 1799.58 274.828   6
   3   1  -4 1614.34 160.507   9
  -3  -1   4 1119.15 195.801   5
   3  -1  -4 1402.40 187.436  10
   3   1  -3 15174.3 406.194   1
   3   1  -3 15153.4 469.333  10
  -3   1   3 15810.4 566.072   7
   3   1  -3 15955.8 420.427   3
   3  -1  -3 16068.3 513.132  10
  -3   1   3 15198.9 554.019   9
   3  -1  -3 15084.5 596.637   6
  -3  -1   3 14937.2 413.163   3
   3   1  -3 15943.3 416.054   9
  -3   1   3 14901.2 475.528  11
  -3  -1   3 15564.1 410.598   9
  -3  -1   3 15076.2 463.498  10
   3   1  -2 21233.8 549.860  10
   3  -1  -2 21560.9 546.960  10
  -3  -1   2 20263.3 553.729   2
  -3  -1   2 20041.6 469.903   9
   3  -1  -2 20087.3 518.669  11
   3  -1  -2 19818.0 605.310   9
  -3  -1   2 20849.0 519.228   3
  -3   1   2 19761.3 610.179   9
   3   1  -2 20990.2 520.858   3
  -3  -1   2 20798.0 546.411  10
   3   1  -2 21044.4 623.702   4
  -3  -1   2 20062.4 543.161  11
   3  -1  -2 21488.1 674.375   6
   3   1  -2 20129.3 538.897  11
  -3   1   2 18764.4 520.722  10
  -3   1   2 20385.5 526.832  11
  -3   1   2 20969.4 607.987   7
   3   1  -2 21377.6 488.991   9
   3  -1  -1 69218.3 1184.80   6
   3  -1  -1 70081.0 727.178   5
  -3   1   1 67484.3 906.893  10
  -3   1   1 70168.3 962.796  11
   3  -1  -1 69271.5 1041.00   7
  -3   1   1 71182.7 763.510   5
   3   1  -1 70392.8 1087.21   4
  -3   1   1 69301.8 1138.35   9
   3   1  -1 69693.8 987.358  11
  -3  -1   1 70186.4 1022.60   3
  -3  -1   1 70298.9 979.159  11
  -3  -1   1 72113.2 911.307   2
   3  -1  -1 69426.0 957.130  11
   3   1  -1 68657.1 1028.36   8
   3  -1  -1 71173.8 934.800  10
   3   1  -1 70369.3 1031.95   3
  -3   1   1 69859.6 1033.22   7
  -3  -1   1 72768.1 1030.40  10
   3   1   0 24154.6 594.089  11
   3  -1   0 25534.6 522.932   5
  -3  -1   0 24494.0 650.698   3
  -3  -1   0 25321.7 585.854  11
   3  -1   0 23730.6 586.304  11
  -3  -1   0 23307.6 620.847   8
  -3   1   0 25107.2 633.717   4
  -3   1   0 23764.1 526.589  10
  -3   1   0 25032.2 586.804  11
   3  -1   0 24573.2 540.167  10
   3  -1   0 24736.9 578.966   7
   3   1   0 24628.5 621.554   4
  -3  -1   0 24817.3 609.362   4
  -3  -1   0 24409.9 449.071   2
   3  -1   0 25041.9 533.739   8
   3  -1   0 24794.9 636.227   4
  -3   1   0 25142.0 584.838   7
   3   1   0 23811.5 622.597   8
  -3   1   0 25346.4 536.835   5
  -3   1   0 26186.9 728.029   9
   3   1   1 613435. 3280.57   8
  -3   1  -1 615655. 2805.08   8
   3  -1   1 618920. 2778.06   8
   3   1   1 596488. 3238.08   7
   3   1   1 612406. 3091.09  11
   3  -1   1 601505. 3083.04   4
   3  -1   1 618942. 2998.13   5
   3  -1   1 615802. 2671.76   7
  -3   1  -1 617477. 3020.12   5
  -3   1  -1 602397. 3060.99  11
  -3   1  -1 626308. 2742.36  10
   3   1   1 595445. 2957.47   4
  -3  -1  -1 611732. 2962.01  11
  -3   1  -1 618583. 3666.74   9
  -3   1  -1 607344. 3036.45   4
  -3  -1  -1 612895. 3479.07   3
  -3  -1  -1 625341. 2943.89   4
  -3  -1  -2 19009.0 503.216   4
  -3   1  -2 18211.6 672.961   9
   3   1   2 19013.9 616.965   8
  -3   1  -2 19832.4 543.647   4
   3  -1   2 19439.5 600.944   5
  -3  -1  -2 20033.5 574.096  11
   3  -1   2 19746.8 555.525   4
  -3  -1  -2 19217.4 668.209   3
  -3   1  -2 18977.4 588.278  11
   3   1   2 18638.9 582.208   7
  -3   1  -2 18671.0 534.402   8
  -3   1  -2 19753.3 455.488   7
   3  -1   2 18817.1 442.879   7
   3   1   2 18200.3 511.384   4
   3  -1   2 18847.1 565.326   3
   3  -1   2 19230.5 537.959   8
   3   1   3 187214. 1888.46   7
  -3   1  -3 195847. 1701.86   4
   3   1   3 184110. 1576.85   4
   3   1   3 187298. 2071.32   8
   3  -1   3 190375. 1711.63   4
  -3  -1  -3 192114. 2205.13   3
  -3  -1  -3 194499. 1921.25  11
   3  -1   3 198162. 1867.90   8
   3  -1   3 191531. 1352.99   7
  -3  -1  -3 192413. 1573.00   4
   3  -1   3 193937. 2090.42   5
  -3   1  -3 202271. 1364.83   7
  -3   1  -3 193782. 2289.51   9
   3  -1   3 189823. 1822.59   3
  -3   1  -4 9339.58 416.920   3
   3  -1   4 9616.58 458.979   8
   3   1   4 10387.8 528.484   8
   3  -1   4 9553.94 396.148   4
  -3  -1  -4 9327.59 525.562   3
   3   1   4 9168.27 431.521   7
   3  -1   4 10064.6 535.005   5
   3  -1   4 9060.42 295.902   7
  -3  -1  -4 9159.22 350.266   4
  -3   1  -4 9375.36 389.043   4
   3   1   4 9340.36 358.997   4
  -3  -1  -5 46153.6 804.092   4
   3   1   5 48836.5 1208.65   8
   3  -1   5 49512.9 1240.61   5
  -3   1  -5 50098.6 907.125   4
   3   1   5 48152.2 1015.88   7
   3  -1   5 48340.4 896.560   4
   3  -1   5 49637.6 1109.49   8
   3   1   5 47170.5 671.063   6
   3  -1   5 46680.2 689.362   7
  -3   1  -5 46675.7 953.671   3
  -3  -1  -5 48848.7 1241.62   3
   3  -1   6 35964.6 1025.46   8
   3  -1   6 35769.0 639.830   7
  -3  -1  -6 35214.5 1104.23   3
  -3   1  -6 35537.9 797.960   4
  -3  -1  -6 35205.2 722.718   4
   3   1   6 33672.3 891.375   7
  -3   1  -6 35380.9 1079.51  12
  -3   1  -6 34337.8 842.899   3
   3  -1   6 34061.1 1107.21   5
   3   1   6 34820.0 695.342   6
   3   1   6 35949.2 1103.41   8
  -3   1  -7 1203.82 255.310  12
   3   1   7 864.406 178.164   7
  -3  -1  -7 960.169 219.469  12
   3   1   7 638.795 212.942   8
   3  -1   7 1315.24 264.951   8
  -3  -1  -7 1151.31 240.734   3
  -3  -1  -7 950.108 139.755   4
  -3   1  -7 1059.74 154.920   4
  -3   1  -7 880.103 163.817   3
   3  -1   7 1103.09 269.481   5
   3  -1   8 27156.3 1014.08   8
  -3   1  -8 25571.8 787.696   3
   3   1   8 26740.9 1071.17   8
  -3  -1  -8 25989.2 1027.11   3
   3   1   8 24203.1 818.971   7
  -3  -1  -8 26676.3 1000.62  12
  -3   1  -8 26088.1 739.361   4
  -3   1  -8 25753.3 1038.71  12
   3  -1   8 25817.9 1089.72   5
  -3   1  -9 9086.76 661.872  12
  -3   1  -9 9024.72 458.421   4
  -3   1  -9 8587.51 480.851   3
   3   1   9 7734.67 486.151   7
  -3  -1  -9 8732.55 637.214   3
   3  -1   9 9329.37 733.252   5
  -3  -1  -9 8196.65 601.101  12
   3   1   9 8498.35 648.072   8
   3  -1   9 9242.50 654.804   8
  -3   1 -10 7566.01 439.757   4
  -3   1 -10 7328.05 629.372  12
   3   1  10 7912.91 668.030   8
  -3   1 -10 7392.58 468.664   3
   3   1  10 7193.98 485.896   7
   3  -1  10 8088.71 623.695   8
  -3  -1 -10 7717.65 640.277  12
  -3  -1 -10 7849.93 613.313   3
   3  -1  10 8001.37 713.716   5
   3  -1  11 2435.42 453.390   5
  -3   1 -11 2131.05 373.044  12
   3   1  11 2559.90 446.231   8
  -3  -1 -11 2179.23 358.578   3
   3   1  11 2290.23 297.505   7
  -3   1 -11 2304.21 289.764   3
  -3  -1 -11 2295.34 393.401  12
  -3   1 -11 2046.56 254.571   4
   3  -1  11 2245.02 401.046   8
  -3   1 -12 289.282 254.386  12
   3   1  12 529.210 194.371   7
   3   1  12 684.676 348.226   8
  -3   1 -12 434.420 168.821   3
   3  -1  12 315.293 253.111   8
  -3   1 -12 157.559 139.592   4
   3  -1  12 601.065 379.197   5
  -3  -1 -12 485.418 244.551   3
  -3  -1 -12 314.097 264.999  12
  -3   1 -13 267.506 153.963   4
   3   1  13 422.843 185.212   7
   3   1  13 356.594 288.197   8
  -3   1 -13 299.929 159.641   3
   3  -1  13 546.456 181.055   7
   3  -1  13 506.447 329.622   8
  -3  -1 -13 351.408 249.080  12
   3  -1  13 596.766 303.902   5
  -3  -1 -13 367.061 226.377   3
  -3   1 -13 530.582 275.698  12
   3  -1  14 1413.42 226.835   7
  -3   1 -14 1272.10 239.423   4
   3   1  14 1635.20 447.428   8
   3  -1  14 1416.21 385.200   8
  -3   1 -14 1380.98 405.590  12
  -3  -1 -14 1115.02 302.842   3
   3   1  14 1012.70 228.173   7
  -3   1 -14 1165.82 241.460   3
  -3  -1 -14 1718.76 425.638  12
   3  -1  14 1549.33 397.330   5
   3   1  15 3497.87 417.237   7
  -3   1 -15 3375.20 393.141   3
  -3   1 -15 3457.06 485.278  10
  -3  -1 -15 3078.35 483.093   3
   3   1  15 3405.18 571.174   8
  -3  -1 -15 4310.99 611.398  12
   3  -1  15 3780.51 575.290   8
   3  -1  15 3047.30 585.839   5
  -3   1 -15 3634.56 385.020   4
  -3   1 -15 3053.09 529.285  12
   3   1  16 19997.1 1308.95   8
  -3  -1 -16 19570.2 1241.18  12
  -3   1 -16 18633.1 897.382   3
  -3  -1 -16 19350.0 1153.68   3
   3  -1  16 19606.3 1373.32   5
   3   1  16 18790.6 940.014   7
   3  -1  16 19306.4 1234.92   8
  -3   1 -16 19391.5 1150.56  10
  -3   1 -16 19642.6 1279.13  12
   3  -1  17 10132.3 951.625   8
  -3  -1 -17 12348.6 941.121   3
  -3  -1 -17 11232.2 988.441  10
   3  -1  17 11624.1 1129.57   5
  -3   1 -17 11722.5 924.296  10
   3   1  17 14015.5 1134.37   8
   3  -1  18 1698.48 584.979   5
  -3   1 -18 738.181 320.230  10
   3  -1  18 1950.10 539.927   8
  -3  -1 -18 1647.94 441.523  10
  -3  -1 -18 1486.68 384.801   3
   3   1  18 1257.97 483.889   8
   3   1  19 6267.10 841.571   8
   3  -1  19 6279.32 918.622   5
  -3   1 -19 5263.02 666.707  10
  -3  -1 -19 4725.20 630.140   3
  -3  -1 -19 6365.69 801.362  10
   3  -1  19 4909.98 729.133   8
   3   1  20 2088.31 616.349   8
   3  -1  20 1638.53 630.600   5
   3  -1  20 1633.59 539.178   8
  -3  -1 -20 1003.50 366.255  10
  -3  -1 -20 443.397 224.385   3
  -3   1 -20 840.354 305.482  10
  -3  -1 -21 231.565 225.425   3
  -3  -1 -21 553.084 404.511  10
   3  -1  21 280.744 344.077   8
  -3   1 -21 407.644 314.730  10
   3   1  21 343.447 399.218   8
   3  -1  21 829.838 467.206   5
   3  -1  22 1215.86 537.177   5
   3  -1  22 1645.11 579.324   8
  -3   1 -22 1415.96 462.202  10
  -3  -1 -22 649.692 327.870  10
   3   1  22 1897.79 643.195   8
   3  -1  23 5618.75 996.573   5
   3  -1  23 4573.67 816.346   8
  -3   1 -23 3982.59 677.839  10
   3   1  23 4945.72 893.439   8
  -3  -1 -23 2883.03 605.831  10
   3   1  24 53.3504 327.058   8
  -3  -1 -24 653.904 366.900  10
   3  -1  24-424.915 365.529   8
   3  -1  24 574.893 550.675   5
  -3   1 -24 81.4238 290.365  10
   3  -1  25 1014.49 513.162   8
  -3   1 -25 96.5519 273.386  10
  -3  -1 -25 426.839 333.520  10
   3   2 -28 220.563 237.868   9
   3   2 -27 581.576 368.223   9
   3  -2 -26 2136.22 638.111  10
   3   2 -26 1189.51 455.916   9
  -3  -2  26 206.255 453.049   5
  -3   2  26 1696.42 573.862   8
  -3  -2  25 2689.75 694.537   8
  -3   2  25 1679.15 578.597   8
  -3  -2  25 820.054 560.972   5
   3  -2 -25 2465.89 662.471  10
   3   2 -25 2096.65 554.746   9
   3  -2 -24 347.435 353.742  10
   3  -2 -24 381.203 292.201   3
  -3  -2  24 291.465 419.382   5
  -3   2  24 572.350 403.540   8
  -3  -2  24 1009.81 473.802   8
   3   2 -24 222.743 208.351   9
  -3  -2  23 1756.70 573.186   5
  -3  -2  23 812.020 380.009   8
  -3   2  23 2143.49 549.032   8
  -3   2  23 720.054 320.618   7
   3  -2 -23 422.233 242.943   3
   3   2 -23 1443.38 406.853  10
   3   2 -23 978.434 385.898   9
   3  -2 -23 1213.33 453.469  10
  -3   2  22 544.632 383.843   8
   3   2 -22 516.359 315.847   4
  -3   2  22 150.702 274.277   7
  -3  -2  22 1311.95 478.579   5
  -3  -2  22 430.175 373.802   8
   3  -2 -22 809.018 341.203   3
   3   2 -22 1196.97 434.745   9
   3  -2 -22 1349.39 474.023  10
   3   2 -22 751.312 291.103  10
   3   2 -21 2982.54 574.319   9
   3  -2 -21 1551.78 404.333   2
  -3   2  21 2429.72 575.410   8
   3  -2 -21 2458.47 496.907   3
   3   2 -21 1595.93 363.744  10
  -3   2  21 2079.22 441.581   1
  -3  -2  21 1592.24 541.556   5
  -3  -2  21 3081.74 637.543   8
   3   2 -21 2370.18 468.176   4
   3  -2 -21 2648.89 565.536  10
  -3   2  21 2270.90 503.935   7
   3  -2 -20 1376.82 414.494  10
  -3  -2  20 1344.88 499.514   5
   3  -2 -20 910.167 307.113   2
   3  -2 -20 1324.88 394.018   3
   3   2 -20 987.994 351.835   4
   3   2 -20 1249.96 333.011  10
  -3   2  20 374.888 269.565   7
  -3   2  20 956.465 319.878   1
  -3   2  20 1018.91 444.308   8
  -3  -2  20 1343.26 457.123   8
   3   2 -20 862.296 307.534   9
  -3  -2  19 2080.27 507.860   5
   3  -2 -19 1368.72 328.019   2
   3   2 -19 1495.42 374.365  10
  -3  -2  19 1683.12 394.318   8
  -3   2  19 1595.91 403.178   1
  -3   2  19 2315.19 530.946   8
   3   2 -19 2300.46 484.649   4
   3  -2 -19 1488.15 393.800   3
   3   2 -19 2372.20 486.653   9
   3  -2 -19 1426.37 458.167  10
  -3   2  19 1600.48 412.377   7
  -3   2  18 2063.28 427.400   1
   3   2 -18 1952.70 434.853   4
  -3  -2  18 2202.88 482.556   8
  -3   2  18 1540.04 393.786   7
   3   2 -18 1613.19 362.289  10
  -3  -2  18 1543.46 444.555   5
   3  -2 -18 2309.84 474.301   3
  -3   2  18 1526.42 464.034   8
   3  -2 -18 1702.55 443.697  10
   3   2 -18 1602.40 414.152   9
   3  -2 -18 1740.44 368.413   2
   3  -2 -17 2106.30 413.397   2
  -3  -2  17 1976.76 445.702   8
   3  -2 -17 2647.89 520.086  10
  -3  -2  17 2715.85 520.730   5
  -3   2  17 1916.29 446.265   8
  -3   2  17 2415.84 444.147   1
   3   2 -17 2406.19 419.417   9
   3   2 -17 1967.83 426.648   4
  -3   2  17 1864.84 422.531   7
   3   2 -17 1981.22 368.705  10
   3  -2 -17 2495.76 472.485   3
   3   2 -16 3620.46 524.505   4
   3  -2 -16 4051.32 555.627   3
  -3  -2  16 4329.22 576.310   8
  -3   2  16 4548.52 576.700   7
  -3  -2  16 4510.91 655.695   5
   3   2 -16 4471.04 494.466  10
   3  -2 -16 4737.89 550.993   2
  -3   2  16 4370.41 626.092   8
  -3   2  16 4666.66 585.805   1
   3   2 -16 5722.33 625.336   9
   3  -2 -16 4345.92 621.692  10
  -3   2  15 9012.26 788.799   7
  -3  -2  15 7844.68 801.852   5
   3  -2 -15 10044.1 876.852  10
  -3   2  15 9496.40 856.906   8
  -3  -2  15 9877.53 821.676   8
   3   2 -15 11013.8 832.776   4
   3   2 -15 10893.3 742.023  10
   3  -2 -15 9842.67 752.342   2
  -3   2  15 9716.59 783.336   1
   3   2 -15 10425.6 814.537   9
  -3   2  14 16297.7 1007.81   7
   3   2 -14 17623.8 992.631   9
  -3  -2  14 16470.0 1067.12   5
  -3  -2  14 16434.2 1001.76   8
   3  -2 -14 16288.3 1034.32  10
  -3   2  14 16414.2 994.888   1
  -3   2  14 17937.4 1070.26   8
   3   2 -14 16992.7 999.721   4
   3   2 -14 17227.0 872.315  10
   3  -2 -14 16560.6 941.066   2
  -3  -2  13 13912.5 880.112   8
  -3   2  13 12529.9 879.254   8
   3   2 -13 12726.4 726.292  10
   3  -2 -13 13987.5 923.316  10
  -3   2  13 13612.7 873.726   1
  -3   2  13 13386.3 895.612   7
   3   2 -13 13717.9 880.605   4
  -3  -2  13 13756.7 943.219   5
   3   2 -13 12299.3 811.556   9
  -3   2  12 2276.41 378.349   1
  -3  -2  12 1478.84 337.632   8
   3   2 -12 1964.93 287.308  10
   3   2 -12 1933.40 360.597   4
  -3  -2  12 2030.00 417.621   5
  -3   2  12 2617.84 402.788   7
   3   2 -12 2589.46 390.949   9
  -3   2  12 1884.47 359.293   8
   3  -2 -12 2720.44 466.531  10
  -3  -2  11 6203.17 620.877   5
   3   2 -11 6554.75 555.790   9
  -3  -2  11 5068.90 537.893   8
  -3   2  11 6133.41 560.365   8
  -3   2  11 6105.37 576.427   7
   3   2 -11 6384.85 571.022   4
   3  -2 -11 6196.87 602.230  10
  -3   2  11 5829.73 569.890   1
   3   2 -11 6362.44 454.885  10
   3   2 -10 4877.69 454.509   9
  -3  -2  10 3872.64 490.441   5
  -3   2  10 4397.00 468.185   8
  -3   2  10 5294.17 530.644   7
   3   2 -10 5119.51 389.381  10
   3   2 -10 5665.64 542.738   4
   3  -2 -10 5592.81 525.323  10
  -3   2  10 4244.38 471.399   1
   3   2  -9 1639.64 277.296   9
   3   2  -9 2081.43 328.940   4
  -3   2   9 1740.12 291.338   8
  -3   2   9 1907.70 332.455   1
   3   2  -9 1723.15 220.576  10
   3  -2  -9 2352.45 400.292   6
  -3   2   9 1914.37 334.348   7
  -3  -2   9 1952.01 347.251   5
   3  -2  -9 2032.86 341.949  10
  -3   2   8 5301.78 494.459   1
  -3   2   8 4298.49 405.726   8
   3   2  -8 4734.91 419.694   9
   3   2  -8 4522.80 323.386  10
  -3   2   8 5440.72 510.349   7
  -3  -2   8 4531.31 490.661   5
   3  -2  -8 4931.19 449.314  10
   3   2  -8 4947.50 479.477   4
   3  -2  -8 5252.43 511.907   6
   3   2  -7 51097.1 992.553  10
  -3   2   7 54156.0 1472.30   1
  -3  -2   7 53567.7 1510.55   5
  -3   2   7 54428.1 1488.87   7
   3  -2  -7 54171.4 1357.01  10
   3  -2  -7 55273.2 1497.75   6
   3   2  -7 57310.5 1508.82   4
  -3   2   7 51298.2 1248.59   8
   3   2  -7 55043.1 1313.17   9
  -3  -2   6 39515.3 594.614   3
   3   2  -6 43201.3 1278.70   4
   3   2  -6 41405.5 1099.27   9
  -3   2   6 40792.7 1036.84   8
   3   2  -6 40691.3 840.637  10
  -3  -2   6 41518.9 1302.74   5
   3  -2  -6 41482.3 1114.99  10
  -3   2   6 40257.7 1235.01   7
   3  -2  -6 40833.4 1248.99   6
  -3  -2   5 448.885 189.741   5
  -3  -2   5 381.157 100.929  10
   3   2  -5 731.775 225.489   4
  -3   2   5 794.347 179.207   8
   3  -2  -5 665.030 158.947  10
  -3   2   5 769.266 233.114   7
  -3  -2   5 819.050 105.591   3
   3   2  -5 624.470 120.389  10
   3   2  -5 649.695 166.893   9
   3  -2  -5 385.536 208.352   6
   3   2  -4 167.792 134.327   9
  -3  -2   4 24.2944 72.7908   3
  -3   2   4 34.1776 88.0574  11
  -3  -2   4 62.0116 170.229   5
   3  -2  -4 111.090 129.399  10
   3   2  -4-39.5554 69.1038  10
   3   2  -4 148.459 169.021   4
  -3  -2   4 72.9734 71.9326  10
  -3   2   4 107.323 168.525   7
   3  -2  -4 73.9879 204.095   6
   3  -2  -3 150.802 146.344   6
   3   2  -3 323.297 141.024   1
   3   2  -3 427.834 165.829   9
  -3   2   3 349.048 172.546   7
  -3   2   3 533.752 221.210   9
   3  -2  -3 201.578 73.6879   8
  -3  -2   3 387.534 102.754  10
  -3  -2   3 293.815 128.834  11
   3   2  -3 291.400 189.821   4
   3  -2  -3 420.465 127.036  10
  -3  -2   3 253.946 112.136   3
  -3   2   3 88.2024 86.6233  11
  -3  -2   2 262.160 106.299  11
   3  -2  -2 220.886 78.8568  11
  -3   2   2 257.371 197.771   9
   3  -2  -2 188.270 166.166   6
   3   2  -2 514.808 191.484   9
   3   2  -2 381.208 172.878   4
  -3   2   2 409.813 162.949   7
  -3   2   2 402.832 97.3811  11
   3  -2  -2 341.247 84.1218   8
   3   2  -2 477.745 152.956   1
   3  -2  -2 328.918 105.388   5
   3  -2  -2 362.602 117.101  10
  -3   2   2 503.978 211.363   4
  -3  -2   2 451.617 122.213   3
  -3   2   1 876.122 231.363   9
   3   2  -1 926.439 131.075  11
   3   2  -1 1344.78 171.684   8
   3  -2  -1 1039.63 130.810  11
   3   2  -1 1188.67 231.928   1
  -3   2   1 1218.48 221.197   7
  -3  -2   1 1209.52 142.802  11
   3  -2  -1 1132.88 141.787  10
  -3   2   1 1204.92 135.062  11
  -3  -2   1 1362.79 202.021   3
   3   2  -1 1089.54 224.460   4
   3   2  -1 1307.26 260.149   7
  -3   2   1 1139.79 136.463  10
  -3   2   1 1249.92 255.673   4
   3  -2  -1 1280.09 185.946   5
   3   2   0 754.003 158.025   8
   3   2   0 1103.81 213.480   1
   3   2   0 1100.62 231.616   7
   3  -2   0 972.527 100.759   8
   3  -2   0 1010.44 125.094  10
  -3  -2   0 1050.16 137.836  11
  -3   2   0 851.297 105.705  10
   3   2   0 947.742 139.947  11
  -3  -2   0 1436.34 217.540   3
   3   2   0 1506.46 242.984   4
  -3   2   0 991.860 133.779  11
  -3   2   0 1037.83 239.288   9
  -3   2   0 1011.31 210.103   4
   3  -2   0 1120.35 182.589   5
  -3   2   0 1334.04 229.801   7
   3  -2   0 1015.69 140.561  11
  -3   2  -1 274.925 225.307   9
   3   2   1 288.511 164.185   4
   3   2   1 108.711 84.2164  11
  -3  -2  -1 362.394 98.2190  11
  -3  -2  -1 168.716 141.241   3
   3  -2   1 218.910 70.4818   8
  -3   2  -1 195.068 100.939  11
  -3   2  -1 363.289 140.475   7
  -3   2  -1 126.282 137.926   4
   3   2   1 256.827 136.510   8
   3   2   1 77.2866 151.176   7
  -3   2  -1 150.624 67.2295  10
   3  -2   1 280.420 152.554   5
   3  -2   1 243.905 71.2155  10
  -3  -2  -2 22872.0 591.476  11
  -3   2  -2 23105.7 826.258   4
   3  -2   2 22873.2 781.141   5
   3  -2   2 21442.9 503.614   8
  -3  -2  -2 21956.3 862.523   3
  -3   2  -2 21973.2 458.456  10
   3   2   2 22746.6 879.487   7
   3   2   2 20211.3 680.057   8
   3   2   2 21688.5 810.017   4
  -3   2  -2 21470.9 523.757   8
  -3   2  -2 23804.0 767.723   7
  -3   2  -2 21657.7 918.276   9
  -3   2  -3 10026.1 633.080   9
   3  -2   3 9280.86 381.841   8
  -3  -2  -3 10067.3 610.327   3
  -3   2  -3 9513.56 480.332   7
  -3   2  -3 8996.10 527.587   4
  -3   2  -3 8973.11 317.219  10
  -3  -2  -3 9510.28 416.674  11
   3   2   3 8432.92 473.890   8
  -3  -2  -3 9312.68 360.923   6
   3  -2   3 9972.03 556.468   5
   3   2   3 8204.35 501.531   4
   3   2   3 10067.9 600.729   7
  -3   2  -4 35174.0 960.522  12
   3   2   4 35342.5 1128.56   7
   3   2   4 35893.4 1015.18   4
  -3   2  -4 37221.1 1069.44   4
   3  -2   4 36057.6 823.054   8
  -3   2  -4 37500.0 934.236   7
  -3  -2  -4 37287.8 711.973   6
  -3   2  -4 35819.0 1228.90   9
  -3  -2  -4 36012.9 1179.72   3
   3  -2   4 37187.5 1122.57   5
   3   2   4 35378.6 1018.47   8
  -3  -2  -5 376.858 114.536   6
   3   2   5 460.489 175.308   4
   3   2   5 343.873 183.440   7
  -3   2  -5 396.223 177.019   4
   3  -2   5 298.565 151.260   8
   3   2   5-21.4268 156.686   8
  -3   2  -5 263.142 153.919  12
  -3  -2  -5 558.415 233.078   3
   3  -2   5 359.186 181.372   5
  -3   2  -5 256.539 186.672   9
   3  -2   6 23979.1 803.805   8
   3   2   6 23785.8 940.007   8
   3  -2   6 25357.2 1021.77   5
  -3  -2  -6 25077.1 840.941  12
  -3   2  -6 24262.9 913.914  12
  -3  -2  -6 24234.8 1062.31   3
  -3   2  -6 24254.1 1083.91   9
   3   2   6 24941.0 982.725   7
  -3   2  -6 25707.0 907.264   4
  -3  -2  -7 1132.98 143.795   2
   3   2   7 682.276 236.421   8
  -3  -2  -7 1184.72 283.909   3
   3  -2   7 926.741 220.432   8
  -3   2  -7 966.023 207.377  12
   3   2   7 880.956 210.817   7
  -3   2  -7 1679.10 339.582   9
  -3   2  -7 1007.88 214.924   4
  -3  -2  -7 941.190 211.260  12
   3  -2   7 943.202 279.274   5
  -3  -2  -8 17612.8 812.607  12
  -3   2  -8 17423.9 779.288   4
   3  -2   8 18178.1 809.654   8
   3   2   8 16055.3 531.979   6
  -3  -2  -8 18253.1 981.748   3
   3   2   8 16521.9 882.712   8
   3  -2   8 17424.6 950.215   5
   3   2   8 16470.2 841.946   7
  -3   2  -8 17409.4 982.142   9
  -3  -2  -8 17663.9 532.255   2
  -3   2  -8 17696.6 880.467  12
  -3   2  -9 14760.5 940.879   9
   3   2   9 14875.9 876.370   8
  -3  -2  -9 15320.4 932.849   3
  -3   2  -9 15646.3 874.736  12
  -3   2  -9 15965.6 759.893   4
   3  -2   9 15938.9 804.819   8
   3   2   9 14363.5 800.246   7
  -3  -2  -9 15382.0 531.528   2
   3  -2   9 15137.5 937.699   5
  -3  -2  -9 15444.5 803.932  12
  -3   2 -10 34658.2 1473.08   9
  -3  -2 -10 38653.1 1497.25   3
   3   2  10 36665.6 1428.13   8
   3  -2  10 36943.8 1294.95   8
   3   2  10 34657.5 1277.01   7
  -3  -2 -10 35443.0 1274.15  12
  -3  -2 -10 37159.5 875.480   2
  -3   2 -10 36734.7 1401.48  12
  -3   2 -10 40740.9 1233.04   4
   3  -2  10 36035.0 1480.36   5
   3  -2  11 2808.36 413.815   8
  -3   2 -11 2629.13 466.653   9
  -3  -2 -11 2210.22 393.883   3
   3  -2  11 2948.05 499.677   5
   3   2  11 2643.67 431.997   8
  -3   2 -11 3244.87 484.724  12
  -3   2 -11 3141.84 362.252   4
  -3  -2 -11 3329.46 446.743  12
   3   2  11 2222.38 366.166   7
  -3  -2 -12 2628.44 463.697   3
  -3   2 -12 3429.56 398.200   4
  -3   2 -12 1482.30 337.629  12
   3   2  12 3012.76 497.757   8
  -3  -2 -12 3261.00 465.562  12
   3  -2  12 2874.46 541.830   5
   3  -2  12 3387.21 476.383   8
  -3   2 -12 2740.90 482.848   9
  -3   2 -12 2844.67 367.828  10
   3   2  12 2467.04 399.989   7
  -3   2 -13 26.6363 150.258   4
  -3  -2 -13 126.985 243.876  12
   3  -2  13 620.958 371.411   5
  -3   2 -13 479.949 310.175   9
  -3   2 -13 252.319 244.030  12
   3   2  13-145.795 248.424   8
  -3   2 -13 131.822 178.049  10
   3  -2  13-43.2567 204.688   8
  -3  -2 -13 28.1661 198.089   3
   3   2  13 48.9087 172.819   7
   3  -2  14 11944.5 1032.83   5
  -3  -2 -14 11744.3 894.014  12
   3   2  14 12504.8 983.780   8
   3  -2  14 11651.5 882.841   8
  -3  -2 -14 12266.4 961.998   3
   3   2  14 11466.9 807.145   7
  -3   2 -14 11122.5 907.558  12
  -3   2 -14 12053.1 1005.58   9
  -3   2 -14 11653.0 777.403  10
  -3   2 -14 13195.5 787.812   4
  -3  -2 -15 5085.37 631.047  12
   3  -2  15 5758.46 774.161   5
   3  -2  15 7053.05 739.529   8
   3   2  15 5784.66 714.292   8
  -3  -2 -15 6201.49 704.751   3
   3   2  15 6003.77 610.984   7
  -3   2 -15 6064.35 720.658  12
  -3   2 -15 6202.45 603.199  10
  -3   2 -15 6046.83 542.711   4
   3   2  16 170.880 282.487   8
   3  -2  16 763.955 388.711   5
   3   2  16 57.3622 176.488   7
   3  -2  16-10.1624 255.197   8
  -3   2 -16 216.259 181.460  10
  -3  -2 -16 308.391 262.007   3
  -3   2 -17 652.934 249.111  10
   3   2  17 471.199 339.044   8
   3  -2  17 889.245 369.673   8
   3   2  17 334.398 178.645   7
  -3  -2 -17 717.322 327.583   3
  -3  -2 -17 861.798 322.676  10
   3  -2  17-52.2590 300.769   5
  -3   2 -18 422.131 344.338   9
  -3  -2 -18 30.9104 291.530  10
  -3  -2 -18 591.171 342.002   3
   3   2  18 4.30650 321.203   8
   3  -2  18 288.386 269.849   8
  -3   2 -18 152.204 198.988  10
   3  -2  18 471.671 453.500   5
  -3  -2 -19-121.380 261.369   3
   3   2  19-161.816 334.181   8
   3  -2  19 397.431 323.517   8
  -3  -2 -19 228.185 332.731  10
  -3   2 -19 225.049 235.353  10
  -3   2 -19 178.033 369.368   9
   3  -2  19 206.491 378.210   5
  -3  -2 -20 468.760 348.360  10
   3  -2  20 585.384 511.732   5
  -3   2 -20 162.422 261.282   9
   3   2  20 381.552 298.726   8
   3  -2  20 842.234 460.575   8
  -3  -2 -20-155.033 258.069   3
  -3   2 -20 82.4166 200.416  10
  -3   2 -21 1714.79 532.848   9
   3   2  21 2082.86 617.149   8
   3  -2  21 2664.73 568.493   8
  -3  -2 -21 1670.15 529.021  10
   3  -2  21 1523.14 569.083   5
  -3  -2 -21 1729.46 453.737   3
  -3  -2 -22 16.0048 252.583  10
   3  -2  22 739.820 561.210   5
   3   2  22 881.251 466.504   8
   3  -2  22 728.924 412.350   8
  -3  -2 -22-203.028 246.096   3
  -3   2 -22 273.604 227.893   9
  -3  -2 -23 546.744 367.743  10
   3  -2  23 845.366 536.123   5
   3   2  23 518.401 549.838   8
   3  -2  23 314.669 419.081   8
  -3   2 -23 331.583 381.972   9
   3  -2  24 1693.58 724.285   5
   3  -2  24 80.0164 356.554   8
   3   2  24 1296.64 533.317   8
  -3  -2 -24 1387.00 480.317  10
  -3   2 -24 1020.33 493.270   9
   3  -2  25 166.013 344.583   8
  -3   3  26 23.5306 350.888   8
   3   3 -26-316.208 377.876   9
   3   3 -25-26.2682 290.396   9
   3  -3 -25 90.8655 308.088   3
  -3   3  25-171.709 400.958   8
   3  -3 -25 364.495 430.938  10
   3   3 -24 1069.54 407.226   9
   3  -3 -24 89.4037 284.477   3
  -3   3  24 260.362 465.124   8
   3  -3 -24 759.143 401.686  10
  -3  -3  24 72.0489 384.235   5
   3  -3 -23 370.856 464.098  10
   3  -3 -23-261.754 281.289   3
   3   3 -23 775.923 442.934   9
  -3  -3  23 460.345 470.851   5
  -3   3  23 607.060 483.680   8
  -3   3  23 736.805 350.039   7
  -3  -3  22 3572.05 757.666   5
   3  -3 -22 3148.01 632.428   3
  -3   3  22 4170.71 764.846   8
  -3   3  22 3446.17 641.969   7
   3  -3 -22 3676.30 716.526  10
   3   3 -22 2604.69 528.729   9
   3   3 -22 3490.86 616.303   4
   3   3 -21 117.221 251.069   4
   3   3 -21 335.992 297.228   9
  -3  -3  21 300.320 417.618   5
  -3   3  21 230.931 292.566   1
   3  -3 -21 148.929 270.259   3
  -3   3  21 489.693 418.843   8
  -3   3  21-156.077 219.252   7
   3  -3 -21-195.406 361.730  10
   3   3 -20 370.684 332.122   4
  -3   3  20 71.1754 251.533   1
  -3  -3  20 139.464 308.086   5
   3   3 -20 47.3404 280.633   9
  -3   3  20 307.225 319.808   8
  -3   3  20 201.655 277.525   7
   3  -3 -20-110.634 274.463   3
   3  -3 -20 382.281 353.214  10
  -3   3  19 917.390 387.708   7
   3   3 -19 327.492 264.117   9
   3   3 -19 821.479 353.418   4
   3  -3 -19 977.975 303.387   2
   3  -3 -19 588.017 369.847  10
  -3   3  19 447.679 285.836   1
   3  -3 -19 1272.70 437.684   3
  -3   3  19 912.513 390.205   8
  -3  -3  19 958.232 412.455   5
  -3   3  18-94.7433 212.561   1
   3  -3 -18-68.5099 341.668  10
   3   3 -18 244.809 249.058   9
   3  -3 -18 442.059 360.474   3
  -3   3  18 357.303 258.593   7
  -3  -3  18-168.888 263.492   5
   3  -3 -18 8.27093 227.958   2
  -3   3  18-13.5291 317.901   8
   3   3 -18 514.222 334.550   4
   3   3 -17 541.105 344.567   4
   3   3 -17 163.940 262.659   9
  -3   3  17 271.742 219.627   1
  -3   3  17-424.481 286.749   7
  -3  -3  17 183.096 302.442   5
   3  -3 -17 378.602 246.425   2
  -3   3  17 135.681 275.189   8
   3  -3 -17 632.370 333.248   3
   3  -3 -17 774.297 402.015  10
   3   3 -17 198.162 159.948  10
   3   3 -16 5178.25 650.830   4
  -3   3  16 5400.07 694.356   1
   3  -3 -16 6536.28 658.291   2
  -3  -3  16 5123.34 718.216   5
   3  -3 -16 5455.44 712.633   3
   3  -3 -16 5988.08 739.318  10
  -3   3  16 5243.71 680.817   8
   3   3 -16 6413.92 711.967   9
   3   3 -16 5840.49 513.596  10
  -3   3  16 4391.91 632.536   7
   3   3 -15 2146.40 427.606   4
  -3   3  15 2014.45 458.557   8
   3   3 -15 2395.86 441.610   9
  -3  -3  15 1980.91 442.504   5
   3   3 -15 1921.69 297.755  10
  -3   3  15 1856.39 461.124   1
  -3   3  15 1530.28 401.180   7
   3  -3 -15 3008.50 543.225  10
   3   3 -14 2408.83 475.071   4
  -3   3  14 1515.57 360.391   7
  -3   3  14 2234.68 481.766   1
  -3   3  14 2043.08 401.264   8
   3   3 -14 1559.63 271.972  10
   3   3 -14 2061.84 412.033   9
   3  -3 -14 2419.21 467.466  10
  -3  -3  14 2195.59 500.492   5
   3   3 -13 2689.40 310.511  10
  -3  -3  13 2012.55 471.183   5
  -3   3  13 2760.77 525.906   1
  -3   3  13 2870.02 474.266   8
  -3   3  13 2445.94 455.399   7
   3  -3 -13 2456.10 458.308  10
   3   3 -13 2552.78 436.098   9
   3   3 -13 2635.65 468.574   4
   3   3 -12 50.9473 252.906   4
  -3  -3  12 192.606 278.889   5
  -3   3  12 11.9903 277.482   8
  -3   3  12-31.9415 227.118   1
   3   3 -12-40.2571 126.938  10
  -3   3  12 145.126 232.568   7
   3  -3 -12 215.316 226.950  10
   3   3 -12-210.991 249.846   9
   3   3 -11 1487.58 321.944   9
   3   3 -11 1398.00 218.074  10
   3   3 -11 1276.82 338.447   4
  -3   3  11 1442.11 400.561   1
  -3   3  11 1449.42 371.076   7
  -3  -3  11 1828.66 428.617   5
  -3   3  11 1620.74 329.036   8
   3  -3 -11 1751.62 423.180   6
   3  -3 -11 1648.12 362.133  10
  -3   3  10 920.801 283.228   7
   3   3 -10 1178.35 338.958   9
  -3   3  10 932.721 309.807   1
  -3  -3  10 771.657 373.903   5
  -3   3  10 1116.43 300.080   8
   3  -3 -10 936.311 319.937   6
   3   3 -10 1409.02 384.011   4
   3  -3 -10 1254.22 345.508  10
   3   3 -10 1173.68 187.507  10
  -3   3   9 24173.3 1219.33   7
  -3   3   9 23075.5 981.128   8
  -3  -3   9 22998.7 1217.59   5
   3   3  -9 23288.6 693.285  10
   3   3  -9 25235.8 1213.08   4
   3   3  -9 24475.4 1114.25   9
  -3   3   9 23285.1 1200.02   1
   3  -3  -9 23358.4 1050.70  10
   3  -3  -9 23654.0 1155.39   6
   3  -3  -8 1969.48 299.632  10
  -3   3   8 2529.15 438.259   7
   3   3  -8 1903.59 373.834   4
  -3  -3   8 1462.84 381.480   5
  -3   3   8 1752.55 382.742   1
   3  -3  -8 2072.46 421.622   6
  -3   3   8 2228.49 327.835   8
   3   3  -8 1693.75 346.315   9
   3   3  -8 1583.41 176.480  10
  -3   3   7 22966.6 862.630   8
  -3  -3   7 21398.5 1110.05   5
  -3  -3   7 21460.1 518.627   3
   3   3  -7 21569.1 586.149  10
  -3   3   7 22398.5 1119.66   7
  -3  -3   7 19836.3 540.915  10
   3  -3  -7 21922.0 930.141  10
   3  -3  -7 22763.0 1065.87   6
   3   3  -7 21037.6 1082.95   4
   3   3  -7 23028.9 1035.33   9
   3  -3  -6 57976.1 1420.71  10
  -3   3   6 55911.8 1056.24  11
  -3  -3   6 58412.2 975.480   3
   3  -3  -6 61254.7 1698.06   6
  -3  -3   6 56295.6 1749.46   5
  -3   3   6 61191.0 1799.57   7
   3   3  -6 58371.8 1761.75   4
  -3  -3   6 54428.8 869.797  10
  -3   3   6 55745.4 1243.02   8
   3   3  -6 58216.1 1607.25   9
  -3   3   5 10795.6 427.761  11
  -3  -3   5 11964.2 812.999   5
  -3   3   5 12155.7 805.843   7
  -3  -3   5 11801.9 493.949   3
   3  -3  -5 11371.5 604.713  10
   3  -3  -5 11568.2 735.157   6
   3   3  -5 11970.3 794.406   4
  -3  -3   5 10155.7 379.789  10
   3   3  -5 10806.7 693.020   9
  -3  -3   4 23559.9 716.199  11
   3   3  -4 22710.4 1068.97   4
  -3  -3   4 24095.9 755.329   3
   3  -3  -4 24278.7 814.935  10
  -3   3   4 22909.7 548.014  11
   3   3  -4 23966.7 1006.05   9
  -3  -3   4 24750.8 1133.87   5
  -3   3   4 26524.0 1151.69   7
  -3  -3   4 23116.2 591.719  10
   3  -3  -4 23408.9 1028.29   6
   3   3  -3 24205.3 668.607   8
   3   3  -3 24139.5 1100.53   4
  -3   3   3 26382.4 1125.84   7
   3  -3  -3 24617.3 545.629   8
  -3  -3   3 24818.7 1130.49   5
  -3  -3   3 26487.1 835.219   3
  -3   3   3 24757.5 1095.69   4
  -3   3   3 22987.0 478.303  11
  -3  -3   3 25101.7 679.942  11
  -3   3   3 26261.2 1184.02   9
   3   3  -3 25495.9 1044.25   9
   3  -3  -3 25145.4 767.709  10
   3  -3  -3 25228.1 1057.55   6
  -3   3   2 260.270 247.768   9
   3   3  -2 237.358 192.099   9
   3  -3  -2-45.3135 178.160   6
  -3   3   2 248.395 207.374   4
  -3   3   2-74.4004 178.328   7
  -3  -3   2 100.362 128.081   3
   3   3  -2 99.9791 84.9944   8
   3   3  -2 2.24367 164.787   1
   3   3  -2-104.064 175.240   4
   3  -3  -2 49.5362 41.0804   8
   3  -3  -2 173.888 110.946  10
   3  -3  -2-94.9361 116.958   5
  -3  -3   2 107.127 103.071  11
  -3   3   2 0.28837 47.4347  11
  -3  -3   1 15287.1 438.984  11
  -3   3   1 15690.8 849.778   4
  -3  -3   1 14946.8 708.723   3
   3  -3  -1 15623.0 500.442  10
   3  -3  -1 14154.9 398.381  11
   3   3  -1 14103.1 507.767   8
   3   3  -1 15390.9 862.330   7
   3   3  -1 14794.2 852.492   4
  -3   3   1 14530.2 386.954  11
  -3   3   1 14782.8 894.349   9
   3  -3  -1 14808.1 704.589   5
   3   3  -1 16088.4 862.844   1
  -3   3   1 15605.5 846.721   7
   3  -3   0 6548.22 292.309  10
   3  -3   0 6850.23 497.122   5
   3  -3   0 6537.33 306.045  11
   3   3   0 6208.31 353.840   8
  -3  -3   0 7493.11 532.374   3
  -3   3   0 6934.65 630.999   9
  -3   3   0 6616.72 568.934   4
   3   3   0 7382.90 616.312   1
  -3  -3   0 6580.46 272.435  11
   3   3   0 5961.88 550.938   4
  -3   3   0 6707.71 548.562   7
   3   3   0 6919.45 602.321   7
  -3   3  -1 2529.64 350.948   7
   3  -3   1 2942.35 362.351   5
   3   3   1 2786.63 202.986  11
   3   3   1 2319.71 373.885   4
  -3   3  -1 2644.97 210.279  12
  -3  -3  -1 2813.98 184.080  11
  -3   3  -1 3371.47 460.957   9
   3  -3   1 2606.39 158.506  10
  -3   3  -1 2840.10 392.954   4
   3   3   1 2464.66 371.001   7
   3   3   1 2834.80 261.828   8
   3   3   1 2660.67 404.959   1
  -3  -3  -1 3377.44 397.331   3
   3   3   2 1206.45 310.223   7
   3  -3   2 704.112 206.533   5
   3  -3   2 726.867 74.7484   8
   3   3   2 669.805 120.429  11
  -3  -3  -2 504.761 210.357   3
  -3   3  -2 1108.14 313.317   9
  -3   3  -2 694.463 138.812  12
  -3   3  -2 685.683 220.507   7
  -3   3  -2 522.663 184.600   4
   3   3   2 723.189 171.844   8
   3   3   2 1432.55 377.442   1
   3   3   2 1302.25 295.893   4
   3   3   3 7926.15 677.325   1
   3   3   3 7181.94 591.212   4
  -3   3  -3 6692.89 283.245   8
   3   3   3 6912.90 450.660   8
  -3   3  -3 6986.94 409.364  12
   3  -3   3 7225.47 280.420   8
  -3   3  -3 7710.58 617.559   4
   3   3   3 7670.01 645.685   7
  -3  -3  -3 7098.05 437.314   6
  -3   3  -3 7166.54 544.538   7
  -3   3  -3 7467.92 665.539   9
   3  -3   3 6873.40 542.482   5
  -3  -3  -3 7331.23 591.260   3
  -3   3  -4 652.672 334.393   9
  -3  -3  -4 212.461 102.235  12
   3  -3   4-14.4823 155.227   5
  -3   3  -4 217.317 182.676   4
   3   3   4 101.660 180.125   7
  -3   3  -4 232.487 131.643  12
  -3  -3  -4 285.662 128.997   6
  -3  -3  -4 721.407 271.615   3
   3   3   4 518.609 273.945   1
   3   3   4 109.875 141.378   8
   3  -3   4 200.555 90.1325   8
  -3   3  -4 386.660 161.081   7
   3   3   4 103.691 188.347   4
   3  -3   5 863.255 270.417   5
   3  -3   5 294.513 139.951   8
   3   3   5 548.825 205.673   8
  -3  -3  -5 367.571 155.382   6
  -3   3  -5 236.102 131.452  12
   3   3   5 811.613 272.133   7
  -3  -3  -5 506.208 125.602  12
   3   3   5 668.397 243.247   4
  -3  -3  -5 398.201 224.186   3
  -3   3  -5 220.721 231.289   9
  -3   3  -5 514.263 240.062   4
   3   3   5 606.928 293.394   1
  -3   3  -6 8835.38 771.349   9
  -3   3  -6 7756.82 632.964   4
   3  -3   6 8703.52 681.915   5
  -3   3  -6 7546.74 525.731  12
  -3   3  -6 7074.50 258.915  10
   3   3   6 6797.75 694.266   1
  -3  -3  -6 7539.54 659.612   3
   3   3   6 7799.37 677.186   7
   3  -3   6 7484.83 433.740   8
  -3  -3  -6 8179.73 473.980  12
  -3  -3  -6 7416.45 458.421   6
   3   3   6 7633.49 554.907   8
  -3   3  -6 6618.18 263.029  10
   3   3   6 7406.97 611.383   4
  -3   3  -7 1590.01 402.480   9
   3  -3   7 1375.17 225.307   8
  -3   3  -7 1770.76 340.756   4
  -3   3  -7 1105.42 130.681  10
  -3  -3  -7 1373.81 364.977   3
   3  -3   7 1823.31 404.561   5
   3   3   7 1283.60 292.570   8
  -3  -3  -7 1858.13 264.217  12
  -3   3  -7 1442.79 275.431  12
  -3  -3  -7 1408.69 239.685   6
   3   3   7 1010.55 312.678   7
  -3   3  -7 1541.02 151.010  10
  -3   3  -8 107.862 80.8368  10
  -3   3  -8 240.667 177.957  12
   3  -3   8-276.384 255.753   5
   3   3   8 107.072 218.798   8
   3  -3   8 211.149 170.448   8
  -3  -3  -8-114.010 216.665   3
   3   3   8-191.576 199.684   7
  -3   3  -8-7.76536 271.934   9
  -3   3  -8 215.260 233.068   4
  -3  -3  -8 122.190 145.773  12
   3   3   9 3393.03 484.462   7
  -3  -3  -9 3952.62 550.785   3
   3  -3   9 3794.58 400.655   8
   3  -3   9 3401.94 512.092   5
   3   3   9 4181.74 509.492   8
  -3   3  -9 4008.94 472.508  12
  -3   3  -9 4179.26 560.196   9
  -3   3  -9 4132.98 298.224  10
  -3  -3  -9 4770.40 445.228  12
  -3   3  -9 3998.27 477.996   4
  -3   3 -10 5852.20 678.058   9
   3  -3  10 6409.39 542.283   8
   3   3  10 6161.59 628.487   8
  -3   3 -10 6776.59 627.480   4
   3  -3  10 5152.01 646.947   5
  -3   3 -10 5925.93 587.496  12
  -3  -3 -10 6626.45 556.365  12
  -3   3 -10 6238.07 404.210  10
  -3  -3 -10 6786.51 751.044   3
   3   3  10 5675.01 623.831   7
  -3  -3 -10 6117.01 391.037   2
  -3   3 -11 774.984 315.257  12
  -3  -3 -11 672.797 239.766  12
  -3  -3 -11 530.485 151.909   2
   3  -3  11 912.671 387.819   5
  -3   3 -11 292.287 128.917  10
  -3   3 -11 452.849 351.250   9
   3   3  11 630.788 321.063   8
  -3  -3 -11 366.439 290.124   3
   3  -3  11 693.486 232.759   8
  -3   3 -11 791.885 259.007   4
   3   3  11 415.497 235.489   7
   3  -3  12 22831.7 1356.00   5
  -3   3 -12 21257.7 1315.64   9
  -3   3 -12 21401.2 1195.94  12
  -3   3 -12 22776.8 1140.94   4
   3   3  12 21683.7 1226.36   8
   3   3  12 19557.8 1169.88   7
  -3  -3 -12 20501.2 1269.72   3
  -3  -3 -12 21571.3 1081.31  12
  -3   3 -12 20257.4 826.693  10
   3  -3  12 20498.8 1049.55   8
  -3   3 -13 541.540 187.309  10
   3   3  13 656.944 294.976   7
  -3  -3 -13 479.077 311.631   3
   3  -3  13 330.447 390.958   5
   3  -3  13 551.935 355.792   8
   3   3  13 637.607 276.661   8
  -3   3 -13 910.044 416.386   9
  -3   3 -13 1142.97 290.815   4
   3   3  14 2121.15 483.894   8
   3  -3  14 2536.06 571.152   5
   3  -3  14 1725.98 388.220   8
  -3  -3 -14 2718.25 512.666   3
  -3   3 -14 2668.22 523.796   9
   3   3  14 1859.03 407.690   7
  -3   3 -14 3052.22 463.018   4
  -3   3 -15 6031.94 771.274   9
   3  -3  15 6957.57 856.169   5
   3  -3  15 7137.05 728.569   8
  -3   3 -15 7084.91 674.918   4
  -3  -3 -15 7753.92 854.663   3
   3   3  15 6591.56 724.164   7
   3   3  15 6273.09 766.517   8
  -3  -3 -16 1252.27 412.380  10
   3  -3  16 1804.05 579.884   5
  -3  -3 -16 1293.03 402.822   3
  -3   3 -16 1088.47 362.853   4
   3   3  16 850.506 322.736   7
  -3   3 -16 1084.78 425.503   9
   3   3  16 718.733 356.243   8
   3  -3  16 1483.03 416.476   8
  -3   3 -17 843.930 431.325   9
   3   3  17 893.646 338.905   7
  -3  -3 -17 1396.54 477.420  10
   3  -3  17 807.468 361.481   5
   3  -3  17 1137.94 397.718   8
  -3  -3 -17 1161.38 450.460   3
   3   3  17 1799.97 549.085   8
  -3   3 -18 440.397 305.228   9
   3   3  18 770.274 398.002   8
   3  -3  18 1345.53 434.508   8
  -3  -3 -18 402.634 320.709  10
  -3  -3 -18 472.999 292.116   3
   3  -3  18 975.318 497.719   5
   3  -3  19 1180.67 553.673   5
  -3  -3 -19-167.395 297.037  10
   3   3  19 132.290 334.981   8
   3  -3  19 519.723 363.955   8
  -3  -3 -19 159.595 282.499   3
  -3   3 -19 14.2630 257.894   9
   3  -3  20 355.914 468.151   5
   3   3  20 213.720 348.746   1
   3  -3  20 454.709 342.956   8
  -3  -3 -20 316.078 408.510  10
  -3  -3 -20 76.6526 271.845   3
   3   3  20 360.857 411.710   8
  -3   3 -20 91.2306 356.161   9
  -3  -3 -21 570.697 362.464   3
   3  -3  21 28.1018 386.680   5
   3   3  21 894.114 444.369   1
   3  -3  21 228.788 358.057   8
   3   3  21 374.791 426.026   8
  -3   3 -21 764.024 495.493   9
  -3  -3 -21 53.8692 349.014  10
  -3  -3 -22 1863.72 504.004  10
  -3   3 -22 1924.07 579.726   9
   3  -3  22 2545.60 764.557   5
   3   3  22 1226.44 462.289   8
   3  -3  22 2010.15 574.518   8
  -3  -3 -22 1278.71 468.370   3
   3   3  22 930.922 428.544   1
  -3  -3 -23 1215.76 469.595   3
   3   3  23 2432.59 718.127   8
   3  -3  23 605.892 336.313   8
  -3  -3 -23 1248.09 465.995  10
  -3   3 -23 927.103 391.730   9
   3   3  23 250.023 342.948   1
   3  -3  23 1213.51 656.825   5
  -3  -3 -24 194.656 259.801   3
   3  -3  24 763.347 477.985   8
   3  -3  25-70.5855 345.090   8
   3  -4 -25-90.2530 291.245   3
  -3   4  25 1064.01 554.776   8
   3  -4 -24 775.695 462.621  10
  -3  -4  24 1359.30 576.929   5
  -3   4  24 20.6161 263.337   7
   3  -4 -24 170.815 257.982   3
  -3   4  24 1165.40 524.376   8
   3   4 -24 624.187 360.816   9
   3  -4 -23 300.413 378.129  10
  -3   4  23-254.309 360.690   8
  -3  -4  23 598.612 494.193   5
   3  -4 -23-316.969 386.681   3
  -3   4  23-280.026 284.510   7
   3   4 -23-181.754 320.091   9
  -3   4  22 975.493 419.639   1
  -3  -4  22 1053.95 593.105   5
   3  -4 -22 2154.13 543.660  10
   3  -4 -22 625.227 442.535   3
  -3   4  22 1035.16 445.315   8
  -3   4  22 667.462 365.538   7
   3   4 -22 1484.21 492.520   9
   3   4 -22 657.526 318.301   4
  -3   4  21 378.537 319.189   7
   3   4 -21-71.2119 258.769   9
  -3   4  21-7.42832 335.964   8
   3  -4 -21 22.3795 257.919  10
  -3  -4  21 28.1491 361.569   5
   3  -4 -21-370.699 402.135   3
  -3   4  21-460.888 356.391   1
   3   4 -21-209.347 219.392   4
  -3   4  20 1199.92 430.463   8
  -3   4  20 1341.97 491.239   7
   3  -4 -20 979.288 417.157   3
  -3  -4  20 996.059 451.499   5
   3  -4 -20 982.481 510.218  10
   3   4 -20 1024.65 380.922   9
  -3   4  20 590.352 367.582   1
   3   4 -20 506.560 260.967   4
  -3   4  19 1305.82 411.282   1
  -3  -4  19 1889.32 544.529   5
   3  -4 -19 2637.63 600.797   3
   3   4 -19 3099.49 575.425   9
   3  -4 -19 2977.52 633.966  10
  -3   4  19 2736.15 595.490   8
   3   4 -19 3220.42 622.097   4
  -3   4  19 3137.92 627.054   7
   3   4 -18 13697.2 1155.40   9
  -3   4  18 15466.3 1218.18   8
   3  -4 -18 15548.0 1276.21  10
   3   4 -18 15015.1 1205.95   4
   3  -4 -18 15421.1 1299.02   3
  -3   4  18 13552.0 1223.43   1
  -3   4  18 14003.8 1245.84   7
  -3  -4  18 14961.5 1310.88   5
  -3  -4  17 250.674 274.508   5
   3   4 -17 543.498 349.997   4
  -3   4  17 277.936 284.032   1
  -3   4  17 355.045 255.214   7
  -3   4  17-169.867 261.695   8
   3  -4 -17 240.621 285.641   3
   3   4 -17 192.406 263.718   9
   3  -4 -17 56.8823 343.296  10
   3   4 -16 2080.66 473.448   9
   3   4 -16 2699.68 529.586   4
   3  -4 -16 2263.14 481.391   3
  -3  -4  16 2621.19 598.295   5
  -3   4  16 2554.22 599.080   7
  -3   4  16 2750.65 532.626   8
   3  -4 -16 3008.36 563.066  10
  -3   4  16 3264.75 615.634   1
   3  -4 -15 168.219 251.073   3
   3   4 -15 17.2943 259.771   9
  -3  -4  15 474.369 384.863   5
  -3   4  15 318.937 241.064   8
   3  -4 -15 730.873 344.711  10
  -3   4  15 316.868 256.007   7
   3   4 -15 230.280 221.114   4
  -3   4  15 186.697 305.446   1
  -3   4  14 305.984 291.606   1
   3   4 -14 366.077 321.445   9
   3  -4 -14 315.211 263.315  10
  -3   4  14 409.432 292.740   8
  -3  -4  14 371.885 387.356   5
   3   4 -14 417.919 320.383   4
  -3   4  14 120.423 249.195   7
   3   4 -13 297.386 205.021   4
  -3   4  13 605.088 327.164   8
  -3  -4  13 510.529 385.198   5
  -3   4  13 537.586 304.372   1
   3   4 -13 296.166 264.006   9
   3  -4 -13 545.909 293.016  10
  -3   4  13 746.628 414.088   7
  -3   4  12-65.5294 208.831   8
   3   4 -12 316.109 363.440   4
   3  -4 -12 224.098 254.275  10
  -3  -4  12 315.665 296.506   5
   3   4 -12 819.117 349.482   9
  -3   4  12 95.1035 235.252   7
  -3   4  12 142.991 320.746   1
   3  -4 -12 781.445 335.447   6
   3   4 -11 13324.2 998.637   9
  -3   4  11 14259.1 875.764   8
  -3   4  11 12262.5 1031.31   7
   3  -4 -11 11885.9 885.852  10
   3  -4 -11 12695.7 982.728   6
   3   4 -11 14137.9 1079.43   4
  -3  -4  11 12454.0 1026.00   5
   3   4 -10 1598.65 397.522   9
   3  -4 -10 1411.95 363.645  10
  -3  -4  10 1317.55 383.128   5
  -3   4  10 1623.04 324.545   8
   3   4 -10 1546.19 437.029   4
   3  -4 -10 1535.26 416.493   6
  -3   4  10 1669.91 433.870   7
   3   4  -9 301.624 318.654   4
   3   4  -9 350.189 251.924   9
  -3   4   9-0.82912 270.379   7
  -3  -4   9 323.660 231.440   5
  -3   4   9-34.4582 117.707  11
   3  -4  -9 144.493 246.657  10
   3  -4  -9 368.748 228.043   6
  -3   4   9 141.855 209.722   8
  -3  -4   8 2866.35 226.057   3
  -3   4   8 3379.05 391.867   8
  -3   4   8 3287.55 292.584  11
  -3  -4   8 3221.56 574.475   5
  -3   4   8 2956.41 514.371   7
   3  -4  -8 3188.67 498.367   6
   3   4  -8 3542.15 543.899   4
   3  -4  -8 3554.62 433.568  10
   3   4  -8 3327.54 505.838   9
   3  -4  -7 1671.88 299.665  10
   3   4  -7 1502.94 360.666   9
   3  -4  -7 1576.05 396.189   6
   3   4  -7 1668.69 446.222   4
  -3  -4   7 1662.71 208.359   3
  -3   4   7 1547.50 186.290  11
  -3  -4   7 1872.19 464.201   5
  -3   4   7 1968.35 437.581   7
   3  -4  -6 519.784 321.746   6
  -3   4   6 231.004 70.5503  11
  -3   4   6 100.808 253.954   7
  -3  -4   6 323.026 119.473   3
  -3  -4   6 1014.99 377.868   5
   3   4  -6 386.546 255.365   4
   3  -4  -6 262.634 204.025  10
   3   4  -6 719.008 256.816   9
   3   4  -5 2113.00 220.560   8
  -3  -4   5 2410.25 287.038   3
   3  -4  -5 2916.13 488.147   6
  -3   4   5 2567.61 479.632   7
  -3  -4   5 2365.27 271.433  11
  -3  -4   5 2522.93 480.714   5
   3   4  -5 3084.92 510.675   4
   3  -4  -5 2591.63 311.722  10
   3   4  -5 2496.80 447.322   9
  -3  -4   5 1848.61 150.067  10
  -3   4   4 3874.76 548.727   4
   3   4  -4 4518.05 586.410   4
   3  -4  -4 3639.92 231.476   8
  -3  -4   4 4228.42 570.077   5
   3  -4  -4 4037.46 369.493  10
  -3   4   4 4056.32 566.098   7
   3   4  -4 4206.75 556.157   9
  -3  -4   4 3720.87 241.580  10
  -3  -4   4 4155.68 383.053   3
   3   4  -4 3378.80 251.580   8
  -3  -4   4 3861.16 294.560  11
   3  -4  -4 3743.83 504.416   6
  -3  -4   3-6.45763 58.2544  12
   3   4  -3 12.2014 224.355   9
  -3  -4   3 115.947 170.408   3
   3   4  -3 90.8532 82.5652   8
   3  -4  -3 68.2458 44.9353   8
   3  -4  -3 217.751 260.130   6
   3   4  -3 248.303 262.026   4
  -3   4   3 477.211 335.330   4
  -3   4   3 408.888 304.159   7
  -3  -4   3-70.8152 267.339   5
  -3  -4   3 62.8399 69.0461  11
   3  -4  -3 442.904 211.422   5
   3  -4  -3 197.264 138.291  10
   3   4  -2 2146.27 428.374   7
  -3   4   2 1502.15 401.827   9
   3  -4  -2 2242.40 358.209   5
   3   4  -2 1279.73 157.806   8
  -3   4   2 2286.68 433.581   4
  -3  -4   2 1293.08 120.000  12
  -3  -4   2 1838.27 291.952   3
   3   4  -2 1312.54 346.053   4
  -3   4   2 2099.61 421.900   7
   3  -4  -2 1348.09 338.970   6
   3  -4  -2 1417.61 203.846  10
  -3   4   1 115.267 291.302   9
   3   4  -1 219.683 270.155   4
   3   4  -1 580.665 328.166   7
   3   4  -1-20.7461 77.5664   8
  -3   4   1 147.318 241.527   4
   3  -4  -1 414.524 242.673   5
  -3  -4   1 348.342 226.653   3
  -3   4   1 46.5951 202.377   7
   3  -4  -1 81.9395 79.8303  10
  -3  -4   0 13747.4 817.304   3
  -3   4   0 13478.4 1029.93   9
   3  -4   0 13324.7 806.250   5
  -3   4   0 15373.8 1007.86   4
   3   4   0 13060.2 949.873   4
   3   4   0 13592.5 958.422   7
   3   4   0 13022.5 952.989   1
  -3   4   0 13697.5 925.408   7
   3   4   0 13114.9 500.248   8
   3   4   1 4125.73 562.292   7
   3   4   1 3649.52 557.513   1
  -3   4  -1 3776.94 491.377   7
   3   4   1 3651.99 291.973   8
  -3   4  -1 3419.57 567.929   9
   3   4   1 4145.75 543.266   4
  -3  -4  -1 3938.56 482.806   3
   3  -4   1 3808.41 477.912   5
  -3   4  -1 4037.45 553.922   4
   3  -4   1 3490.30 238.483  11
   3   4   2 2746.67 482.732   4
  -3   4  -2 3106.17 555.316   9
   3   4   2 3513.51 537.745   1
   3   4   2 2887.76 294.252   8
  -3  -4  -2 2411.72 406.826   3
   3  -4   2 3454.78 472.416   5
  -3   4  -2 2474.07 425.417   7
   3   4   2 3472.59 514.510   7
  -3   4  -2 3320.07 516.296   4
  -3  -4  -3 620.028 296.431   3
   3   4   3 576.354 278.545   4
   3  -4   3 267.002 191.832   5
   3   4   3-114.218 141.858   8
  -3   4  -3 463.582 332.146   9
   3   4   3 422.580 362.392   1
  -3   4  -3 327.147 120.284  12
  -3  -4  -3 126.320 51.2307  12
   3   4   3 376.306 249.099   7
  -3   4  -3 356.394 227.846   7
  -3   4  -3 264.322 216.369   4
  -3  -4  -3 298.735 190.598   6
   3  -4   4 1172.20 331.733   5
  -3   4  -4 547.245 152.888  12
  -3   4  -4 788.776 289.533   7
  -3   4  -4 1029.33 417.316   9
   3   4   4 937.543 218.557   8
  -3  -4  -4 687.549 114.751  12
   3   4   4 80.8866 227.824   4
   3   4   4 541.495 261.983   7
   3   4   4 728.927 387.684   1
  -3  -4  -4 1099.98 254.977   6
  -3   4  -4 562.821 303.329   4
  -3  -4  -4 743.617 252.805   3
   3   4   5 7300.67 806.198   1
   3   4   5 7107.44 695.241   4
  -3  -4  -5 7994.53 740.687   3
  -3   4  -5 7843.54 517.639  12
   3  -4   5 7358.34 695.207   5
   3   4   5 7836.60 770.821   7
   3   4   5 7069.98 532.316   8
  -3  -4  -5 7543.72 386.602  12
  -3   4  -5 8609.93 859.667   9
  -3  -4  -5 7774.66 554.182   6
  -3   4  -5 8006.74 742.441   4
  -3  -4  -6 158.166 242.989   3
   3   4   6 138.872 254.298   7
  -3   4  -6 68.9302 235.897   9
   3   4   6 112.176 171.159   8
   3  -4   6-38.5744 93.0237   8
   3   4   6 7.21958 251.929   4
  -3  -4  -6 117.481 216.458   6
  -3   4  -6 86.2071 236.646   4
   3  -4   6 137.862 238.788   5
   3   4   6 144.655 266.617   1
  -3   4  -7 5445.97 628.895   4
  -3   4  -7 4734.11 674.812   9
  -3  -4  -7 5273.92 663.527   3
   3   4   7 6250.88 781.859   1
   3  -4   7 4711.80 341.175   8
   3  -4   7 5002.23 624.034   5
   3   4   7 5094.30 507.844   8
   3   4   7 5168.60 613.156   4
   3   4   7 4815.69 625.630   7
  -3  -4  -7 5235.64 472.511   6
   3   4   8 2701.80 416.203   8
  -3   4  -8 3482.88 609.752   9
  -3  -4  -8 2578.74 506.620   3
  -3   4  -8 3312.15 517.525   4
   3  -4   8 2776.56 506.195   5
   3  -4   8 2495.52 287.071   8
   3   4   8 3293.05 601.634   1
  -3  -4  -8 2617.18 358.439   6
   3   4   8 2577.56 504.816   7
  -3  -4  -9 3565.96 553.049   3
   3   4   9 3596.76 477.210   8
   3  -4   9 4052.54 602.696   5
   3  -4   9 3139.34 351.465   8
  -3   4  -9 3130.70 585.922   9
  -3  -4  -9 3340.08 374.209   6
  -3   4  -9 3465.37 544.009   4
   3   4   9 3294.32 608.594   1
   3   4   9 3498.80 575.954   7
   3   4  10 609.198 252.661   8
   3   4  10 915.926 345.869   7
  -3  -4 -10 601.391 354.471   3
   3  -4  10 366.844 267.118   5
  -3   4 -10 1086.86 433.565   9
   3  -4  10 741.664 245.860   8
   3   4  10 1699.69 505.587   1
  -3   4 -10 1390.01 373.459   4
   3  -4  11 1473.62 428.580   5
   3  -4  11 1228.36 301.863   8
   3   4  11 1496.56 381.496   7
  -3  -4 -11 2030.60 479.298   3
   3   4  11 2322.16 561.024   1
  -3   4 -11 1688.44 394.197   4
  -3   4 -11 1347.95 462.854   9
   3   4  11 1618.66 385.529   8
   3   4  12 75.7095 211.447   8
   3  -4  12-61.3590 320.679   5
   3   4  12 107.951 281.031   1
   3  -4  12 116.335 169.910   8
  -3  -4 -12 46.6953 280.219   3
  -3   4 -12-9.34499 193.518   4
   3   4  12 128.513 252.051   7
  -3   4 -12 541.482 393.096   9
   3   4  13 2455.21 593.053   1
  -3  -4 -13 3411.79 626.905   3
   3   4  13 3206.26 554.493   8
   3  -4  13 2969.49 619.470   5
   3  -4  13 2017.81 366.350   8
  -3   4 -13 2481.26 471.204   4
   3   4  13 2576.58 521.426   7
  -3   4 -13 2589.88 558.230   9
  -3  -4 -14 1275.40 432.903   3
   3   4  14 681.290 310.902   7
   3  -4  14 1436.65 540.033   5
   3  -4  14 1073.00 311.451   8
  -3   4 -14 794.447 363.801   9
   3   4  14 238.638 309.298   1
  -3   4 -14 1129.00 394.941   4
  -3  -4 -14 969.257 372.453  10
   3   4  14 691.296 349.738   8
   3   4  15 1212.10 500.971   1
   3   4  15 886.124 348.521   7
   3   4  15 1852.32 482.196   8
  -3   4 -15 1743.14 432.002   4
  -3  -4 -15 1140.49 437.934   3
  -3   4 -15 1753.43 513.638   9
   3  -4  15 1849.37 556.737   5
  -3  -4 -15 1362.96 436.368  10
   3   4  16 489.295 331.607   1
   3   4  16-156.253 281.034   7
  -3  -4 -16-180.581 338.621  10
  -3   4 -16 161.975 310.538   9
   3  -4  16 350.488 439.302   5
   3   4  16-39.9841 227.554   8
  -3  -4 -16 191.537 266.091   3
   3  -4  17 6149.82 910.240   5
  -3   4 -17 5962.40 841.003   9
  -3  -4 -17 4784.09 774.870   3
  -3  -4 -17 5640.42 797.298  10
   3   4  17 5262.55 768.318   7
   3   4  17 5486.79 882.670   1
   3   4  17 5741.57 790.776   8
  -3  -4 -18 6105.31 845.057  10
  -3   4 -18 5743.61 898.309   9
   3  -4  18 5706.85 948.353   5
   3   4  18 5486.64 801.120   8
   3   4  18 4239.56 675.672   7
  -3  -4 -18 5812.97 858.890   3
   3   4  18 4690.02 858.550   1
  -3  -4 -19 542.393 362.107  10
  -3  -4 -19 903.214 497.335   3
   3   4  19 456.212 349.450   8
  -3   4 -19 352.459 427.359   9
   3   4  19-178.251 259.340   1
   3  -4  19-306.609 449.104   5
   3   4  20 588.414 436.745   1
   3   4  20-357.870 392.816   8
   3  -4  20 297.794 494.518   5
  -3  -4 -20-183.817 308.073  10
  -3  -4 -20-231.873 308.700   3
  -3   4 -20-45.5623 341.019   9
  -3   4 -21 130.529 340.422   9
   3  -4  21 573.291 493.892   5
   3   4  21 156.439 364.567   1
   3   4  21-61.3070 283.838   8
  -3  -4 -21 134.074 306.586   3
  -3  -4 -21 510.430 437.850  10
  -3  -4 -22 789.135 418.717   3
   3   4  22 852.904 443.891   1
   3   4  22 1505.03 578.535   8
  -3   4 -22 836.400 548.260   9
  -3   5  23-146.785 337.898   7
  -3   5  22 227.262 371.942   7
   3  -5 -22 491.184 476.230   3
   3  -5 -22 272.741 372.107  10
   3   5 -22 524.159 428.167   9
   3   5 -21 4.04083 327.246   4
   3  -5 -21-370.312 421.608   3
  -3   5  21-409.346 372.626   7
   3  -5 -21-151.040 283.689  10
  -3  -5  21-357.388 405.410   5
   3   5 -21 3.35575 318.215   9
  -3   5  20 804.302 440.755   7
  -3   5  20 441.694 387.601   8
   3  -5 -20 152.602 342.736  10
  -3  -5  20 473.456 497.200   5
   3  -5 -20-109.630 296.689   3
   3   5 -20-120.987 259.639   9
   3   5 -20 68.2384 272.986   4
   3   5 -19 165.118 251.174   4
  -3   5  19 284.319 408.373   8
  -3  -5  19 678.153 531.296   5
   3  -5 -19-306.734 427.533   3
  -3   5  19-119.416 262.780   7
   3   5 -19 277.849 345.304   9
   3  -5 -19 176.115 378.777  10
   3   5 -18 689.579 424.400   9
  -3  -5  18 453.571 292.367   5
   3  -5 -18 330.610 291.723   3
  -3   5  18 256.238 285.364   8
   3   5 -18 677.716 359.432   4
  -3   5  18 251.693 373.061   7
   3  -5 -18 1347.33 495.706  10
  -3  -5  17 863.441 542.913   5
   3   5 -17 60.5023 259.433   9
   3  -5 -17 218.393 375.674   3
  -3   5  17 59.8004 299.153   7
   3  -5 -17 336.881 282.243  10
   3   5 -17 420.178 359.737   4
  -3   5  17 44.0021 226.463   8
   3   5 -16 1698.41 518.249   9
  -3   5  16 1818.57 429.992   8
  -3  -5  16 1503.29 523.681   5
   3  -5 -16 1782.63 449.037  10
  -3   5  16 1922.17 562.303   7
   3   5 -16 2198.30 637.672   4
   3  -5 -16 1062.76 354.648   3
   3   5 -15 433.031 406.279   9
  -3   5  15 201.514 279.288   7
  -3   5  15 278.087 198.680   8
  -3  -5  15 383.552 372.846   5
   3   5 -15-61.5449 320.280   4
   3  -5 -15-8.32588 227.745  10
   3  -5 -15 317.007 330.236   3
   3   5 -14 106.065 261.170   4
   3  -5 -14 266.862 318.507   3
   3   5 -14-90.4922 234.462   9
  -3   5  14 205.463 239.113   8
  -3   5  14 85.6075 285.503   7
  -3  -5  14 197.474 287.635   5
   3  -5 -14 286.994 283.366  10
   3   5 -13 2696.65 540.857   4
   3   5 -13 3770.95 657.919   9
   3  -5 -13 2706.63 569.314   3
   3  -5 -13 2927.82 514.182  10
  -3  -5  13 2866.61 574.929   5
  -3   5  13 3059.97 632.210   7
   3  -5 -13 3358.95 596.300   6
   3  -5 -12 3021.16 558.955   6
  -3  -5  12 2864.71 623.426   5
   3   5 -12 3597.83 628.490   9
   3   5 -12 4181.95 695.554   4
   3  -5 -12 3781.85 567.247  10
  -3   5  12 4403.55 703.455   7
   3   5 -11 6308.11 801.656   4
   3  -5 -11 5795.59 651.102  10
  -3  -5  11 5349.32 761.589   5
   3   5 -11 5875.46 775.470   9
   3  -5 -11 5598.15 741.612   6
  -3   5  11 5126.00 757.578   7
   3  -5 -10 841.672 298.074  10
  -3  -5  10 256.941 328.109   5
   3  -5 -10 291.239 286.028   6
   3   5 -10 420.049 334.394   4
   3   5 -10 667.679 348.239   9
  -3   5  10 270.616 319.161   7
   3  -5  -9 502.709 307.921   6
  -3   5   9 853.245 377.638   7
   3  -5  -9 519.243 258.826  10
   3   5  -9 778.201 296.701   9
   3   5  -9 733.649 364.995   4
  -3  -5   9 927.705 407.860   5
   3   5  -8 464.371 319.776   9
   3  -5  -8 270.455 247.146  10
  -3  -5   8 418.316 307.109   5
  -3   5   8 571.774 343.784   7
   3  -5  -8 299.848 309.375   6
   3   5  -8 430.343 360.083   4
   3   5  -7 2166.78 501.635   9
  -3   5   7 1940.67 507.279   7
  -3  -5   7 1899.28 474.453   5
   3  -5  -7 2049.76 454.889   6
   3  -5  -7 2008.02 354.888  10
   3   5  -7 1707.38 453.369   4
   3   5  -6 338.997 337.261   9
   3   5  -6 667.089 390.965   4
   3  -5  -6 844.255 351.296   6
   3  -5  -6-119.224 190.334  10
  -3  -5   6 448.580 366.163   5
  -3   5   6 0.96536 259.491   7
  -3  -5   6 18.8973 151.405   3
   3  -5  -5 1310.74 422.918   6
  -3   5   5 958.668 381.892   7
   3   5  -5 957.556 384.292   9
  -3  -5   5 933.624 364.005   5
   3   5  -5 569.725 388.970   4
  -3  -5   5 688.417 230.220   3
   3  -5  -5 762.861 229.305  10
   3  -5  -4 351.362 282.238   6
   3   5  -4 565.897 390.556   9
   3  -5  -4 39.4085 127.617  10
  -3  -5   4-23.2622 260.552   5
   3  -5  -4 305.642 209.566   5
   3   5  -4 687.705 389.682   4
  -3   5   4 17.0580 260.906   7
  -3  -5   4 178.891 161.898   3
  -3   5   4 791.249 364.799   4
   3   5  -3 14308.9 1132.09   4
   3  -5  -3 13578.0 922.468   5
  -3  -5   3 13306.2 803.579   3
  -3   5   3 12346.3 1042.13   4
  -3   5   3 12585.3 1061.03   7
   3  -5  -3 13478.2 1025.34   6
   3  -5  -3 12586.9 620.009  10
  -3  -5   3 13793.5 1085.04   5
  -3  -5   2 6563.55 760.951   5
  -3   5   2 7361.14 797.632   4
   3  -5  -2 7099.99 749.171   6
  -3   5   2 6431.55 768.568   7
   3  -5  -2 5793.36 384.997  10
   3  -5  -2 6760.00 654.150   5
  -3  -5   2 6375.41 587.667   3
   3   5  -2 5941.37 772.620   4
   3   5  -1 7234.76 808.415   7
  -3  -5   1 7075.23 644.176   3
  -3   5   1 7933.42 886.983   9
  -3   5   1 7002.56 789.432   7
   3  -5  -1 6177.70 636.936   5
   3   5  -1 6628.25 807.178   4
  -3   5   1 7251.35 797.762   4
   3   5   0 9449.88 927.262   7
  -3  -5   0 7919.84 698.592   3
   3  -5   0 8980.60 768.389   5
  -3   5   0 10860.4 1045.86   9
  -3   5   0 10032.4 945.999   4
  -3   5   0 9090.97 872.412   7
   3   5   0 8569.27 865.488   4
  -3   5  -1 555.046 362.522   9
   3   5   1 290.283 348.451   4
  -3  -5  -1 219.116 242.791   3
   3  -5   1 170.498 192.902   5
  -3   5  -1 295.002 329.498   4
  -3   5  -1 247.077 279.973   7
   3   5   1 166.170 258.956   7
  -3   5  -2 7036.51 759.041   7
  -3  -5  -2 6301.90 672.737   3
  -3   5  -2 6076.83 758.090   4
   3   5   2 6286.03 800.241   7
  -3   5  -2 6980.21 838.378   9
   3   5   2 6561.98 780.718   4
   3  -5   2 6887.73 694.520   5
   3   5   3-17.3772 272.544   7
  -3   5  -3 218.911 259.879   7
   3  -5   3-79.7214 245.619   5
   3   5   3-182.715 262.851   1
  -3   5  -3-298.763 304.893   9
  -3  -5  -3 370.787 270.358   3
   3   5   3 159.451 227.031   4
  -3   5  -3 404.237 268.227   4
  -3  -5  -3-216.506 186.799   6
  -3   5  -4 15265.9 1229.99   9
   3  -5   4 14993.5 1034.76   5
  -3  -5  -4 16381.1 1114.38   3
   3   5   4 14033.8 1103.89   4
  -3   5  -4 14094.5 1045.54   7
  -3  -5  -4 14709.5 885.541   6
  -3   5  -4 13783.8 1086.43   4
   3   5   4 14821.9 1215.92   1
   3   5   4 14660.6 1182.31   7
   3   5   5 9473.70 984.728   1
   3  -5   5 8974.52 824.405   5
   3   5   5 8599.50 870.921   4
  -3  -5  -5 10289.4 908.439   3
  -3   5  -5 9496.72 925.940   4
  -3  -5  -5 8921.08 681.126   6
   3   5   5 8501.59 572.101   8
  -3   5  -5 7855.13 899.635   9
   3   5   5 9513.79 983.308   7
  -3   5  -6 5929.89 810.754   9
   3  -5   6 5765.39 704.380   5
   3   5   6 6286.04 531.100   8
  -3  -5  -6 5918.04 566.148   6
   3   5   6 5580.39 809.863   1
  -3   5  -6 6731.74 801.333   4
   3   5   6 5702.53 800.472   7
  -3  -5  -6 6426.00 746.604   3
   3   5   6 6559.56 795.423   4
   3   5   7 577.944 378.693   7
  -3   5  -7 1035.33 442.035   9
   3  -5   7 580.055 339.909   5
   3   5   7-68.8658 245.175   4
  -3  -5  -7 300.724 193.543   6
   3   5   7 325.889 345.165   1
  -3  -5  -7 92.8005 231.050   3
  -3   5  -7 648.759 326.469   4
   3   5   7 179.898 182.186   8
   3   5   8 5265.22 759.467   7
  -3   5  -8 6639.48 768.284   4
  -3   5  -8 6128.83 850.661   9
   3   5   8 5267.33 539.927   8
   3   5   8 6305.82 852.959   1
  -3  -5  -8 5978.68 768.854   3
   3  -5   8 5907.43 749.873   5
  -3  -5  -9 110.360 329.965   3
  -3   5  -9 354.563 409.595   9
   3   5   9 783.036 423.237   1
  -3   5  -9 70.9653 301.560   4
   3  -5   9 184.605 367.082   5
   3   5   9-128.712 216.917   8
   3   5   9 362.826 352.280   7
  -3  -5 -10 2381.82 482.368  10
   3   5  10 2990.60 476.686   8
   3   5  10 3200.44 629.201   7
  -3  -5 -10 3271.42 588.126   3
   3  -5  10 3907.58 671.222   5
  -3   5 -10 3384.36 675.433   9
   3   5  10 2813.48 627.420   1
  -3   5 -10 3142.12 583.107   4
   3  -5  11-25.6076 254.517   5
   3   5  11-154.735 288.515   1
  -3  -5 -11 193.123 271.954  10
  -3   5 -11 555.650 406.822   9
   3   5  11-296.866 283.983   8
  -3   5 -11 197.224 283.471   4
   3   5  11 547.850 369.388   7
  -3  -5 -11-176.019 208.338   3
   3   5  12 422.137 378.868   1
   3   5  12 261.344 331.691   7
   3  -5  12 131.097 305.006   5
  -3   5 -12 853.124 503.786   9
   3   5  12 199.605 253.211   8
  -3   5 -12 186.385 268.406   4
  -3  -5 -12-42.4051 256.169  10
  -3  -5 -12 301.317 288.579   3
  -3  -5 -13 338.714 250.801   3
   3  -5  13 492.742 358.842   5
  -3  -5 -13 571.009 306.156  10
   3   5  13 373.990 319.591   8
   3   5  13-366.265 391.906   1
   3   5  13 353.433 314.458   7
  -3   5 -13 40.2475 271.275   4
  -3   5 -13 457.508 430.340   9
  -3   5 -14 239.140 395.036   9
   3  -5  14 939.641 467.636   5
   3   5  14 611.875 420.608   1
  -3  -5 -14 781.431 416.367   3
   3   5  14 96.1137 243.118   8
   3   5  14 790.883 376.560   7
  -3  -5 -14 10.4995 306.757  10
  -3   5 -14 249.569 234.646   4
   3   5  15 299.054 328.643   7
  -3  -5 -15 906.965 413.737  10
  -3  -5 -15 302.177 332.037   3
  -3   5 -15 633.159 324.424   4
  -3   5 -15 810.725 446.354   9
   3   5  15 309.310 273.347   8
   3   5  15 521.467 357.514   1
   3  -5  15 419.976 362.309   5
  -3  -5 -16 826.936 418.727   3
   3   5  16 1176.97 472.690   8
  -3  -5 -16 1328.43 442.900  10
   3  -5  16 479.945 352.599   5
   3   5  16 993.272 445.655   1
  -3   5 -16 506.525 387.579   9
   3   5  16 262.164 382.778   7
  -3  -5 -17 1666.31 518.232   3
  -3   5 -17 1731.72 531.661   9
   3   5  17 1485.65 502.507   7
   3  -5  17 2149.76 644.822   5
   3   5  17 1169.41 438.937   8
   3   5  17 1857.16 605.047   1
  -3  -5 -17 924.252 420.003  10
  -3  -5 -18 235.534 239.546   3
  -3   5 -18 738.330 448.683   9
   3   5  18-187.904 362.310   8
   3   5  18-45.4965 370.316   1
   3  -5  18 379.750 382.422   5
  -3  -5 -18 186.914 356.458  10
   3   5  18 264.595 344.276   7
  -3  -5 -19 2095.79 646.894   3
   3   5  19 2303.71 572.176   8
  -3   5 -19 856.456 495.333   9
   3   5  19 1339.76 520.504   1
  -3  -5 -19 1553.95 503.925  10
   3  -5  19 2444.35 671.370   5
  -3  -5 -20 108.430 334.695  10
   3   5  20-562.274 450.846   1
   3   5  20 453.487 367.554   8
  -3   5 -20 430.887 428.891   9
   3   5  21 564.006 415.040   8
   3   6 -20 2709.32 661.214   4
   3  -6 -20 2245.28 576.052  10
  -3   6  20 3122.23 767.088   7
   3   6 -20 2424.09 631.898   9
  -3  -6  19 565.784 476.338   5
   3   6 -19 98.7952 259.350   9
   3   6 -19 661.342 459.484   4
  -3   6  19 1083.97 566.060   7
   3  -6 -19 532.752 382.900  10
   3   6 -18 710.986 373.126   9
   3  -6 -18 1270.35 448.994   3
  -3  -6  18 935.253 440.713   5
   3  -6 -18 1068.78 409.936  10
  -3   6  18 824.788 494.617   7
   3   6 -18 1319.94 566.892   4
  -3   6  17 258.854 395.646   7
  -3  -6  17 109.002 350.342   5
   3  -6 -17 455.512 315.279   3
   3  -6 -17 178.960 254.633  10
   3   6 -17-313.432 374.890   9
   3   6 -17 646.672 470.379   4
   3  -6 -16 136.617 215.291  10
   3   6 -16 526.487 359.590   9
  -3  -6  16 1107.74 545.440   5
  -3   6  16 380.336 357.887   7
   3   6 -16 450.194 455.769   4
   3  -6 -16 149.969 322.662   3
   3  -6 -15 908.955 341.234  10
  -3   6  15 2403.70 654.044   7
   3  -6 -15 2546.31 638.615   3
  -3  -6  15 1767.23 604.236   5
   3   6 -15 1741.51 580.412   4
   3   6 -15 836.229 343.361   9
   3   6 -14 2933.59 698.691   4
  -3  -6  14 1884.71 600.286   5
   3  -6 -14 2050.63 553.109   3
   3  -6 -14 2451.59 525.458  10
  -3   6  14 2054.65 627.046   7
   3   6 -14 2580.99 608.873   9
  -3   6  13 160.634 384.030   7
   3  -6 -13 406.703 290.133  10
  -3  -6  13-211.711 337.403   5
   3  -6 -13 382.935 337.418   3
   3   6 -13 334.567 286.970   9
   3   6 -13 299.419 413.642   4
   3  -6 -12-23.5810 292.498   6
   3   6 -12 582.294 537.439   4
   3   6 -12 145.016 262.923   9
  -3   6  12 541.223 350.468   7
   3  -6 -12 506.516 395.005   3
  -3  -6  12 823.923 455.536   5
   3  -6 -12 515.743 297.298  10
   3  -6 -11 43.2940 240.821   3
  -3  -6  11 314.914 367.101   5
   3   6 -11 190.796 262.363   9
  -3   6  11 297.695 331.172   7
   3  -6 -11 274.379 235.843  10
   3   6 -11-67.7782 242.627   4
   3  -6 -11-275.735 371.718   6
   3  -6 -10 151.533 261.893   6
   3   6 -10 245.423 371.460   9
  -3  -6  10 328.818 363.103   5
   3  -6 -10-61.8508 210.078   3
   3  -6 -10-30.1626 219.756  10
  -3   6  10 350.239 377.403   7
   3   6 -10-16.0045 340.812   4
  -3   6   9 692.126 412.656   7
   3   6  -9 654.183 368.885   9
  -3  -6   9-36.4384 383.629   5
   3   6  -9 1440.40 550.200   4
   3  -6  -9 480.910 218.435  10
   3  -6  -9 1026.05 380.372   6
   3   6  -8 1947.48 545.494   9
  -3   6   8 2493.96 616.706   7
   3   6  -8 1954.99 613.004   4
  -3  -6   8 1675.03 493.121   5
   3  -6  -8 1454.18 459.486   6
  -3  -6   7 11750.5 1131.83   5
  -3   6   7 9348.26 1072.36   7
   3   6  -7 11618.9 1124.85   9
   3   6  -7 11436.5 1164.06   4
   3  -6  -7 11730.3 1047.27   6
   3   6  -6 497.839 362.357   9
   3  -6  -6 98.1950 280.182   6
   3  -6  -6-170.184 253.688   5
  -3  -6   6 449.584 272.692   5
  -3   6   6 633.843 367.116   7
   3   6  -6 427.579 400.367   4
   3   6  -5 11469.4 1100.77   9
  -3   6   5 12287.0 1191.66   7
   3   6  -5 14164.9 1271.35   4
  -3  -6   5 12677.6 1167.67   5
   3  -6  -5 13059.8 1010.64   5
   3  -6  -5 12111.7 1055.84   6
   3  -6  -4 7355.31 826.872   6
  -3   6   4 7299.68 920.415   7
  -3  -6   4 6933.71 643.248   3
   3   6  -4 6912.98 891.234   4
  -3  -6   4 7526.44 938.219   5
   3  -6  -4 6271.78 736.874   5
  -3   6   4 7097.37 933.928   4
   3  -6  -3 2755.43 556.340   6
  -3   6   3 2033.35 522.246   7
  -3  -6   3 3024.17 614.719   5
  -3   6   3 2624.30 624.763   4
  -3  -6   3 1984.15 381.112   3
   3  -6  -3 1672.32 428.567   5
   3   6  -3 1645.35 497.249   4
  -3   6   2 619.281 430.044   7
   3  -6  -2 438.587 247.885   5
  -3  -6   2 693.094 398.365   5
  -3  -6   2 489.776 257.740   3
   3   6  -2 720.569 402.210   4
   3  -6  -2 732.302 357.431   6
  -3   6   2 799.703 407.465   4
  -3  -6   1 4631.35 705.088   5
  -3  -6   1 3661.97 521.117   3
   3  -6  -1 3109.50 589.660   6
   3   6  -1 3289.77 643.342   4
  -3   6   1 3351.13 656.425   4
  -3   6   1 4012.01 682.083   7
   3  -6  -1 3476.27 567.514   5
   3  -6   0 10238.2 931.699   5
  -3  -6   0 10048.4 1049.53   5
  -3  -6   0 10568.5 881.631   3
  -3   6   0 10645.1 1060.06   7
  -3   6   0 10985.9 1083.18   4
  -3   6   0 10494.1 1152.38   9
   3   6   0 8942.40 997.298   4
   3   6   0 11976.4 1162.72   7
   3  -6   0 11940.9 1122.65   6
   3   6   1 444.942 345.190   7
  -3   6  -1 879.585 380.158   4
  -3  -6  -1 120.694 206.602   3
   3  -6   1 201.471 264.896   5
   3   6   1 1228.73 482.306   4
  -3   6  -1 916.864 572.155   9
  -3   6  -1 958.757 454.751   7
   3  -6   2 36.0312 250.370   5
  -3   6  -2 704.874 479.617   9
  -3  -6  -2 170.965 258.118   3
   3   6   2 682.871 478.334   7
   3   6   2 37.4071 255.694   4
  -3   6  -2 59.8130 278.021   4
  -3  -6  -2 197.132 222.302   6
  -3   6  -2 381.771 326.957   7
  -3  -6  -3 4724.53 660.908   3
   3  -6   3 4882.44 684.218   5
  -3   6  -3 5190.65 754.675   7
  -3   6  -3 4956.92 752.682   4
   3   6   3 3931.20 704.532   4
   3   6   3 4584.42 769.598   7
  -3   6  -3 4863.24 805.138   9
  -3  -6  -3 4193.15 550.370   6
  -3  -6  -4 3317.06 603.199   3
   3   6   4 3104.91 613.977   4
  -3   6  -4 4863.04 836.757   9
  -3  -6  -4 3153.82 489.687   6
   3  -6   4 3560.12 591.758   5
  -3   6  -4 3956.62 667.669   4
   3   6   4 3671.56 693.626   7
  -3   6  -5 2549.55 661.722   9
   3  -6   5 2840.63 552.775   5
   3   6   5 3006.93 653.206   4
  -3   6  -5 3221.99 651.901   4
  -3  -6  -5 2864.97 545.634   3
   3   6   5 2649.72 613.288   7
  -3  -6  -6 413.270 237.027  10
  -3  -6  -6 418.721 287.542   3
   3   6   6 194.584 291.983   4
   3   6   6-379.866 365.182   7
   3  -6   6-119.320 224.692   5
  -3   6  -6 292.077 434.786   4
  -3   6  -6 142.264 359.688   9
   3  -6   7 451.671 307.235   5
   3   6   7 742.642 431.156   1
  -3  -6  -7 441.246 358.565   3
   3   6   7-244.728 315.409   7
  -3  -6  -7-155.354 202.662  10
  -3   6  -7 193.114 386.277   9
  -3   6  -7 64.9797 288.401   4
  -3   6  -8-28.7458 270.935   4
  -3   6  -8-312.396 318.523   9
  -3  -6  -8 53.4991 321.259   3
   3   6   8-342.065 311.170   1
   3  -6   8 569.955 350.606   5
  -3  -6  -8 310.099 230.472  10
   3   6   8 94.0454 255.689   7
  -3   6  -9 1648.37 478.587   4
  -3   6  -9 1796.16 582.818   9
  -3  -6  -9 1755.03 538.287   3
   3  -6   9 1952.79 560.389   5
  -3  -6  -9 721.868 294.045  10
   3   6   9 968.519 521.476   7
   3   6   9 1784.80 556.350   1
   3   6  10 5880.45 898.478   7
   3   6  10 6846.66 998.443   1
   3  -6  10 7249.77 927.038   5
  -3   6 -10 6139.69 874.471   4
  -3  -6 -10 7256.44 947.314   3
  -3  -6 -10 6420.94 775.910  10
  -3   6 -10 5840.88 892.890   9
  -3  -6 -11 2188.22 617.111   3
   3  -6  11 1753.78 607.301   5
  -3   6 -11 2870.62 720.520   9
   3   6  11 1627.08 554.989   1
  -3   6 -11 2523.95 587.957   4
  -3  -6 -11 1917.08 474.673  10
   3   6  11 2146.85 586.381   7
   3  -6  12-93.9284 346.388   5
  -3  -6 -12 208.434 375.046   3
  -3   6 -12 62.0569 269.400   4
   3   6  12-191.639 353.198   7
   3   6  12-93.8370 336.729   1
  -3  -6 -12-220.235 272.313  10
  -3   6 -12-132.308 278.955   9
  -3   6 -13 895.915 519.240   9
   3   6  13 777.664 374.471   7
   3  -6  13 703.704 339.995   5
  -3  -6 -13 639.746 333.559   3
   3   6  13 664.582 460.919   1
  -3   6 -13 261.527 250.031   4
  -3  -6 -13 549.739 359.093  10
   3  -6  14 170.273 366.454   5
  -3   6 -14 177.199 367.251   9
  -3  -6 -14-71.0547 245.243   3
  -3   6 -14 31.4191 216.910   4
   3   6  14-259.467 399.447   1
  -3  -6 -14 245.358 360.105  10
   3   6  14-151.964 336.591   7
  -3   6 -15 255.397 329.666   4
  -3  -6 -15 348.638 345.416   3
   3   6  15 168.200 337.293   7
   3   6  15 914.512 491.315   1
  -3   6 -15 650.209 396.659   9
  -3  -6 -15-246.448 346.231  10
   3  -6  15 787.060 535.575   5
  -3  -6 -16-85.5446 294.540   3
   3  -6  16 558.056 525.375   5
   3   6  16 491.805 425.374   7
   3   6  16 475.420 406.343   1
  -3   6 -16 907.507 553.811   9
  -3  -6 -16-250.727 329.135  10
   3   6  17 373.642 341.089   7
   3  -6  17 500.485 473.227   5
  -3  -6 -17 663.016 470.993  10
  -3   6 -17 860.289 463.906   9
   3   6  17 751.945 447.798   1
   3   6  18 171.413 313.634   7
  -3  -6 -18 405.778 420.130  10
   3   7 -17-0.78069 274.426   9
   3   7 -16 795.313 605.475   4
   3   7 -16 138.901 344.490   9
   3   7 -15 1254.08 490.557   9
  -3  -7  15 1566.62 610.307   5
  -3   7  15 1508.03 613.653   7
   3   7 -15 1585.89 664.927   4
   3   7 -14-579.179 495.217   9
   3  -7 -14-211.688 302.287   3
  -3   7  14 545.884 463.223   7
  -3  -7  14-491.931 437.784   5
   3   7 -14-7.11041 349.075   4
   3   7 -13-290.851 350.328   9
  -3  -7  13-265.321 328.650   5
   3  -7 -13-30.0960 277.786   3
   3   7 -13 366.771 449.610   4
  -3   7  13 394.024 349.262   7
  -3  -7  12 4017.66 828.011   5
   3  -7 -12 4548.08 799.934   3
   3   7 -12 4551.93 852.399   4
   3   7 -12 4108.03 788.296   9
  -3   7  12 3066.99 769.126   7
   3   7 -11-11.1134 359.395   9
  -3   7  11-108.173 312.984   7
   3  -7 -11 9.83692 277.940   3
   3   7 -11 955.388 492.759   4
  -3  -7  11 252.963 375.318   5
  -3   7  10 366.306 292.737   7
  -3  -7  10 887.988 475.772   5
   3  -7 -10 252.180 372.966   3
   3   7 -10 737.208 397.965   4
   3   7  -9 1900.06 584.705   9
   3  -7  -9 1660.03 490.101   6
  -3   7   9 1257.44 514.574   7
   3  -7  -9 1445.99 496.687   3
  -3  -7   9 700.831 445.621   5
   3   7  -9 2470.01 687.917   4
  -3   7   8 918.224 461.956   7
   3   7  -8 462.986 262.686   9
   3   7  -8 626.319 461.979   4
  -3  -7   8 366.966 343.100   5
   3  -7  -8 816.707 472.119   3
   3  -7  -8 165.920 351.066   6
   3   7  -7-202.484 330.480   4
  -3  -7   7 172.931 404.198   5
   3  -7  -7 61.4007 311.622   3
   3  -7  -7 345.051 324.517   6
  -3   7   7-514.605 435.250   7
   3   7  -6 262.389 281.277   4
  -3  -7   6 614.185 368.833   5
   3  -7  -6 448.530 332.792   3
  -3   7   6 1091.63 482.019   7
   3  -7  -6 416.389 320.231   6
   3   7  -5 2285.98 648.018   4
  -3  -7   5 2141.68 620.226   5
   3  -7  -5 1923.90 485.169   3
  -3   7   5 3079.95 712.300   7
   3  -7  -5 1043.04 340.910   6
   3  -7  -4-129.562 239.050   3
  -3  -7   4 452.052 372.110   5
   3  -7  -4-127.049 211.185   5
   3  -7  -4 830.875 466.143   6
   3   7  -4 940.089 476.195   4
  -3   7   4 184.208 389.302   7
  -3   7   3 524.860 380.525   4
   3   7  -3 204.697 345.378   4
   3  -7  -3 152.457 360.959   6
   3  -7  -3 179.659 227.304   5
  -3  -7   3-533.343 367.702   5
   3  -7  -3 0.52099 176.051   3
  -3   7   3 340.075 405.495   7
   3  -7  -2 683.496 305.848   5
   3   7  -2 1226.42 502.659   4
  -3  -7   2 1412.44 506.512   5
   3  -7  -2 1457.74 426.517   3
  -3   7   2 1571.53 577.316   4
   3  -7  -2 842.940 423.540   6
  -3   7   2 1058.73 404.059   7
   3  -7  -1-149.513 203.279   3
  -3   7   1 362.109 429.864   4
   3  -7  -1-228.316 291.017   6
   3   7  -1-548.436 414.529   4
  -3   7   1 106.914 241.657   7
  -3  -7   1-84.7559 272.981   5
   3  -7  -1 98.9170 258.300   5
   3  -7   0 2827.26 648.149   6
  -3  -7   0 1695.72 440.562   3
  -3  -7   0 840.086 334.351   6
   3  -7   0 1206.61 376.277   5
  -3  -7   0 1934.20 522.042   5
   3  -7   0 279.490 227.733   3
   3   7   0 1292.18 454.239   4
  -3   7   0 1601.06 528.884   7
  -3   7   0 2174.84 588.244   4
  -3  -7  -1 594.239 400.107   5
  -3   7  -1 525.175 339.041   7
  -3  -7  -1 910.915 372.738   6
  -3   7  -1 635.096 478.294   4
  -3  -7  -1 1051.44 381.989   3
   3   7   1 944.527 470.289   4
   3  -7   1 1063.85 413.632   5
   3  -7   1 942.621 465.055   6
   3   7   2 3411.87 756.021   7
   3   7   2 2119.29 572.163   4
  -3  -7  -2 1254.83 366.356   3
  -3   7  -2 2046.21 580.000   7
   3  -7   2 1205.76 399.892   5
  -3  -7  -2 2107.25 559.957   5
  -3   7  -2 2857.56 695.989   4
  -3   7  -2 997.173 469.402   9
   3  -7   3 911.890 351.335   5
  -3   7  -3 1935.75 559.759   4
  -3   7  -3 1468.45 581.763   9
   3   7   3 1549.56 538.235   4
  -3  -7  -3 1443.85 479.810   5
  -3  -7  -3 1003.92 364.209   3
   3   7   3 1589.30 511.054   7
  -3   7  -4 518.469 477.026   9
   3  -7   4 177.717 232.091   5
  -3  -7  -4 724.924 347.786   3
   3   7   4 116.919 335.482   7
   3   7   4 436.152 386.265   4
  -3   7  -4 533.448 411.004   4
   3  -7   5 762.393 326.108   5
   3   7   5 654.337 471.217   7
  -3  -7  -5 470.491 329.426   3
  -3   7  -5 535.161 441.734   4
   3   7   5 391.030 431.447   4
  -3   7  -5 763.018 509.824   9
   3   7   6 1029.88 562.934   7
   3   7   6 440.482 453.883   4
  -3  -7  -6 170.599 350.931   3
   3  -7   6 99.7948 257.100   5
  -3   7  -6 21.4262 421.405   9
  -3   7  -6 100.144 307.047   4
   3   7   7 200.922 436.402   7
  -3  -7  -7 333.582 355.969   3
  -3   7  -7 897.489 459.870   4
   3  -7   7 470.544 410.236   5
  -3   7  -7 292.629 288.189   9
  -3  -7  -8 5453.50 836.383   3
   3   7   8 6587.17 1039.40   7
  -3   7  -8 6703.65 1067.87   9
   3  -7   8 5899.94 883.156   5
  -3   7  -8 6349.06 994.391   4
  -3   7  -9 810.002 467.591   9
   3  -7   9 701.362 444.313   5
  -3  -7  -9-345.841 275.797   3
   3   7   9 401.700 386.339   7
  -3   7  -9 288.275 414.044   4
  -3   7 -10 141.093 346.276   4
   3  -7  10 426.314 342.964   5
  -3   7 -10 236.523 443.105   9
   3   7  10-164.249 342.051   7
  -3  -7 -10 267.859 344.296   3
   3  -7  11 774.310 433.613   5
  -3  -7 -11 516.827 352.173   3
  -3   7 -11-153.691 343.710   9
  -3   7 -11 151.480 384.690   4
   3   7  11 73.4318 365.326   7
  -3  -7 -12-200.369 408.450   3
   3  -7  12 253.527 380.883   5
  -3   7 -12 457.432 352.204   9
  -3   7 -12 313.397 350.788   4
   3   7  12 455.901 461.710   7
  -3   7 -13-512.437 483.133   9
  -3   7 -13 494.555 427.925   4
   3  -7  13-663.283 472.895   5
   3   7  13-193.893 400.181   7
   3   7  14 204.324 386.558   7
  -3   7 -14 368.739 402.562   4
   3   8 -12 819.805 494.559   9
   3   8 -11 1861.42 649.643   9
  -3  -8   9 32.9814 324.508   5
   3  -8  -9-216.328 371.999   3
   3  -8  -8 1523.91 519.433   3
  -3  -8   8 1453.50 453.361   5
   3  -8  -7 641.562 451.156   3
  -3  -8   7 198.797 375.554   5
  -3   8   7 609.002 379.338   7
   3   8  -6 268.501 382.817   4
  -3  -8   6-110.302 391.435   5
   3  -8  -6 728.904 441.351   3
  -3   8   6 172.053 387.017   7
   3  -8  -5 582.399 398.853   6
   3   8  -5 772.866 520.550   4
  -3   8   5 227.619 372.411   7
   3  -8  -5 403.837 295.368   3
  -3  -8   5 569.580 423.539   5
   3   8  -4 532.702 454.114   4
  -3   8   4 869.241 442.927   7
   3  -8  -4 349.981 214.060   3
  -3  -8   4 1147.16 450.916   5
   3  -8  -4 166.957 332.046   6
   3  -8  -3 1775.94 564.436   6
  -3  -8   3 1187.95 514.859   5
   3   8  -3 1728.03 634.182   4
  -3   8   3 1944.04 698.920   7
   3   8  -2 596.070 436.568   4
  -3  -8   2-78.5143 376.620   5
   3  -8  -2 763.591 472.621   6
  -3   8   2-144.951 333.700   7
   3  -8  -1 56.0327 317.940   6
  -3   8   1 567.934 470.045   4
  -3  -8   1-464.097 493.285   5
  -3   8   1 444.562 439.486   7
   3   8  -1-377.764 517.796   4
  -3  -8   0 451.372 395.893   5
   3  -8   0 1443.12 466.192   6
   3   8   0 1835.43 649.576   4
  -3   8   0 1383.26 516.221   7
  -3   8   0 686.748 511.535   4
   3  -8   1-676.284 417.279   6
  -3  -8  -1-477.883 428.234   5
   3   8   1-176.923 467.567   4
  -3   8  -1 285.388 416.220   4
  -3  -8  -2 897.147 480.845   5
  -3   8  -2 666.675 451.571   4
   3  -8   2-298.983 417.219   6
   3   8   2 429.759 367.111   4
   3  -8   3-624.824 574.496   6
  -3   8  -3 146.536 476.973   4
   3   8   3-847.526 571.215   4
  -3  -8  -3-185.724 360.454   5
  -3  -8  -4-421.973 419.348   5
  -3   8  -4 126.129 329.617   4
   3   8   4 490.198 560.723   4
   3  -8   4-303.024 476.958   6
  -3  -8  -4-537.130 365.856   3
  -3   8  -5 1045.26 604.323   9
  -3  -8  -5 848.812 472.379   5
   3  -8   5-114.405 310.220   5
  -3   8  -5-70.5992 353.152   4
   3   8   5 57.2986 371.709   7
  -3  -8  -5 193.527 306.920   3
  -3   8  -6 2085.08 691.031   9
  -3  -8  -6 858.070 371.228   3
   3  -8   6 1936.81 587.310   5
  -3   8  -6 1197.37 650.514   4
  -3  -8  -6 1561.83 541.676   5
  -3  -8  -7 584.791 339.236   3
   3  -8   7 512.600 431.775   5
   3  -8   8 630.927 435.288   5
   3  -8   9 525.541 448.639   5
   4   0 -28 905.524 432.469  10
  -4   0  27-290.716 387.869   8
   4   0 -27 83.6697 298.474  10
  -4   0  26 777.759 495.023   5
  -4   0  26 601.342 402.515   8
   4   0 -26 728.818 396.567  10
  -4   0  25 318.240 356.451   8
   4   0 -25 118.258 311.209  10
  -4   0  25-317.696 389.567   5
   4   0 -24 272.391 334.678  10
  -4   0  24 92.9975 380.846   5
  -4   0  24-153.908 421.936   8
  -4   0  23-401.019 315.542   5
  -4   0  23-257.268 286.523   7
  -4   0  23-146.140 321.952   8
   4   0 -23-6.56883 309.861  10
  -4   0  22 2414.05 551.853   5
  -4   0  22 2474.50 582.896   8
  -4   0  22 2147.59 485.233   7
   4   0 -22 3526.45 614.486  10
  -4   0  21 276.491 368.236   5
  -4   0  21 3.46686 212.256   7
   4   0 -21 359.671 310.231  10
   4   0 -20 20341.5 1324.72  10
  -4   0  20 17753.7 1182.43   7
  -4   0  20 17825.1 1275.15   5
  -4   0  20 17994.9 1299.94   8
   4   0 -20 18736.1 994.642   3
  -4   0  19 73.4483 274.577   5
  -4   0  19 17.4602 342.575   8
   4   0 -19-89.5680 218.505  10
  -4   0  19 358.833 277.156   7
   4   0 -19 106.680 135.406   3
   4   0 -18 961.655 237.641   3
   4   0 -18 1146.04 355.316  10
  -4   0  18 787.504 337.212   8
  -4   0  18 1316.95 394.099   7
  -4   0  18 1860.44 459.635   5
  -4   0  17 109.978 370.710   8
   4   0 -17 312.916 228.337   3
   4   0 -17-37.4564 306.095  10
  -4   0  17 123.678 283.539   5
   4   0 -16 51163.6 1815.68  10
  -4   0  16 49849.3 1765.82   5
  -4   0  16 53518.9 1920.44   8
   4   0 -16 48557.7 1741.33   2
   4   0 -16 50993.0 1471.92   3
  -4   0  15 631.486 360.199   8
  -4   0  15 243.936 276.978   5
   4   0 -15 413.510 272.539  10
   4   0 -15-59.7704 186.852   2
   4   0 -14 2603.08 422.477  10
   4   0 -14 2412.09 387.762   2
  -4   0  14 2528.99 408.355   5
  -4   0  14 3140.67 495.881   8
  -4   0  13 142.890 223.883   5
   4   0 -13-30.5139 159.079   2
  -4   0  13 16.4149 215.366   8
   4   0 -13 152.812 186.498  10
  -4   0  12 6190.11 532.314   5
   4   0 -12 6051.48 561.936   2
  -4   0  12 6853.76 625.941   8
   4   0 -12 6951.53 573.289  10
   4   0 -11 43.0346 162.666   2
  -4   0  11 101.263 151.773   5
   4   0 -11 175.910 201.944  10
  -4   0  11 425.071 224.311   8
  -4   0  10 76735.3 1569.79   5
   4   0 -10 80873.5 1795.58   2
   4   0 -10 79285.2 1712.60  10
  -4   0  10 76274.1 1101.71   1
  -4   0  10 80911.6 1820.33   8
   4   0  -9 98.4078 173.180   2
  -4   0   9 40.9102 130.131   5
   4   0  -9 117.716 151.593  10
  -4   0   9 73.9549 71.9530   1
  -4   0   9 134.174 224.691   8
   4   0  -8 43404.7 1144.77  10
  -4   0   8 42847.5 1013.87   5
   4   0  -8 44784.2 1220.32   2
  -4   0   8 46280.6 1250.54   8
  -4   0   8 41032.4 661.876   1
  -4   0   7 30.1759 100.204   5
   4   0  -7 237.956 156.975   2
   4   0  -7-36.9543 112.807  10
  -4   0   6 77654.2 1129.63   5
   4   0  -6 81501.4 1173.29   5
   4   0  -6 81304.2 1391.01  10
  -4   0   5 124.683 83.5938   5
   4   0  -5 21.0173 72.8022   5
  -4   0   4 58385.9 1094.99  11
  -4   0   4 57388.7 803.220   5
   4   0  -4 58785.6 1060.52  10
  -4   0   3 103.815 106.378  11
   4   0  -3 36.6061 88.3218  10
   4   0  -2 125204. 1471.09   3
  -4   0   2 128583. 1502.43   6
   4   0  -2 128073. 1499.45  10
  -4   0   2 130897. 1535.54  11
   4   0  -2 126012. 1501.78   6
  -4   0   1 43.1705 81.5847  11
   4   0  -1-93.5061 86.7989   6
  -4   0   1 9.94930 81.9152   3
   4   0  -1-42.1729 93.9175  10
  -4   0   1 180.612 91.3673   6
  -4   0   0 774969. 3103.38   6
  -4   0   0 757792. 3721.09  11
   4   0   0 769458. 3753.85   8
  -4   0  -1 24.3861 111.095   3
   4   0   1 72.4322 124.329   8
  -4   0  -1 61.3996 110.357  11
   4   0   1 48.8206 77.5703   6
   4   0   2 234095. 2270.48   8
  -4   0  -2 231138. 2198.77   3
  -4   0  -2 232685. 2233.24  11
  -4   0  -3 198.461 141.626   3
   4   0   3 73.4200 117.862   8
  -4   0  -3 215.081 126.838  11
   4   0   4 36369.6 1061.04   5
  -4   0  -4 35942.4 940.417   3
  -4   0  -4 35254.6 976.709  11
   4   0   4 35748.6 1000.47   8
  -4   0  -5 24.3237 120.981   3
   4   0   5 240.668 163.744   8
   4   0   5-74.6644 168.108   5
   4   0   6 21670.6 880.303   8
  -4   0  -6 20635.6 777.311   3
   4   0   6 19098.7 397.516   7
   4   0   6 20890.5 927.547   5
  -4   0  -7 111.582 116.544   3
  -4   0  -7 12.3992 38.3766   4
   4   0   7-91.0809 183.682   8
   4   0   7 45.1563 53.4196   7
   4   0   7-43.0238 186.510   5
  -4   0  -8 1068.23 270.179  12
  -4   0  -8 857.540 97.3129   4
   4   0   8 1060.20 131.103   7
   4   0   8 1070.72 315.542   8
  -4   0  -8 768.318 193.211   3
   4   0   8 946.135 326.472   5
   4   0   9 15.1965 70.8265   7
  -4   0  -9 7.87587 48.2896   4
   4   0   9 371.573 251.182   8
  -4   0  -9 172.043 208.745  12
  -4   0  -9 30.7384 130.676   3
   4   0   9-56.6329 237.652   5
   4   0  10 113.413 262.500   5
  -4   0 -10 169.186 211.048  12
   4   0  10 433.738 306.389   8
  -4   0 -10 213.469 148.751   3
  -4   0 -10 288.611 95.6624   4
   4   0  10 505.000 114.879   7
  -4   0 -11 12.2016 79.7469   4
   4   0  11 29.0632 85.6868   7
  -4   0 -11 102.038 164.380   3
   4   0  11 434.207 216.499   8
   4   0  11 356.849 324.982   5
  -4   0 -11-7.91697 185.589  12
  -4   0 -12 20853.9 1149.13  12
  -4   0 -12 21474.1 996.993   3
   4   0  12 21387.7 1248.94   5
   4   0  12 23830.8 1230.75   8
   4   0  12 19166.9 657.837   7
  -4   0 -12 20626.1 612.851   4
  -4   0 -13-83.4464 160.962   3
  -4   0 -13 111.874 93.9727   4
   4   0  13 145.779 319.843   5
  -4   0 -13 18.3607 226.598  12
   4   0  13-146.699 122.970   7
   4   0  13 605.053 379.022   8
   4   0  14 8612.11 922.199   5
  -4   0 -14 11013.7 499.637   4
   4   0  14 10568.9 916.313   8
   4   0  14 9274.80 506.682   7
  -4   0 -14 9224.93 829.552  12
  -4   0 -14 9843.68 722.658   3
  -4   0 -15 177.008 267.107  12
  -4   0 -15 70.8912 168.013   3
   4   0  15 276.900 356.576   8
   4   0  15 112.367 349.908   5
  -4   0 -16 33333.9 1396.40   3
   4   0  16 35544.6 1740.57   8
  -4   0 -16 33476.1 1671.60  12
   4   0  16 33403.6 1804.90   5
  -4   0 -17 105.037 229.738  12
   4   0  17 270.604 413.207   5
  -4   0 -17-200.517 156.224   3
   4   0  17 781.539 435.982   8
   4   0  18 2259.05 575.254   8
  -4   0 -18 2134.18 563.977  12
  -4   0 -18 1371.49 339.036   3
  -4   0 -18 2332.71 531.051  10
   4   0  19 0.55747 292.673   8
  -4   0 -19-96.6620 313.752  10
   4   0  20 3494.00 705.889   8
  -4   0 -20 2125.63 531.786  10
   4   0  21 513.778 447.464   8
  -4   0 -21-252.857 298.065  10
   4   0  22 10620.1 1184.44   8
  -4   0 -22 9687.42 1053.76  10
  -4   0 -23-539.972 397.204  10
   4   0  23-137.656 390.478   8
  -4   0 -24 2562.02 615.125  10
   4   0  24 3026.98 766.934   8
  -4   0 -25-106.697 318.351  10
  -4  -1  28 554.977 580.658   5
   4   1 -28 256.310 247.072  10
  -4  -1  27 300.436 529.936   5
  -4   1  27-451.583 344.357   8
   4  -1 -27 198.841 360.503  10
  -4  -1  27 839.405 417.745   8
   4   1 -27 8.34241 236.487  10
  -4  -1  26-95.1731 415.054   5
  -4   1  26 581.056 483.815   8
  -4  -1  26 497.861 411.615   8
   4   1 -26-35.3034 268.278  10
   4  -1 -26 704.395 432.044  10
  -4   1  25 1945.32 620.661   8
   4   1 -25 1372.47 458.746  10
  -4  -1  25 2122.74 634.828   8
  -4  -1  25 1765.70 639.086   5
   4  -1 -25 1038.44 476.414  10
  -4   1  24 2285.51 669.808   8
  -4  -1  24 2111.33 606.846   8
   4   1 -24 2068.95 500.023  10
  -4  -1  24 1397.60 568.341   5
   4  -1 -24 1293.36 411.655  10
  -4   1  23 351.610 292.195   7
  -4  -1  23 341.599 413.510   5
   4  -1 -23 160.329 342.874  10
  -4  -1  23 428.364 337.530   8
  -4   1  23 187.211 401.105   8
   4   1 -23 279.287 311.585  10
  -4  -1  22 12429.5 1171.39   8
   4   1 -22 11189.9 1010.17  10
  -4  -1  22 11890.4 1169.12   5
  -4   1  22 11736.4 1139.78   8
  -4   1  22 9623.74 942.917   7
   4  -1 -22 11745.7 1116.27  10
   4  -1 -22 10844.6 896.276   3
  -4   1  21 861.262 369.303   7
  -4  -1  21 386.724 346.363   5
  -4   1  21 1355.63 486.521   8
  -4  -1  21 998.190 403.681   8
   4   1 -21 1055.43 392.411  10
   4  -1 -21 1342.34 337.674   3
   4  -1 -21 1014.44 418.553  10
  -4  -1  20 905.844 375.265   8
  -4   1  20 207.373 249.758   7
   4  -1 -20 149.364 173.907   3
  -4   1  20 347.147 339.577   8
   4  -1 -20-0.81987 234.560   2
   4  -1 -20 322.440 325.635  10
   4   1 -20 253.616 256.350  10
  -4  -1  20 920.340 408.783   5
  -4   1  19 1.32230 254.484   5
  -4   1  19 174.236 190.595   1
   4  -1 -19 743.458 384.256  10
  -4  -1  19 763.929 378.983   5
   4  -1 -19 220.251 201.685   3
  -4   1  19 471.408 319.440   8
  -4  -1  19 707.245 367.567   8
   4   1 -19 272.063 292.174  10
  -4   1  19 354.750 274.063   7
   4  -1 -19 171.437 221.924   2
  -4  -1  18 2276.89 480.118   5
   4  -1 -18 1969.88 409.623   2
  -4   1  18 2302.70 483.973   8
  -4  -1  18 1660.09 430.254   8
   4  -1 -18 2495.47 415.324   3
  -4   1  18 1646.41 393.644   7
  -4   1  18 2148.06 445.637   5
   4   1 -18 2188.85 428.658  10
   4  -1 -18 2520.17 494.812  10
  -4   1  18 1625.10 314.248   1
   4  -1 -17 8516.57 822.864  10
  -4   1  17 7009.00 711.225   7
  -4  -1  17 8027.52 808.102   8
   4   1 -17 7695.78 712.407  10
   4   1 -17 7887.66 483.106   3
  -4   1  17 7948.76 642.660   1
   4  -1 -17 8471.94 763.179   2
   4  -1 -17 7417.08 672.902   3
  -4   1  17 8462.64 840.013   8
  -4   1  17 7388.27 723.245   5
  -4  -1  17 7444.29 799.153   5
  -4   1  16 2489.90 445.954   7
  -4  -1  16 3607.49 548.058   5
   4   1 -16 2912.52 454.639  10
   4   1 -16 2375.03 272.532   3
  -4   1  16 2145.11 467.988   8
  -4   1  16 2048.55 416.943   5
  -4   1  16 2421.60 369.616   1
   4  -1 -16 3386.13 521.142  10
  -4  -1  16 1904.50 439.333   8
   4  -1 -16 2327.40 409.445   2
  -4   1  15 10551.4 863.852   8
   4   1 -15 9862.87 497.332   3
  -4  -1  15 9491.90 788.848   5
  -4   1  15 9908.70 767.067   5
   4  -1 -15 11526.8 877.744  10
  -4  -1  15 10631.2 838.150   8
   4   1 -15 10482.5 758.409  10
  -4   1  15 9577.21 759.807   7
   4  -1 -15 10418.9 779.147   2
  -4   1  15 9669.86 658.987   1
   4  -1 -14 645.428 275.927   2
  -4  -1  14 244.045 237.685   5
  -4   1  14 320.169 193.660   1
  -4   1  14 301.800 257.791   8
   4   1 -14 167.150 95.8885   3
  -4  -1  14 341.795 271.337   8
  -4   1  14 555.387 264.567   5
  -4   1  14 438.045 254.917   7
   4   1 -14 228.153 182.455  10
   4  -1 -14 609.122 284.144  10
  -4   1  13 171.729 157.526   1
   4  -1 -13 195.262 210.561   2
  -4   1  13 725.543 303.046   8
  -4  -1  13 390.473 301.114   8
   4   1 -13 276.521 227.464  10
  -4   1  13 461.424 273.015   7
  -4   1  13-211.442 242.292   5
  -4  -1  13 220.124 229.962   5
   4  -1 -13 124.441 203.498  10
  -4  -1  12 86.8288 182.977   5
  -4   1  12-60.9701 204.389   5
   4   1 -12 85.2937 155.158  10
  -4   1  12-148.444 195.076   7
  -4   1  12 345.758 295.820   8
  -4  -1  12 499.370 287.195   8
   4  -1 -12 229.173 224.970   2
  -4   1  12 4.31979 157.540   1
   4  -1 -12 146.456 238.331  10
  -4   1  11 566.956 176.912   1
  -4   1  11 545.761 247.758   7
   4  -1 -11 664.687 225.919  10
  -4   1  11 521.423 158.636   5
   4   1 -11 293.116 173.847  10
  -4   1  11 977.844 287.078   8
  -4  -1  11 744.977 244.102   8
  -4  -1  11 846.484 264.868   5
  -4   1  10 5162.00 412.146   5
  -4   1  10 4860.33 489.784   8
  -4  -1  10 5301.58 489.886   5
   4  -1 -10 4587.87 455.946  10
  -4   1  10 5209.11 409.115   1
  -4  -1  10 5740.99 557.583   8
   4   1 -10 4911.64 415.290  10
  -4   1  10 5363.07 500.704   7
  -4   1   9 4452.85 356.126   5
  -4   1   9 4396.97 370.357   1
   4   1  -9 4318.34 375.330  10
  -4  -1   9 4951.39 452.397   5
   4  -1  -9 4704.14 428.166  10
  -4   1   9 4330.51 442.897   7
  -4   1   9 4613.42 446.012   8
  -4   1   8 2996.50 265.124   5
   4   1  -8 3086.21 305.928  10
  -4  -1   8 2563.81 318.441   5
  -4   1   8 3118.48 360.197   8
  -4   1   8 2684.79 346.149   7
   4  -1  -8 3276.31 348.911  10
  -4   1   8 2811.62 289.172   1
   4  -1  -7 18893.4 762.921  10
   4   1  -7 18586.8 481.916   3
   4   1  -7 19997.5 598.171   9
   4   1  -7 18143.7 661.901  10
   4   1  -7 19005.6 796.254   2
  -4   1   7 19692.1 816.139   7
  -4   1   7 17854.2 548.716   5
  -4   1   7 20832.4 807.564   8
  -4  -1   7 18375.3 751.879   5
   4  -1  -7 18308.6 531.151   5
  -4  -1   6 19839.1 752.869   5
   4  -1  -6 21058.6 484.104   5
   4  -1  -6 21820.6 772.143  10
  -4   1   6 20835.3 796.447   7
   4   1  -6 20476.7 507.875   3
   4  -1  -6 21705.6 890.085   6
   4   1  -6 21224.1 558.625   9
   4   1  -6 20770.3 785.956   2
   4   1  -6 20339.5 665.441  10
   4   1  -5 88013.6 1327.38  10
   4  -1  -5 87401.8 1660.25   6
   4  -1  -5 88065.9 801.232   5
   4   1  -5 87512.5 1081.39   3
   4   1  -5 90938.6 1038.70   9
  -4  -1   5 87204.8 1501.09   5
  -4   1   5 87070.9 1532.20   7
   4  -1  -5 88297.1 1457.58  10
   4   1  -5 87909.9 1519.76   2
   4   1  -4 43576.8 656.736   9
  -4   1   4 42354.3 932.580  11
  -4  -1   4 42777.1 960.871  11
   4  -1  -4 41152.5 1101.17   6
  -4  -1   4 42619.4 799.366   3
   4   1  -4 42858.9 788.546   3
   4   1  -4 42746.3 981.855   2
   4   1  -4 42428.3 648.954   1
  -4   1   4 44378.7 1031.84   7
  -4  -1   4 39932.9 987.784   5
   4  -1  -4 43818.2 959.180  10
   4   1  -4 41810.0 895.193  10
  -4  -1   4 42292.3 639.204   9
   4   1  -3 971.055 117.525   9
   4   1  -3 796.942 163.489  10
   4  -1  -3 844.990 207.255   6
  -4   1   3 681.010 141.786  11
  -4   1   3 817.712 183.666   7
  -4  -1   3 756.112 102.399   9
  -4  -1   3 1017.06 146.369   3
   4  -1  -3 862.312 166.445  10
   4   1  -3 779.979 133.790   3
   4   1  -3 1002.40 157.871   2
  -4  -1   3 966.343 173.270  11
  -4   1   3 478.212 137.453   9
  -4  -1   2 19003.3 575.284   3
   4  -1  -2 19939.6 588.209  10
  -4   1   2 19181.6 595.861   7
  -4   1   2 18096.6 579.003  11
  -4   1   2 18510.6 610.645   9
  -4  -1   2 18333.1 582.848  11
  -4  -1   2 18266.7 541.970   2
   4  -1  -2 18699.5 679.320   6
  -4  -1   2 17648.0 448.677   9
   4   1  -2 18356.3 540.539   2
  -4   1   1 178898. 1793.81  11
   4  -1  -1 185537. 1252.81   5
   4  -1  -1 176691. 1699.10   7
   4  -1  -1 186343. 1736.74  10
  -4  -1   1 187251. 1825.59  11
  -4   1   1 176479. 1939.36   9
   4   1  -1 181301. 1814.50   4
  -4  -1   1 181020. 1847.66   3
  -4   1   1 182609. 1272.26   5
  -4   1   1 179290. 1699.62   7
  -4  -1   1 178594. 1478.84   2
   4  -1  -1 179871. 2052.29   6
   4   1  -1 178656. 1880.69   8
   4   1   0 16636.0 606.522   8
   4   1   0 16533.5 527.978   4
   4  -1   0 17306.5 530.679  10
   4  -1   0 18257.0 480.808   5
  -4  -1   0 17446.5 611.626   3
   4  -1   0 17995.7 541.881   8
   4  -1   0 17650.7 500.061   7
  -4   1   0 16712.7 563.948  11
  -4   1   0 17301.2 526.090  10
  -4   1   0 18326.6 646.366   9
  -4   1   0 18420.3 506.792   7
  -4   1   0 17584.8 471.925   5
   4  -1   0 17245.0 646.000   6
  -4  -1   0 17157.7 567.204  11
  -4  -1  -1 427556. 2832.24  11
  -4   1  -1 418226. 2889.43  11
   4  -1   1 423464. 2237.83   7
  -4  -1  -1 428271. 2447.11   4
  -4   1  -1 442129. 2298.14   7
   4  -1   1 424734. 2658.47   4
  -4   1  -1 425773. 3230.74   9
   4  -1   1 425744. 2669.53   5
   4   1   1 421174. 3063.86   8
  -4  -1  -1 414925. 3128.80   3
   4  -1   1 432012. 2723.99   8
  -4   1  -2 44409.5 1105.50   9
   4  -1   2 42673.6 658.249   7
  -4   1  -2 43203.9 991.072  11
   4   1   2 43694.4 913.284   7
  -4  -1  -2 43068.4 1070.99   3
   4   1   2 42931.1 791.519   4
   4  -1   2 45289.2 929.777   8
  -4   1  -2 44189.8 672.407   7
   4   1   2 43900.6 1041.39   8
  -4  -1  -2 45422.3 769.822   4
  -4   1  -2 45869.0 838.455   4
   4  -1   2 46176.3 986.291   5
   4  -1   2 44374.4 844.593   4
  -4  -1  -2 45092.4 967.085  11
   4  -1   3 4591.46 336.056   8
   4  -1   3 4617.57 355.658   5
  -4   1  -3 4217.76 346.639  11
   4  -1   3 3977.15 258.279   4
  -4  -1  -3 4062.11 367.917   3
   4   1   3 4554.55 373.981   8
  -4  -1  -3 4413.81 336.159  11
  -4  -1  -3 4467.16 245.668   4
   4  -1   3 4208.12 191.566   7
  -4   1  -3 4583.56 196.345   7
  -4   1  -3 4354.03 262.823   4
   4   1   3 4209.11 294.002   7
  -4   1  -3 4901.56 411.794   9
   4   1   3 3991.87 235.925   4
   4  -1   4 8116.31 365.281   4
  -4   1  -4 9003.21 463.413   3
  -4  -1  -4 8948.99 542.141   3
   4  -1   4 8351.78 247.619   7
   4   1   4 9065.04 341.603   4
  -4  -1  -4 8839.96 487.107  11
  -4  -1  -4 8718.30 327.615   4
  -4   1  -4 9440.07 380.400   4
   4  -1   4 9060.02 486.631   8
   4  -1   4 8851.30 527.975   5
   4   1   4 8385.75 417.049   7
   4   1   4 9945.18 561.053   8
   4   1   5 77872.3 1611.48   8
   4  -1   5 76392.6 1479.78   8
   4  -1   5 77246.0 1612.35   5
  -4  -1  -5 76784.0 1626.13   3
  -4   1  -5 75026.0 1347.90   3
  -4  -1  -5 73402.2 948.053   4
   4   1   5 71945.5 1247.33   7
  -4   1  -5 75690.5 1076.08   4
   4  -1   5 73103.7 1081.07   4
   4  -1   6 80329.5 1608.07   8
   4  -1   6 77155.9 1720.04   5
   4   1   6 79101.8 1728.71   8
  -4  -1  -6 74631.7 989.326   4
  -4  -1  -6 77007.6 1696.92   3
   4   1   6 74117.2 1309.01   7
  -4   1  -6 79571.4 1133.91   4
  -4   1  -6 75907.4 1389.53   3
  -4  -1  -7 813.834 234.358   3
   4  -1   7 1481.35 346.983   5
   4  -1   7 978.071 239.211   8
  -4  -1  -7 787.978 124.775   4
   4   1   7 767.271 250.640   8
  -4   1  -7 604.629 158.333   3
   4  -1   7 735.648 91.5747   7
  -4   1  -7 814.883 233.150  12
   4   1   7 715.416 157.374   7
  -4   1  -7 770.154 137.423   4
   4  -1   8 9362.69 694.802   5
   4   1   8 9620.74 693.369   8
   4  -1   8 10111.6 663.301   8
  -4  -1  -8 9195.40 610.357  12
  -4   1  -8 8607.35 501.484   3
  -4   1  -8 9384.54 656.039  12
  -4  -1  -8 9838.42 669.694   3
   4   1   8 8833.90 492.825   7
  -4  -1  -8 9099.49 377.829   4
  -4   1  -8 9624.88 430.875   4
   4  -1   8 8629.89 306.148   7
  -4  -1  -9 736.560 129.095   4
  -4   1  -9 1275.25 186.220   4
   4  -1   9 1145.65 344.111   5
  -4  -1  -9 1125.84 276.086  12
   4   1   9 784.411 270.472   8
   4  -1   9 938.938 262.630   8
  -4  -1  -9 936.003 268.339   3
  -4   1  -9 1171.62 311.234  12
   4   1   9 1011.48 197.619   7
   4  -1   9 902.344 118.101   7
  -4   1  -9 572.489 159.707   3
   4  -1  10 40826.8 1424.67   8
  -4   1 -10 40365.4 947.226   4
   4   1  10 38895.8 1472.51   8
  -4  -1 -10 39779.8 1404.20   3
   4  -1  10 36803.5 722.955   7
   4   1  10 36796.9 1066.82   7
  -4   1 -10 39687.5 1447.38  12
  -4   1 -10 38318.2 1118.72   3
  -4  -1 -10 38029.8 1365.63  12
   4  -1  10 38372.9 1521.44   5
   4   1  11 602.337 323.616   8
  -4   1 -11 141.182 112.067   4
   4  -1  11 172.089 87.1349   7
  -4   1 -11 327.357 155.524   3
  -4  -1 -11-180.789 196.799  12
   4   1  11 391.863 169.368   7
  -4  -1 -11 180.634 203.044   3
   4  -1  11 330.058 342.347   5
  -4   1 -11-129.504 195.890  12
   4  -1  11 554.511 306.223   8
   4   1  12 724.269 208.238   7
  -4   1 -12 765.076 179.013   4
   4  -1  12 1233.21 386.120   8
   4  -1  12 412.428 340.249   5
  -4   1 -12 1051.91 246.208   3
   4  -1  12 713.887 136.849   7
  -4   1 -12 576.900 295.093  12
  -4  -1 -12 1031.74 303.284  12
  -4  -1 -12 955.215 308.660   3
   4   1  12 1058.18 389.343   8
  -4   1 -13 1099.94 339.167  12
  -4  -1 -13 1293.45 349.896   3
  -4   1 -13 1077.64 203.546   4
  -4  -1 -13 1490.70 356.990  12
   4   1  13 1384.24 404.547   8
   4  -1  13 1147.22 314.595   8
   4  -1  13 1211.76 173.069   7
   4   1  13 977.404 225.280   7
  -4   1 -13 1021.99 225.667   3
   4  -1  13 1069.86 433.200   5
   4  -1  14 6558.66 786.408   5
  -4   1 -14 5570.78 653.229  12
  -4  -1 -14 5525.60 608.776   3
   4   1  14 5597.36 678.222   8
   4  -1  14 6115.36 706.600   8
  -4  -1 -14 6117.04 667.472  12
  -4   1 -14 6566.73 539.039   3
   4   1  14 5967.37 501.560   7
  -4   1 -14 6437.53 438.823   4
  -4  -1 -15 1087.17 337.659   3
   4  -1  15 1144.16 447.758   5
  -4   1 -15 961.592 323.459  12
   4   1  15 645.775 380.722   8
   4  -1  15 618.197 374.394   8
  -4   1 -15 1047.03 248.473   3
  -4  -1 -15 1386.27 415.804  12
   4   1  15 709.754 202.827   7
   4  -1  16 1567.22 430.892   8
   4  -1  16 1134.69 469.369   5
  -4  -1 -16 1582.58 396.103  12
  -4   1 -16 2226.33 519.223  12
   4   1  16 1865.98 507.739   8
  -4  -1 -16 2041.13 415.668   3
  -4   1 -16 1544.05 289.558   3
  -4   1 -16 1380.35 344.249  10
  -4  -1 -17 370.539 236.053   3
   4  -1  17-66.2668 312.250   5
   4  -1  17 840.906 416.967   8
  -4  -1 -17-15.0549 279.421  12
  -4   1 -17-54.4091 200.345  10
   4   1  17 554.434 403.831   8
  -4   1 -17 188.921 258.224  12
  -4   1 -18 1225.13 366.236  10
   4   1  18 1858.85 550.303   8
  -4  -1 -18 982.274 411.785  10
   4  -1  18 1743.11 531.277   8
   4  -1  18 906.819 493.763   5
  -4  -1 -18 949.150 348.587   3
   4  -1  19 3.22904 318.784   5
  -4  -1 -19-119.614 242.070   3
   4   1  19-266.162 312.897   8
  -4  -1 -19-181.908 249.769  10
  -4   1 -19 113.985 211.388  10
   4  -1  19 59.0051 290.834   8
  -4  -1 -20 432.877 272.761   3
   4  -1  20 524.197 294.301   8
   4   1  20 1031.54 394.797   8
  -4  -1 -20 662.683 295.001  10
  -4   1 -20 1036.96 344.777  10
  -4   1 -21 809.026 368.181  10
   4  -1  21 731.023 536.266   5
   4   1  21 282.421 375.873   8
   4  -1  21 1123.10 498.227   8
  -4  -1 -21 500.343 288.035  10
   4   1  22 192.657 339.677   8
  -4   1 -22-117.889 324.136  10
   4  -1  22 334.455 474.174   5
  -4  -1 -22 107.619 336.062  10
   4  -1  22 244.877 371.725   8
   4  -1  23 468.144 533.149   5
   4   1  23 865.193 547.569   8
   4  -1  23 382.686 422.241   8
  -4  -1 -23 1004.20 522.475  10
  -4   1 -23 138.075 275.503  10
   4   1  24 1982.19 699.132   8
   4  -1  24 1811.82 583.932   8
  -4  -1 -24 959.303 449.815  10
  -4   1 -24 1429.57 475.370  10
   4   2 -27 701.816 369.531   9
  -4   2  27 1547.71 575.707   8
  -4  -2  27 316.697 349.828   5
  -4  -2  26 1348.87 568.536   5
  -4   2  26 860.860 489.286   8
   4  -2 -26 638.588 390.569  10
   4   2 -26 753.747 395.412   9
   4   2 -25 458.880 296.434   9
  -4  -2  25 1466.67 576.042   5
   4  -2 -25 780.342 265.870  10
  -4   2  25 800.585 477.589   8
   4   2 -24 31.5970 296.531   9
  -4   2  24-77.0059 302.186   7
  -4  -2  24 582.223 368.071   5
   4  -2 -24 465.633 303.516   3
  -4   2  24 203.964 388.748   8
   4  -2 -24 436.181 385.832  10
   4   2 -23 1477.17 449.834   4
  -4   2  23 570.223 308.549   7
   4   2 -23 1038.96 373.777  10
  -4   2  23 2122.24 567.472   8
  -4  -2  23 1896.17 620.109   5
   4  -2 -23 737.079 296.760   3
   4  -2 -23 1072.30 475.645  10
   4   2 -23 1038.22 335.346   9
   4  -2 -22 192.222 226.486   2
   4   2 -22 332.455 308.815   9
  -4   2  22 431.248 338.323   8
   4  -2 -22 862.552 447.565  10
  -4  -2  22 449.555 401.217   5
   4  -2 -22 691.277 340.731   3
   4   2 -22 581.823 326.225  10
  -4   2  22-74.2397 258.314   7
   4   2 -22-244.977 269.742   4
   4  -2 -21 220.640 250.195   2
  -4  -2  21 561.297 440.273   5
   4   2 -21 206.826 224.216   4
   4  -2 -21 236.432 245.866   3
  -4   2  21-11.8097 327.731   8
  -4  -2  21 853.632 440.364   8
   4   2 -21 24.6057 225.298  10
   4   2 -21 212.955 229.306   9
   4  -2 -21 483.632 276.869  10
  -4   2  21-15.9128 264.435   7
  -4  -2  20 5786.09 782.062   8
   4   2 -20 7245.25 735.210  10
  -4  -2  20 5248.41 803.096   5
  -4   2  20 5683.27 721.890   7
  -4   2  20 6724.41 723.696   1
  -4   2  20 7421.13 893.645   8
   4  -2 -20 6759.25 760.126   3
   4  -2 -20 5793.04 682.323   2
   4   2 -20 7250.81 799.530   4
   4  -2 -20 7732.13 916.341  10
   4   2 -20 6496.70 719.131   9
   4   2 -19 5851.34 686.362   9
  -4   2  19 4143.23 579.062   1
  -4  -2  19 6534.48 805.166   5
  -4  -2  19 7537.66 848.504   8
  -4   2  19 6369.53 804.750   8
   4  -2 -19 6471.80 748.045   3
  -4   2  19 5728.50 723.428   7
   4   2 -19 6670.81 735.379   4
   4  -2 -19 7078.42 829.215  10
   4   2 -19 6714.01 683.972  10
   4  -2 -19 5446.72 647.013   2
   4  -2 -18 723.294 284.152   3
   4  -2 -18 1100.49 336.834   2
  -4  -2  18 1252.34 409.006   8
  -4   2  18 928.488 331.516   1
   4   2 -18 1824.27 489.613   4
  -4  -2  18 1003.89 407.178   5
  -4   2  18 945.298 379.757   8
   4   2 -18 1181.24 303.988  10
   4   2 -18 784.902 270.413   9
  -4   2  18 959.074 322.710   7
   4  -2 -18 1169.86 428.756  10
  -4  -2  17 428.778 321.652   5
   4   2 -17 735.122 303.060   4
  -4   2  17 502.901 339.982   8
  -4   2  17 174.684 190.742   1
  -4   2  17 247.065 238.127   7
   4  -2 -17 244.411 191.396   2
   4  -2 -17-365.007 340.103  10
  -4  -2  17 330.009 301.143   8
   4   2 -17 197.738 219.215  10
   4   2 -17 239.416 236.386   9
   4   2 -16 12259.0 871.131   9
  -4  -2  16 9897.97 905.058   5
   4   2 -16 12625.8 822.008  10
  -4   2  16 11455.5 940.945   8
  -4   2  16 10799.1 828.253   1
  -4  -2  16 13605.9 974.785   8
  -4   2  16 11522.5 921.312   7
   4  -2 -16 12873.7 911.340   2
   4   2 -16 12157.7 914.379   4
   4  -2 -16 11056.9 938.468  10
   4   2 -15 265.960 253.332   9
  -4   2  15 16.0555 222.741   8
   4   2 -15 213.086 174.713  10
  -4  -2  15-512.909 313.539   5
   4  -2 -15 647.367 298.531   2
  -4  -2  15 438.960 277.916   8
  -4   2  15 140.225 207.831   1
   4   2 -15 174.868 255.071   4
  -4   2  15 429.954 302.396   7
   4  -2 -15 274.987 314.994  10
  -4   2  14 8986.44 787.475   8
  -4   2  14 7866.26 678.951   1
  -4   2  14 8647.49 764.768   7
   4  -2 -14 9484.49 787.532  10
   4   2 -14 8352.02 664.758   9
  -4  -2  14 8129.98 791.376   5
   4   2 -14 8471.36 630.271  10
   4   2 -14 8688.94 745.310   4
   4   2 -13 4620.56 508.260   9
  -4  -2  13 4403.67 591.277   5
  -4   2  13 4876.80 577.734   8
   4   2 -13 4416.49 436.603  10
  -4   2  13 4254.63 538.359   7
  -4   2  13 5355.49 553.248   1
   4  -2 -13 5149.23 599.328  10
   4   2 -13 5122.99 570.622   4
   4   2 -12 240.960 195.005   4
  -4   2  12-56.0636 207.976   7
   4   2 -12 44.5966 175.548  10
  -4   2  12 541.100 258.535   1
  -4   2  12 14.4633 263.165   8
  -4  -2  12 599.696 302.107   5
   4  -2 -12 572.502 246.390  10
   4   2 -12-17.7772 153.475   9
   4   2 -11 1243.88 269.082   9
  -4   2  11 791.978 261.838   7
   4   2 -11 886.868 276.579   4
  -4   2  11 448.175 203.371   1
  -4  -2  11 1171.64 323.071   5
  -4   2  11 1164.78 311.711   8
   4  -2 -11 1050.99 313.419  10
   4   2 -11 790.390 194.094  10
   4   2 -10 10084.5 613.337   9
  -4   2  10 9771.73 725.036   7
  -4   2  10 9101.63 645.935   8
   4  -2 -10 8402.08 643.615  10
  -4   2  10 8654.74 637.961   1
   4   2 -10 9911.19 708.121   4
  -4  -2  10 8806.15 695.541   5
   4   2 -10 9309.69 535.945  10
  -4  -2   9 62887.7 1741.68   5
  -4   2   9 68441.3 1639.75   8
   4   2  -9 65194.9 1470.80   9
  -4   2   9 63441.5 1727.92   7
  -4   2   9 61314.5 1638.19   1
   4   2  -9 62393.9 1291.64  10
   4  -2  -9 65716.9 1667.73  10
   4  -2  -9 64744.6 1814.58   6
   4   2  -9 65332.1 1739.48   4
  -4  -2   8 12441.3 757.207   5
  -4   2   8 12462.5 676.396   8
   4   2  -8 12133.8 743.080   4
   4   2  -8 11586.0 284.954   3
  -4   2   8 11584.6 722.759   7
   4   2  -8 11279.1 531.609  10
   4  -2  -8 13121.0 707.889  10
   4  -2  -8 13234.8 818.710   6
   4   2  -8 12196.5 615.671   9
   4   2  -7 60660.7 1313.03   9
   4   2  -7 59698.6 1578.44   4
  -4   2   7 64581.7 1434.77   8
   4  -2  -7 56788.3 1388.25  10
   4   2  -7 57249.0 759.179   3
  -4   2   7 55288.1 1513.01   7
   4   2  -7 56184.3 1129.13  10
   4  -2  -7 57305.6 1595.34   6
  -4  -2   7 58216.4 1585.96   5
   4   2  -6 40564.4 724.152   3
   4  -2  -6 41044.5 1121.69  10
  -4  -2   6 41719.6 746.537   3
   4   2  -6 41791.7 1059.80   9
  -4   2   6 41596.4 1275.27   7
   4   2  -6 39587.3 1261.27   4
   4  -2  -6 39723.3 1282.68   6
   4   2  -6 39132.8 908.358  10
  -4  -2   6 39225.8 1269.17   5
   4   2  -5 33548.8 927.273   9
  -4   2   5 35411.7 1131.28   7
   4  -2  -5 34611.0 966.548  10
  -4  -2   5 32110.3 1133.95   5
  -4   2   5 33802.5 859.293  11
  -4  -2   5 33509.8 726.731   3
   4   2  -5 34465.0 1137.85   4
   4   2  -5 33027.6 726.073   3
   4  -2  -5 34221.0 1164.50   6
   4   2  -5 32828.8 818.150  10
  -4   2   4 2700.60 362.681   9
   4   2  -4 2538.49 264.761   9
  -4  -2   4 2737.06 277.540  11
   4   2  -4 3221.81 372.123   4
  -4  -2   4 2584.10 223.408   3
   4  -2  -4 2890.15 271.661  10
  -4   2   4 2418.03 231.896  11
   4  -2  -4 2592.92 330.140   6
  -4  -2   4 2522.92 351.696   5
  -4   2   4 2310.83 282.580   7
   4   2  -4 2516.29 263.271   1
  -4   2   3 55654.8 1010.67  11
  -4   2   3 55594.3 1403.12   9
   4  -2  -3 55866.3 925.153   5
   4   2  -3 56150.6 1389.69   4
   4  -2  -3 56029.3 1411.96   6
   4  -2  -3 56133.3 1087.03  10
  -4  -2   3 56752.7 1079.44   3
   4   2  -3 57979.5 1197.04   9
  -4   2   3 59693.8 1385.49   7
  -4  -2   3 58117.5 1098.92  11
   4   2  -3 56206.8 1203.70   1
   4  -2  -2 36435.3 778.881   5
  -4  -2   2 37248.4 840.507  11
   4   2  -2 36802.0 1008.86   1
   4   2  -2 35936.4 883.200   8
  -4  -2   2 36769.6 925.660   3
  -4   2   2 37430.0 1064.42   7
  -4   2   2 35245.9 1132.65   9
   4  -2  -2 35023.0 775.067  11
  -4   2   2 35791.9 789.477  11
   4  -2  -2 36519.4 821.941  10
   4   2  -2 35736.9 1083.81   4
   4  -2  -2 36941.6 1147.71   6
   4   2  -1 615.866 150.321   8
   4   2  -1 300.623 130.336   4
   4  -2  -1 399.004 188.098   6
  -4  -2   1 496.899 152.494   3
  -4   2   1 400.107 122.973  11
   4   2  -1 283.790 176.152   1
  -4   2   1 573.024 185.709   9
  -4   2   1 481.208 205.505   4
   4  -2  -1 363.544 115.246   5
   4  -2  -1 395.150 106.760   8
  -4   2   1 527.059 178.935   7
  -4  -2   1 478.598 129.791  11
   4  -2  -1 461.653 117.747  10
   4   2   0 2059.38 293.387   7
   4  -2   0 2231.54 233.724   5
  -4  -2   0 2487.94 227.170  11
  -4   2   0 2480.79 276.500   7
  -4  -2   0 2202.75 286.303   3
  -4   2   0 2705.61 314.631   4
  -4   2   0 2344.17 221.635  11
   4  -2   0 2553.52 192.293   8
   4  -2   0 2178.88 195.713  10
   4   2   0 2014.93 246.346   8
  -4   2   0 2303.20 190.422  10
  -4   2   0 2293.33 331.065   9
   4   2   0 2215.69 296.968   4
  -4  -2  -1 441.034 186.530   3
  -4   2  -1 693.725 205.608   9
   4  -2   1 512.269 114.745   8
  -4   2  -1 548.888 103.734  10
   4   2   1 777.540 165.515   8
   4  -2   1 557.030 180.425   5
   4   2   1 508.216 172.762   4
  -4   2  -1 475.495 134.590  11
  -4   2  -1 431.368 158.892   4
   4   2   1 607.793 169.301   7
  -4  -2  -1 418.323 124.962  11
  -4   2  -1 626.107 167.490   7
   4  -2   2 30911.2 914.682   5
   4  -2   2 30971.0 705.753   8
  -4  -2  -2 30138.8 772.137  11
   4   2   2 28831.3 929.759   4
  -4   2  -2 30168.1 859.102   7
   4   2   2 29313.7 888.486   8
  -4  -2  -2 29533.2 1017.47   3
  -4   2  -2 29500.8 937.633   4
  -4   2  -2 30349.4 1107.22   9
  -4   2  -2 29978.4 830.917  11
  -4   2  -2 29959.1 662.341  10
   4   2   2 28073.2 994.054   7
  -4  -2  -3 15869.2 790.132   3
   4  -2   3 15618.0 701.185   5
  -4   2  -3 15678.5 604.063   7
  -4  -2  -3 15145.6 582.319  11
  -4   2  -3 15186.3 491.044  10
   4  -2   3 15293.2 542.082   8
  -4   2  -3 15908.3 690.691   4
  -4  -2  -3 15164.7 395.195   6
   4   2   3 13720.0 706.607   7
  -4   2  -3 16946.5 857.148   9
   4   2   3 14021.4 645.781   4
   4   2   3 14799.4 669.599   8
  -4   2  -4 19358.9 767.650   4
  -4   2  -4 19788.0 658.274   7
   4  -2   4 17865.8 638.672   8
   4  -2   4 18312.5 813.904   5
   4   2   4 18035.1 724.439   4
   4   2   4 18492.8 828.432   7
   4   2   4 18927.8 798.711   8
  -4  -2  -4 16768.1 403.316   6
  -4   2  -4 19113.3 928.044   9
  -4  -2  -4 18602.3 874.654   3
   4  -2   5 24547.8 984.546   5
   4  -2   5 25273.4 809.475   8
   4   2   5 24291.3 951.188   8
   4   2   5 26485.4 998.945   7
  -4   2  -5 26019.9 1115.14   9
  -4  -2  -5 23612.6 1025.99   3
   4   2   5 24852.1 840.206   4
  -4   2  -5 26074.0 892.961   4
  -4   2  -6 8545.06 674.860   9
   4   2   6 7513.83 552.222   7
   4   2   6 8635.35 608.425   8
  -4   2  -6 8550.06 527.783   4
  -4   2  -6 6985.63 524.455  12
   4  -2   6 7992.22 512.262   8
  -4  -2  -6 7617.08 624.963   3
   4  -2   6 6998.02 578.787   5
  -4  -2  -6 6744.73 228.334   2
  -4  -2  -7 2582.83 400.076   3
  -4   2  -7 1639.90 255.539   4
  -4   2  -7 2124.06 331.895  12
  -4   2  -7 2579.27 427.496   9
   4  -2   7 1977.27 342.161   5
   4  -2   7 2132.27 313.789   8
  -4  -2  -7 2017.88 297.196  12
   4   2   7 2075.24 309.184   7
  -4  -2  -7 1723.22 128.339   2
   4   2   7 2259.55 360.245   8
  -4   2  -8 2957.22 462.374   9
  -4  -2  -8 3110.68 449.146   3
   4  -2   8 3588.57 501.268   5
   4   2   8 2865.60 404.162   8
   4  -2   8 3461.45 395.498   8
  -4  -2  -8 3042.38 372.427  12
  -4   2  -8 2961.46 396.039  12
   4   2   8 2942.60 373.667   7
  -4   2  -8 3467.51 364.399   4
   4   2   9 3450.95 496.143   8
  -4  -2  -9 3544.31 422.339  12
   4  -2   9 3765.54 435.910   8
  -4   2  -9 3639.19 380.544   4
   4   2   9 2921.46 218.663   6
  -4   2  -9 3789.01 465.467  12
  -4  -2  -9 3598.72 476.916   3
   4   2   9 2976.05 386.770   7
  -4   2  -9 4048.71 548.373   9
   4  -2   9 2774.13 464.115   5
  -4   2 -10 8137.94 691.819  12
  -4   2 -10 9081.20 804.803   9
   4   2  10 7840.38 611.657   7
   4  -2  10 8460.72 785.959   5
   4   2  10 7221.23 685.485   8
   4  -2  10 9105.63 678.299   8
  -4  -2 -10 7934.84 714.523   3
  -4  -2 -10 7475.29 620.473  12
  -4   2 -10 8527.80 564.803   4
  -4   2 -11 8028.67 555.865   4
   4  -2  11 8165.30 684.199   8
   4   2  11 8129.93 751.884   8
  -4  -2 -11 7798.28 717.596   3
  -4   2 -11 7090.32 674.699  12
   4  -2  11 8022.24 795.660   5
  -4   2 -11 7756.68 785.582   9
  -4  -2 -11 7400.30 645.555  12
   4   2  11 6425.39 568.662   7
   4  -2  12 6117.28 714.486   5
   4   2  12 5318.69 538.129   7
  -4  -2 -12 6424.90 690.150   3
  -4   2 -12 5771.88 490.791   4
  -4   2 -12 6326.99 675.350  12
  -4   2 -12 6225.30 725.709   9
   4  -2  12 6006.97 630.802   8
  -4  -2 -12 6106.30 622.273  12
   4   2  12 6461.33 700.049   8
  -4  -2 -13 3801.72 503.689  12
   4  -2  13 3611.86 532.798   8
   4   2  13 3613.98 459.144   7
  -4  -2 -13 3619.00 571.203   3
   4  -2  13 3996.87 642.805   5
  -4   2 -13 3917.35 416.827   4
  -4   2 -13 3118.46 491.677  12
   4   2  13 3717.62 597.474   8
  -4   2 -13 3706.27 613.462   9
  -4  -2 -14 1101.70 332.181  12
  -4   2 -14 1308.90 405.167   9
   4   2  14 1145.40 293.523   7
   4  -2  14 1416.13 459.239   5
  -4   2 -14 1312.71 307.008  10
  -4  -2 -14 1105.07 380.581   3
   4   2  14 1162.22 420.625   8
   4  -2  14 1532.48 394.790   8
  -4   2 -14 1392.44 276.118   4
  -4   2 -14 1748.63 433.537  12
   4  -2  15 10924.1 1041.66   5
  -4  -2 -15 11114.6 945.865   3
  -4   2 -15 10180.0 778.653  10
  -4  -2 -15 10203.6 890.713  12
   4  -2  15 11599.9 955.070   8
  -4   2 -15 11438.2 1019.52   9
   4   2  15 10631.9 793.516   7
  -4   2 -15 10988.5 977.956  12
   4   2  15 12209.9 1052.74   8
  -4  -2 -16 499.174 292.130   3
  -4   2 -16 640.411 295.676  10
   4   2  16 1068.11 446.016   8
  -4   2 -16 554.694 315.781  12
   4  -2  16 470.916 292.128   8
  -4  -2 -16 387.624 231.791  12
   4  -2  16 1458.50 470.737   5
  -4   2 -16 515.810 276.407   9
   4  -2  17 682.411 361.119   5
  -4   2 -17 215.316 228.609  10
   4   2  17 429.525 280.290   8
  -4  -2 -17 223.797 228.578   3
   4  -2  17 976.500 424.615   8
  -4   2 -17 1114.70 453.591   9
  -4  -2 -18 3515.20 589.508   3
  -4   2 -18 3724.19 675.852   9
   4   2  18 2997.57 628.039   8
   4  -2  18 4919.65 704.561   8
  -4  -2 -18 3323.35 609.352  10
  -4   2 -18 3826.76 565.816  10
   4  -2  18 4598.06 799.212   5
  -4   2 -19 798.891 414.422   9
  -4   2 -19 799.250 305.088  10
   4   2  19 934.662 442.714   8
   4  -2  19 683.212 413.557   8
  -4  -2 -19 592.760 353.372  10
   4  -2  19 602.628 376.837   5
  -4  -2 -19 392.241 268.484   3
  -4  -2 -20 347.138 316.019   3
  -4  -2 -20 164.229 261.778  10
   4  -2  20 551.945 533.772   5
   4   2  20 626.862 431.097   8
   4  -2  20 108.303 321.897   8
  -4   2 -20 515.764 327.539   9
  -4  -2 -21 21.6935 233.811   3
   4  -2  21-14.6842 306.768   8
   4   2  21-45.8221 327.200   8
   4  -2  21 853.141 481.174   5
  -4  -2 -21 435.178 343.990  10
  -4   2 -21-2.64424 340.126   9
  -4  -2 -22 2354.63 590.343  10
   4  -2  22 2215.63 704.060   5
   4   2  22 2850.43 733.991   8
   4  -2  22 2239.28 615.143   8
  -4  -2 -22 1189.52 426.033   3
  -4   2 -22 1589.29 543.125   9
  -4   2 -23-112.887 228.900   9
   4   2  23-213.385 377.150   8
   4  -2  23 395.059 325.379   8
   4  -2  23 124.408 459.897   5
  -4  -2 -23-156.416 269.529  10
  -4   2 -24 345.273 316.487   9
   4  -2  24-235.836 355.195   8
   4  -3 -26 372.283 296.737   3
  -4   3  26 110.041 378.064   8
  -4  -3  26 800.469 575.529   5
   4  -3 -25-35.8232 332.546   3
   4   3 -25 274.010 311.409   9
   4  -3 -25 530.625 474.108  10
  -4   3  25 153.705 406.530   8
  -4  -3  25 186.571 381.726   5
   4   3 -24 238.471 267.808   9
  -4   3  24 330.739 376.624   7
  -4  -3  24 950.598 521.818   5
   4  -3 -24 530.028 398.359   3
  -4   3  24 318.453 374.470   8
   4  -3 -24 15.2719 349.250  10
   4   3 -23-33.9424 292.628   4
  -4   3  23 72.6473 285.568   7
  -4  -3  23 314.195 344.581   5
   4   3 -23 608.677 320.229   9
  -4   3  23-420.386 373.170   8
   4  -3 -23 192.918 278.917   3
   4   3 -22 76.9388 265.161   9
   4   3 -22 118.766 206.497   4
  -4   3  22-487.723 353.146   7
   4  -3 -22 111.801 252.498   3
  -4   3  22 345.114 314.456   8
   4  -3 -22 401.915 402.014  10
  -4  -3  22 669.397 458.766   5
   4   3 -21 135.505 229.378   4
   4  -3 -21 14.0910 203.342   2
   4  -3 -21 71.8539 237.811   3
  -4  -3  21-39.7437 327.965   5
  -4   3  21 75.6803 210.116   1
  -4   3  21-114.302 342.253   7
   4   3 -21-23.2714 218.939   9
   4  -3 -21 310.081 326.297  10
  -4   3  21 225.987 388.866   8
   4   3 -20 243.695 327.051   4
   4  -3 -20 211.936 208.367   2
  -4  -3  20 159.502 312.055   5
   4   3 -20 72.1723 239.613   9
  -4   3  20 460.279 336.812   8
  -4   3  20 552.479 336.247   7
   4  -3 -20 528.522 445.883  10
   4  -3 -20 33.2029 276.347   3
  -4   3  20 181.655 247.129   1
  -4   3  19 40.4775 228.106   1
   4  -3 -19 650.764 333.920  10
   4   3 -19 313.819 230.821   9
   4   3 -19 167.561 246.403   4
  -4  -3  19 881.465 420.232   5
  -4   3  19-84.6927 309.473   8
   4  -3 -19-158.217 284.746   3
   4  -3 -19 571.056 306.662   2
  -4   3  19-409.104 257.015   7
   4   3 -18 242.783 217.026   9
   4   3 -18 408.089 306.724   4
  -4  -3  18-451.673 355.147   5
   4  -3 -18 382.249 328.285  10
  -4   3  18-66.7359 261.586   7
  -4   3  18 69.9485 277.693   8
   4  -3 -18 248.147 267.067   2
  -4   3  18 264.600 303.356   1
   4  -3 -18 213.064 295.015   3
   4  -3 -17 738.120 301.732   2
   4   3 -17 1012.62 408.579   4
  -4  -3  17-304.777 327.111   5
  -4   3  17 1091.88 404.258   8
   4   3 -17 323.109 176.749  10
   4   3 -17 145.457 248.085   9
   4  -3 -17 414.783 348.888  10
  -4   3  17 84.1637 247.706   1
  -4   3  17-34.4323 250.891   7
  -4   3  16 5836.78 695.854   8
  -4  -3  16 5578.54 757.729   5
  -4   3  16 4850.28 678.890   7
   4   3 -16 6201.66 734.008   4
  -4   3  16 5035.22 656.851   1
   4   3 -16 5935.17 535.331  10
   4  -3 -16 6134.93 717.304  10
   4   3 -16 5219.24 615.417   9
   4   3 -15 4685.81 631.967   4
   4  -3 -15 4503.17 627.835  10
   4   3 -15 4386.22 567.993   9
  -4  -3  15 3860.62 630.462   5
  -4   3  15 4350.40 612.201   7
  -4   3  15 4706.30 627.063   8
  -4   3  15 3839.62 587.769   1
   4   3 -15 5128.25 471.325  10
   4   3 -14 1203.14 298.776   9
   4   3 -14 1550.18 412.344   4
  -4  -3  14 1078.31 369.798   5
  -4   3  14 768.507 267.058   8
   4   3 -14 1073.04 230.690  10
  -4   3  14 998.847 332.080   7
   4  -3 -14 1541.48 396.938  10
  -4   3  14 1341.51 364.667   1
   4   3 -13 183.739 277.265   4
   4  -3 -13 751.115 347.845  10
  -4  -3  13 233.215 299.087   5
  -4   3  13 302.734 261.483   8
   4   3 -13 173.041 246.485   9
  -4   3  13 276.959 304.626   7
  -4   3  13 781.014 374.420   1
   4   3 -13 95.4044 138.608  10
   4   3 -12 13919.3 891.659   9
  -4   3  12 14604.5 996.304   1
  -4  -3  12 15001.7 1056.27   5
  -4   3  12 14475.1 905.754   8
   4   3 -12 15278.3 1026.08   4
  -4   3  12 15093.8 1022.26   7
   4   3 -12 15009.5 693.782  10
   4  -3 -12 16386.0 1018.35  10
  -4  -3  11 15016.4 1023.59   5
   4   3 -11 16038.3 686.646  10
  -4   3  11 16832.6 943.435   8
  -4   3  11 16477.2 1059.02   7
  -4   3  11 15481.3 1044.84   1
   4   3 -11 17399.4 1069.43   4
   4   3 -11 17762.8 977.211   9
   4  -3 -11 18477.2 1025.23  10
   4  -3 -11 17717.5 1104.41   6
  -4  -3  10 8644.55 794.610   5
   4   3 -10 10659.9 832.201   4
   4   3 -10 7817.62 461.930  10
  -4   3  10 8001.14 628.176   8
  -4   3  10 9043.27 776.597   7
   4  -3 -10 9252.84 707.845  10
   4   3 -10 8430.91 662.527   9
   4  -3 -10 8868.77 794.845   6
   4   3  -9 3081.22 449.029   4
  -4   3   9 3227.97 478.944   7
  -4   3   9 2925.85 468.435   8
  -4  -3   9 2253.22 447.888   5
   4   3  -9 2371.13 258.776  10
   4  -3  -9 2549.00 481.229   6
   4  -3  -9 2741.50 390.207  10
   4   3  -9 2474.61 378.254   9
  -4  -3   8 5546.22 266.617   3
  -4   3   8 6979.47 667.883   7
  -4   3   8 7706.37 561.930   8
   4   3  -8 6263.16 620.389   4
   4   3  -8 5746.55 370.150  10
   4   3  -8 7192.06 590.244   9
   4  -3  -8 6459.09 632.637   6
  -4  -3   8 6866.65 679.377   5
   4  -3  -8 6209.99 537.642  10
  -4  -3   7 147.728 77.0737   3
   4   3  -7 188.131 98.5992  10
   4   3  -7 337.601 225.661   9
   4   3  -7 121.875 215.163   4
  -4  -3   7 333.604 252.620   5
  -4   3   7 120.490 211.237   7
   4  -3  -7 479.754 236.501  10
  -4   3   7 115.379 103.846  11
   4  -3  -7-56.2312 237.871   6
   4   3  -6-23.7415 152.315   9
  -4   3   6 77.2188 114.185  11
  -4  -3   6 273.624 279.173   5
  -4   3   6 0.28223 214.505   7
   4  -3  -6 456.483 301.521   6
  -4  -3   6 25.3638 72.4066   3
   4  -3  -6 123.443 156.519  10
   4   3  -6 127.091 175.649   4
   4  -3  -5 414.293 262.172   6
   4  -3  -5 247.968 172.950  10
  -4  -3   5 120.105 113.174  11
   4   3  -5 482.109 223.308   9
  -4   3   5 277.939 111.684  11
  -4  -3   5 184.037 233.873   5
   4   3  -5 225.557 221.024   4
  -4   3   5 155.030 222.867   7
  -4  -3   5 392.884 130.916   3
   4   3  -4 29655.2 1105.66   9
  -4  -3   4 30332.5 1283.76   5
  -4  -3   4 28779.1 864.175   3
  -4  -3   4 29793.1 853.766  11
  -4   3   4 30890.3 1232.34   7
   4  -3  -4 29509.6 900.331  10
   4  -3  -4 28287.7 1171.64   6
   4   3  -4 30243.9 1245.88   4
  -4   3   4 29806.0 718.066  11
  -4  -3   3 453.250 148.128   3
   4   3  -3 650.962 156.567   8
  -4   3   3 1286.99 310.101   4
   4  -3  -3 531.159 100.935   8
   4   3  -3 603.894 210.140   1
   4  -3  -3 305.515 140.327   5
   4  -3  -3 527.261 167.060  10
  -4   3   3 444.960 278.589   9
  -4   3   3 501.963 110.987  11
   4   3  -3 502.869 221.195   9
  -4   3   3 947.883 262.279   7
   4   3  -3 498.344 244.914   4
[truncated: 1,047,425 more chars]
