# Supplementary material for: Crystal structure of (E)-1-{2-[(5,5-dimethyl-1,3,2-dioxaphosphinan-2-yl)­oxy]naphthalen-1-yl}-N-(4-fluoro­phen­yl)methanimine
Source: Acta Crystallogr E Crystallogr Commun. 2015 Jan 1;71(Pt 1):85–7. doi: 10.1107/S2056989014026838 (PMC4331876; doi:10.1107/S2056989014026838)
Supplement: Supplementary file 2 [file e-71-00085-Isup2.hkl]

#
# h,k,l, Fc-squared, Fo-squared, sigma(Fo-squared), status flag
#
data_I
_shelx_title ' musa22 in P2(1)/n'
_shelx_refln_list_code          4
_shelx_F_calc_maximum      227.58
_exptl_crystal_F_000       832.00
_reflns_d_resolution_high  0.7696

loop_
 _space_group_symop_operation_xyz
 'x, y, z'
 '-x+1/2, y+1/2, -z+1/2'
 '-x, -y, -z'
 'x-1/2, -y-1/2, z-1/2'

_cell_length_a    18.3667
_cell_length_b     5.7898
_cell_length_c    19.7710
_cell_angle_alpha  90.000
_cell_angle_beta  110.870
_cell_angle_gamma  90.000

_shelx_F_squared_multiplier     1.000

loop_
 _refln_index_h
 _refln_index_k
 _refln_index_l
 _refln_F_squared_calc
 _refln_F_squared_meas
 _refln_F_squared_sigma
 _refln_observed_status
   4   0   0      51792.62      52034.92       290.56 o
   6   0   0         22.16          5.82         4.46 o
   8   0   0       1429.25       1457.41        29.22 o
  10   0   0        560.00        510.57        20.19 o
  12   0   0        237.43        253.67        20.20 o
  14   0   0         11.44         14.90         6.98 o
  16   0   0         66.26         43.36         9.48 o
  18   0   0          8.99          2.27        12.75 o
  20   0   0        100.09         91.93        23.39 o
  22   0   0        111.21         98.34        32.24 o
   1   1   0       5660.45       5717.40        18.42 o
   2   1   0      16144.46      16293.98        41.41 o
   3   1   0       1663.93       1672.45         8.76 o
   4   1   0       1134.94       1186.37         9.85 o
   5   1   0       4327.38       4535.47        21.06 o
   6   1   0        967.11        958.87        10.80 o
   7   1   0        121.17        108.44         4.34 o
   8   1   0        325.39        360.66         8.81 o
   9   1   0       4390.14       4628.31        35.11 o
  10   1   0        964.72       1012.46        17.60 o
  11   1   0         23.48         19.16         4.49 o
  12   1   0         13.16         14.05         5.20 o
  13   1   0       1457.26       1461.29        23.82 o
  14   1   0        851.41        862.76        19.14 o
  15   1   0         80.22         65.31         6.68 o
  16   1   0          6.10         19.01         7.24 o
  17   1   0         54.34         49.71         8.25 o
  18   1   0          0.27         11.71         6.86 o
  19   1   0        224.33        231.79        18.31 o
  20   1   0         28.67         80.31        17.09 o
  21   1   0         23.88         25.54        14.63 o
  22   1   0        411.11        433.72        34.86 o
   0   2   0        988.63        890.00        24.90 o
   1   2   0       2703.67       2626.11        20.58 o
   2   2   0        142.71        116.85         3.01 o
   3   2   0         53.47         70.12         2.62 o
   4   2   0        126.65        157.85         4.54 o
   5   2   0          0.00          4.43         2.29 o
   6   2   0        556.91        664.34        10.32 o
   7   2   0       1798.17       1883.05        20.71 o
   8   2   0        170.06        205.09         7.79 o
   9   2   0       4067.92       3907.35        29.83 o
  10   2   0        646.86        642.87        14.29 o
  11   2   0       1219.50       1240.46        21.73 o
  12   2   0        270.09        272.39        11.11 o
  13   2   0       1701.59       1733.44        27.52 o
  14   2   0       1469.68       1494.21        26.31 o
  15   2   0        260.89        258.59        13.66 o
  16   2   0          1.28          1.63         6.50 o
  17   2   0         28.44         34.64         8.19 o
  18   2   0         17.82         23.20         8.58 o
  19   2   0         75.39         61.27        12.78 o
  20   2   0         16.18         22.78         8.92 o
  21   2   0         57.49         45.01        17.61 o
   1   3   0        578.97        559.15        10.49 o
   2   3   0        158.71        193.55         5.36 o
   3   3   0        397.21        449.65         8.15 o
   4   3   0          1.44          4.29         1.87 o
   5   3   0         75.20         74.53         3.89 o
   6   3   0          3.02          8.38         2.92 o
   7   3   0         84.78         69.55         4.85 o
   8   3   0        665.62        645.79        13.96 o
   9   3   0        610.46        588.70        13.98 o
  10   3   0        296.83        303.37        10.97 o
  11   3   0       4360.66       4292.22        39.76 o
  12   3   0         71.87         67.96         7.05 o
  13   3   0       1568.97       1516.59        25.53 o
  14   3   0        117.52        109.90         8.76 o
  15   3   0        380.21        339.29        16.01 o
  16   3   0       1102.78       1108.76        31.14 o
  17   3   0          3.57          5.42         7.40 o
  18   3   0          8.14         12.10         7.86 o
  19   3   0         33.90         46.81         9.71 o
  20   3   0         98.33        101.20        11.86 o
   0   4   0        363.19        363.26        17.22 o
   1   4   0        213.98        209.38         8.30 o
   2   4   0         41.38         38.03         3.80 o
   3   4   0        962.63        914.43        18.48 o
   4   4   0         36.52         24.97         3.06 o
   5   4   0        124.58        139.72         6.42 o
   6   4   0         27.26         31.99         3.93 o
   7   4   0        285.01        283.25         9.32 o
   8   4   0         58.47         49.27         5.05 o
   9   4   0         81.14         94.45         6.46 o
  10   4   0        126.15        136.18         7.55 o
  11   4   0         92.56         92.91         9.02 o
  12   4   0        400.31        390.54        13.50 o
  13   4   0        140.76        126.94         9.17 o
  14   4   0        203.33        212.55        14.12 o
  15   4   0         33.82         33.28         8.31 o
  16   4   0         62.72         52.62         9.65 o
  17   4   0        246.09        212.98        16.52 o
  18   4   0        114.54        129.43        14.80 o
   1   5   0         68.35         63.63         6.77 o
   2   5   0         54.28         63.83         8.01 o
   3   5   0        637.59        619.82        21.87 o
   4   5   0        839.47        856.48        25.84 o
   5   5   0        170.56        178.18        12.62 o
   6   5   0         34.53         33.30         6.95 o
   7   5   0        189.40        189.69        10.87 o
   8   5   0         46.32         49.39         7.37 o
   9   5   0         38.16         41.66         6.96 o
  10   5   0          1.02          6.35         6.88 o
  11   5   0        267.71        289.31        16.73 o
  12   5   0         37.94         37.66        14.19 o
  13   5   0         77.41         71.77        10.78 o
  14   5   0         18.29         13.71         8.78 o
  15   5   0          9.22         14.08         9.73 o
  16   5   0         41.93         38.85        11.76 o
   0   6   0         38.72         62.01        12.27 o
   1   6   0        160.30        174.26        12.56 o
   2   6   0         32.10         47.64         9.47 o
   3   6   0        729.54        720.44        23.39 o
   4   6   0          0.00         12.33         8.05 o
   5   6   0        411.98        438.51        20.92 o
   6   6   0          6.53         17.78         8.19 o
   7   6   0         23.42          5.89         7.17 o
   8   6   0         44.03         64.50        11.45 o
   9   6   0        151.15        164.62        18.64 o
  10   6   0         31.34         31.60         8.86 o
  11   6   0          0.18          6.60         8.01 o
  12   6   0          5.28         12.11         8.98 o
  13   6   0         28.47         56.06        13.62 o
   1   7   0         89.33        112.07        10.39 o
   2   7   0          0.22          0.00         6.97 o
   3   7   0        109.48         94.67        13.88 o
   4   7   0         11.05         13.41         6.77 o
   5   7   0         22.32         28.86         9.69 o
   6   7   0         33.46         32.36        10.09 o
   7   7   0         65.63         64.53        12.04 o
   8   7   0          4.04         12.10         9.61 o
 -21   0   1          2.98          9.32        17.01 o
 -19   0   1        198.99        255.72        31.76 o
 -17   0   1         10.27          3.36         9.30 o
 -15   0   1          0.79         14.99         8.17 o
 -13   0   1        840.52        849.18        27.61 o
 -11   0   1          3.18          4.18         6.98 o
  -9   0   1         37.95         23.45         6.62 o
  -7   0   1        942.09        910.88        21.87 o
  -5   0   1        822.78        915.73        16.91 o
  -3   0   1      10387.52      10393.93        95.68 o
   3   0   1        693.14        729.52         9.36 o
   5   0   1         22.91         18.05         4.65 o
   7   0   1       2756.79       2765.75        37.33 o
   9   0   1        483.56        531.82        19.20 o
  11   0   1         14.56         18.12         7.89 o
  13   0   1       2515.45       2571.02        50.83 o
  15   0   1         80.27         74.93        10.37 o
  17   0   1       1613.79       1550.85        52.63 o
  19   0   1          4.20          0.00        26.87 o
  21   0   1        214.57        260.10        36.09 o
 -22   1   1          1.36          7.94        14.25 o
 -21   1   1        331.47        358.74        27.67 o
 -20   1   1          4.15         40.83        12.89 o
 -19   1   1        149.29        169.94        16.22 o
 -18   1   1        131.31        130.58        11.93 o
 -17   1   1          0.01          0.00         7.65 o
 -16   1   1        119.27        112.56         8.44 o
 -15   1   1          3.28          7.96         4.62 o
 -14   1   1        113.21        140.66        10.01 o
 -13   1   1          0.41          6.54         5.47 o
 -12   1   1         28.91         28.37         6.63 o
 -11   1   1          0.11          3.73         5.14 o
 -10   1   1       3090.79       3217.29        33.79 o
  -9   1   1        660.13        654.68        14.76 o
  -8   1   1         37.92         59.06         4.65 o
  -7   1   1          4.68          9.73         2.61 o
  -6   1   1       3537.72       3656.96        20.16 o
  -5   1   1         11.43         19.38         2.28 o
  -4   1   1      11892.60      12284.58        57.15 o
  -3   1   1       4561.07       4751.48        15.38 o
  -2   1   1       2698.39       2698.67        11.81 o
  -1   1   1      14058.11      13947.09        41.88 o
   0   1   1       1667.44       1588.42         9.01 o
   1   1   1        685.18        694.13         5.49 o
   2   1   1       1997.69       2160.79         9.25 o
   3   1   1      41702.84      41502.04       116.89 o
   4   1   1      28654.26      28904.84       109.97 o
   5   1   1       3218.60       3252.63        25.54 o
   6   1   1       1002.93        980.48        10.34 o
   7   1   1        339.54        364.27         6.99 o
   8   1   1       1016.08       1124.18        14.65 o
   9   1   1         33.36         28.58         3.86 o
  10   1   1        168.97        169.38         7.58 o
  11   1   1         63.99         62.39         5.64 o
  12   1   1        721.75        711.35        15.79 o
  13   1   1          4.31          4.73         4.21 o
  14   1   1          7.94          2.37         4.35 o
  15   1   1         89.80         85.10         9.52 o
  16   1   1         90.20         89.82        10.30 o
  17   1   1         67.23         70.17         9.78 o
  18   1   1         19.06         20.11         7.90 o
  19   1   1         41.42         65.34        10.98 o
  20   1   1         13.59         42.33        14.06 o
  21   1   1         20.42         42.94        12.80 o
 -21   2   1         42.85         42.21        10.39 o
 -20   2   1         48.55         50.78        11.93 o
 -19   2   1         33.42         17.65         7.58 o
 -18   2   1          2.55          4.30         7.59 o
 -17   2   1        221.33        234.65        15.09 o
 -16   2   1         44.06         41.66         8.50 o
 -15   2   1          2.55          7.29         5.90 o
 -14   2   1        739.84        753.26        19.18 o
 -13   2   1          3.72          7.30         5.41 o
 -12   2   1        741.05        742.42        17.81 o
 -11   2   1       1326.71       1350.07        23.19 o
 -10   2   1       3594.20       3747.02        33.16 o
  -9   2   1        708.71        730.30        13.60 o
  -8   2   1       3108.87       3176.55        26.35 o
  -7   2   1       7454.02       7897.61        39.35 o
  -6   2   1        392.12        526.95         9.79 o
  -5   2   1       1442.98       1521.20        15.37 o
  -4   2   1         21.81         29.99         2.65 o
  -3   2   1        112.53         78.93         2.97 o
  -2   2   1        364.64        395.31         5.44 o
  -1   2   1         88.36         71.36         3.35 o
   0   2   1         50.75         53.70         3.20 o
   1   2   1        718.74        621.34         9.52 o
   2   2   1         16.28         17.07         2.21 o
   3   2   1          7.47         14.85         1.87 o
   4   2   1         30.96         37.27         2.88 o
   5   2   1         82.51         95.32         4.18 o
   6   2   1        648.63        721.68        11.53 o
   7   2   1         94.25        100.51         5.71 o
   8   2   1        487.15        513.61        10.38 o
   9   2   1        111.45        114.19         5.57 o
  10   2   1          7.58          8.09         2.99 o
  11   2   1         47.34         55.40         6.35 o
  12   2   1       1216.87       1144.64        21.55 o
  13   2   1        113.79        109.05         7.93 o
  14   2   1        199.76        196.37        10.23 o
  15   2   1         74.72         87.78         9.89 o
  16   2   1        200.78        198.55        13.85 o
  17   2   1          5.60         12.06         7.74 o
  18   2   1         49.45         46.76         9.64 o
  19   2   1        168.44        178.59        14.46 o
  20   2   1         68.32         66.37        11.61 o
  21   2   1         92.52         91.13        13.87 o
 -20   3   1         16.30         23.99         8.11 o
 -19   3   1          9.27         18.24         8.77 o
 -18   3   1         25.57         30.22         8.49 o
 -17   3   1        207.28        202.48        14.55 o
 -16   3   1        130.03        146.38        16.20 o
 -15   3   1          1.74          4.75         5.64 o
 -14   3   1        783.19        744.30        20.13 o
 -13   3   1       1444.41       1458.33        27.01 o
 -12   3   1        705.90        684.45        16.61 o
 -11   3   1         22.27         21.96         5.86 o
 -10   3   1         10.85         10.00         4.32 o
  -9   3   1       1577.07       1549.88        20.72 o
  -8   3   1         23.07         30.10         4.16 o
  -7   3   1       1639.78       1683.69        18.96 o
  -6   3   1        552.56        593.15        10.83 o
  -5   3   1        158.39        156.30         5.34 o
  -4   3   1        265.68        226.93         4.90 o
  -3   3   1       1041.72       1008.08        10.96 o
  -2   3   1        519.41        599.96        10.78 o
  -1   3   1        841.66        900.10        21.73 o
   0   3   1        160.40        183.86         7.08 o
   1   3   1         47.83         42.38         2.54 o
   2   3   1       1005.95        988.82        18.88 o
   3   3   1        217.02        186.37         4.98 o
   4   3   1        533.98        550.87         8.95 o
   5   3   1       2133.53       2158.23        20.03 o
   6   3   1        475.38        458.40        10.82 o
   7   3   1         10.48         19.13         3.95 o
   8   3   1        399.88        366.54        10.89 o
   9   3   1         33.75         39.86         4.98 o
  10   3   1        507.00        509.80        15.95 o
  11   3   1         25.50         26.01         5.37 o
  12   3   1       1357.61       1242.24        22.64 o
  13   3   1        595.41        543.22        15.78 o
  14   3   1        667.11        604.52        20.08 o
  15   3   1        190.43        221.55        14.69 o
  16   3   1         71.55         68.79         9.45 o
  17   3   1       1061.86       1002.44        30.89 o
  18   3   1        158.86        147.19        13.78 o
  19   3   1          0.18          5.08         8.39 o
  20   3   1         13.49         31.64         9.53 o
 -19   4   1          8.81          2.64         8.27 o
 -18   4   1          0.01          0.00         8.05 o
 -17   4   1         12.67         18.17         9.24 o
 -16   4   1          8.78          0.82         9.65 o
 -15   4   1        170.77        165.67        13.00 o
 -14   4   1         18.36         25.38         6.36 o
 -13   4   1         79.33         89.21         7.95 o
 -12   4   1          0.55          6.51         4.89 o
 -11   4   1        208.44        218.10         9.58 o
 -10   4   1        412.79        386.01        11.85 o
  -9   4   1         53.70         51.52         5.26 o
  -8   4   1       1286.10       1235.19        17.65 o
  -7   4   1         41.53         40.30         3.71 o
  -6   4   1        189.64        175.59         8.94 o
  -5   4   1        602.88        608.59        12.55 o
  -4   4   1         64.45         57.33         3.91 o
  -3   4   1          5.54          9.95         3.57 o
  -2   4   1        946.02        885.96        19.65 o
  -1   4   1         21.37         18.92         3.43 o
   0   4   1       1238.11       1222.64        24.29 o
   1   4   1        899.81        892.79        17.26 o
   2   4   1         19.82         13.48         4.29 o
   3   4   1        273.40        252.06         8.87 o
   4   4   1        283.62        277.94         9.73 o
   5   4   1        111.99        119.62         6.37 o
   6   4   1       1181.80       1109.30        24.25 o
   7   4   1        882.73        869.13        16.28 o
   8   4   1        814.22        817.04        16.84 o
   9   4   1        292.31        286.44        10.30 o
  10   4   1        318.66        304.29        11.44 o
  11   4   1         20.38         20.48         5.51 o
  12   4   1         98.92         95.62         7.77 o
  13   4   1         54.15         52.14         7.71 o
  14   4   1        308.07        306.58        16.76 o
  15   4   1        397.60        389.55        20.96 o
  16   4   1         98.52         85.86        11.18 o
  17   4   1         23.60         37.28        10.09 o
  18   4   1          1.30          2.28         8.91 o
 -16   5   1        139.15        183.46        18.89 o
 -15   5   1         38.31         23.69        10.12 o
 -14   5   1        109.16        127.78        13.90 o
 -13   5   1         19.16         30.59         8.49 o
 -12   5   1        115.23        137.94        12.58 o
 -11   5   1          0.20          5.56         9.08 o
 -10   5   1          3.64         10.04         7.28 o
  -9   5   1          0.83         17.64         5.99 o
  -8   5   1         10.59         27.01         6.49 o
  -7   5   1          3.79          9.19         6.04 o
  -6   5   1         49.62         59.03         8.16 o
  -5   5   1         17.00         16.42         7.18 o
  -4   5   1        592.54        595.96        21.41 o
  -3   5   1        491.42        473.92        19.24 o
  -2   5   1        112.57        129.16        10.37 o
  -1   5   1        319.26        311.56        12.79 o
   0   5   1        300.88        329.47        12.11 o
   1   5   1          0.89         10.62         4.94 o
   2   5   1       2242.79       2200.17        37.60 o
   3   5   1          4.40         17.52         6.89 o
   4   5   1          1.27         13.22         6.97 o
   5   5   1         13.52         20.54         7.56 o
   6   5   1       1856.98       1825.66        32.93 o
   7   5   1          0.92          5.11         5.66 o
   8   5   1        194.45        197.05        12.03 o
   9   5   1         55.12         50.11        13.07 o
  10   5   1         58.72         71.05         8.71 o
  11   5   1          1.36          0.00         5.97 o
  12   5   1          9.19         13.97         7.18 o
  13   5   1         94.15         82.66        11.60 o
  14   5   1          0.02          9.25         9.77 o
  15   5   1          0.72          0.00         9.24 o
  16   5   1         11.31         11.42        11.12 o
 -13   6   1         22.97         29.72         9.94 o
 -12   6   1         53.44         49.80        10.31 o
 -11   6   1         23.96         28.38         8.72 o
 -10   6   1         11.96         18.99         8.43 o
  -9   6   1          1.45          8.19         8.51 o
  -8   6   1        229.84        225.83        19.48 o
  -7   6   1          3.61          3.32         8.26 o
  -6   6   1        157.94        174.90        15.61 o
  -5   6   1         64.66         66.45         9.22 o
  -4   6   1        196.76        182.24        13.55 o
  -3   6   1        256.88        247.70        15.72 o
  -2   6   1         46.62         46.79         8.20 o
  -1   6   1          2.39          1.47         5.82 o
   0   6   1         44.47         44.15         7.05 o
   1   6   1         23.55         25.52         6.82 o
   2   6   1          3.11          4.76         7.05 o
   3   6   1         15.09         37.63        10.51 o
   4   6   1        568.00        602.13        24.30 o
   5   6   1        148.14        147.69        13.42 o
   6   6   1        235.94        246.22        16.18 o
   7   6   1         31.92         27.96         7.63 o
   8   6   1        210.39        221.95        17.81 o
   9   6   1          4.75         20.44         7.91 o
  10   6   1          4.34         10.29         9.49 o
  11   6   1         59.35         68.94        11.59 o
  12   6   1          3.74          4.90        10.35 o
  13   6   1          5.46         13.33        10.27 o
  -8   7   1          2.15         29.67        12.44 o
  -7   7   1         39.84         33.77         9.26 o
  -6   7   1        149.54        136.09        19.36 o
  -5   7   1         49.52         41.69        12.14 o
  -4   7   1          7.21          3.02         7.06 o
  -3   7   1          2.32          0.00         7.03 o
  -2   7   1          7.17          9.85         7.14 o
  -1   7   1         32.44         38.48         8.72 o
   0   7   1         24.23         27.10         7.70 o
   1   7   1         35.31         35.90         8.65 o
   2   7   1         76.37         83.38        10.46 o
   3   7   1         46.07         56.04         9.74 o
   4   7   1          0.52         10.43         7.04 o
   5   7   1          8.21         18.15         7.92 o
   6   7   1         67.87         65.70        18.16 o
   7   7   1          3.37         14.43        11.28 o
 -22   0   2         28.50         36.52        18.79 o
 -20   0   2         59.97         40.79        18.51 o
 -18   0   2         48.13         80.80        21.55 o
 -16   0   2       1713.99       1661.66        48.59 o
 -14   0   2        223.67        238.50        15.82 o
 -12   0   2        427.68        428.64        18.67 o
 -10   0   2          0.11          6.68         5.70 o
  -8   0   2        246.38        216.08         9.96 o
  -6   0   2       2475.42       2447.23        28.85 o
  -4   0   2       8907.19       8649.78        58.24 o
   2   0   2         33.30         26.89         2.27 o
   4   0   2      15676.71      15751.65        87.32 o
   6   0   2          5.18         27.97         5.48 o
   8   0   2        395.36        360.91        15.25 o
  10   0   2        737.96        674.11        22.84 o
  12   0   2        222.82        206.38        18.83 o
  14   0   2         33.20         20.77         8.93 o
  16   0   2        807.19        790.39        33.00 o
  18   0   2         20.59         35.79        12.10 o
  20   0   2        106.92        123.26        24.21 o
 -22   1   2        303.95        304.86        26.66 o
 -21   1   2          3.75         40.57        14.26 o
 -20   1   2         23.67         31.32        10.12 o
 -19   1   2          3.73         25.09        11.47 o
 -18   1   2        481.00        469.21        21.98 o
 -17   1   2         65.23         72.24         7.88 o
 -16   1   2          0.02          0.00         5.52 o
 -15   1   2        118.18        129.74         9.83 o
 -14   1   2          7.76         14.84         5.64 o
 -13   1   2        329.85        325.40        13.06 o
 -12   1   2          1.19         16.12         5.37 o
 -11   1   2        702.56        709.27        17.10 o
 -10   1   2       1298.12       1389.25        21.15 o
  -9   1   2        942.33       1031.78        16.08 o
  -8   1   2        308.13        339.11         8.18 o
  -7   1   2        769.93        724.82        11.30 o
  -6   1   2        723.17        690.01        10.56 o
  -5   1   2        196.54        226.04         5.02 o
  -4   1   2       1169.68       1256.05        12.10 o
  -3   1   2       1234.80       1390.74        10.04 o
  -2   1   2       9755.09       9730.63        30.57 o
  -1   1   2       6660.74       6551.78        28.02 o
   0   1   2        932.31        959.97         6.07 o
   1   1   2       1439.65       1433.79         8.34 o
   2   1   2          0.01          2.27         1.34 o
   3   1   2       1312.91       1295.36         9.29 o
   4   1   2       2871.62       2997.27        17.40 o
   5   1   2        512.62        477.72         8.36 o
   6   1   2       2172.53       2152.73        19.52 o
   7   1   2          0.03          1.77         3.02 o
   8   1   2       1838.44       1893.03        19.59 o
   9   1   2          0.36          4.92         2.78 o
  10   1   2        438.92        436.18        11.16 o
  11   1   2        118.36        116.27         6.65 o
  12   1   2       1239.53       1258.47        20.07 o
  13   1   2         92.21         92.29         7.28 o
  14   1   2        133.71        138.10        10.57 o
  15   1   2        208.97        205.42        13.35 o
  16   1   2        178.97        164.03        15.57 o
  17   1   2          2.00          1.90         8.37 o
  18   1   2          3.44          6.50        10.67 o
  19   1   2          0.91         20.94        11.90 o
  20   1   2          4.27         13.53        13.39 o
  21   1   2          1.13         33.71        18.34 o
 -22   2   2         71.32         92.72        19.47 o
 -21   2   2          0.21          0.74        12.08 o
 -20   2   2          2.52         22.79         8.68 o
 -19   2   2         32.64         25.16         8.67 o
 -18   2   2        220.85        243.33        15.94 o
 -17   2   2          1.23          3.38         6.81 o
 -16   2   2         19.89         21.15         5.75 o
 -15   2   2         95.27         88.33         7.07 o
 -14   2   2        641.40        628.95        16.14 o
 -13   2   2        451.28        437.10        14.64 o
 -12   2   2        328.73        348.44        12.54 o
 -11   2   2        381.40        431.92        12.69 o
 -10   2   2       1614.05       1544.84        22.10 o
  -9   2   2        381.49        444.53        10.66 o
  -8   2   2         87.67        100.74         5.33 o
  -7   2   2       1718.51       1920.56        17.77 o
  -6   2   2        231.99        262.08         6.89 o
  -5   2   2       1979.69       2056.49        18.94 o
  -4   2   2       2479.05       2457.72        17.77 o
  -3   2   2         20.48         24.06         2.20 o
  -2   2   2       4715.43       4652.96        20.83 o
  -1   2   2        192.34        200.59         4.54 o
   0   2   2        901.56        888.88        12.21 o
   1   2   2        333.88        331.81         5.36 o
   2   2   2         92.58         94.39         3.13 o
   3   2   2       1404.94       1493.34        15.49 o
   4   2   2       1976.44       2026.42        16.76 o
   5   2   2        181.53        210.25         5.78 o
   6   2   2        793.70        914.00        14.08 o
   7   2   2       3887.48       4052.85        36.77 o
   8   2   2       3437.08       3537.41        31.66 o
   9   2   2          2.95         13.49         4.21 o
  10   2   2          1.36          6.29         3.80 o
  11   2   2        285.65        258.41         9.77 o
  12   2   2          0.68          3.52         4.42 o
  13   2   2         90.36         86.11         7.22 o
  14   2   2        166.08        168.77        12.56 o
  15   2   2         68.37         81.53        10.01 o
  16   2   2        118.85        102.19        11.13 o
  17   2   2        148.13        157.53        15.27 o
  18   2   2         46.89         54.93         9.78 o
  19   2   2        169.13        169.67        14.38 o
  20   2   2         38.83         42.03         9.89 o
 -21   3   2         36.56         46.69        11.85 o
 -20   3   2        171.87        157.15        14.83 o
 -19   3   2          0.09          5.01         7.69 o
 -18   3   2         37.83         39.97         8.72 o
 -17   3   2        104.96         92.48        12.70 o
 -16   3   2         52.12         53.24         7.54 o
 -15   3   2        671.12        698.21        20.23 o
 -14   3   2        438.16        434.32        15.72 o
 -13   3   2         90.93         82.79         7.54 o
 -12   3   2        841.75        832.23        18.00 o
 -11   3   2         53.77         51.94         5.59 o
 -10   3   2        262.84        262.13         9.36 o
  -9   3   2        166.11        160.85         7.25 o
  -8   3   2       1022.11        998.20        15.80 o
  -7   3   2        128.40        109.19         5.50 o
  -6   3   2        721.43        739.77        12.05 o
  -5   3   2       2684.76       2807.87        19.65 o
  -4   3   2       2042.38       2131.52        15.99 o
  -3   3   2          3.65          3.77         2.00 o
  -2   3   2       1127.32       1162.47        15.37 o
  -1   3   2         25.71         42.22         2.42 o
   0   3   2         30.50         47.00         3.42 o
   1   3   2        593.40        601.00        11.46 o
   2   3   2        390.75        394.77         7.37 o
   3   3   2         33.90         52.08         4.92 o
   4   3   2        324.08        331.53         7.22 o
   5   3   2        135.93        149.73         5.71 o
   6   3   2         31.86         35.75         4.25 o
   7   3   2        396.82        401.26         9.73 o
   8   3   2         82.51         88.13         6.60 o
   9   3   2       1268.48       1205.15        20.18 o
  10   3   2       1042.13       1055.25        19.63 o
  11   3   2        565.73        567.27        15.89 o
  12   3   2        151.12        165.51         9.05 o
  13   3   2          4.41         14.30         7.04 o
  14   3   2          8.14          6.78         6.13 o
  15   3   2         95.77        101.73        10.86 o
  16   3   2         33.98         31.52         8.48 o
  17   3   2        358.46        324.33        18.53 o
  18   3   2         28.61         35.56         8.71 o
  19   3   2         12.49         26.11         8.45 o
 -19   4   2         60.75         60.06        12.81 o
 -18   4   2         18.46          7.41         9.69 o
 -17   4   2          0.91          0.00         7.82 o
 -16   4   2          1.97          1.78         6.49 o
 -15   4   2         17.58         15.70         6.46 o
 -14   4   2         11.62         15.85         6.27 o
 -13   4   2        438.11        404.26        15.21 o
 -12   4   2          3.51          0.00         4.77 o
 -11   4   2        153.92        150.37         7.77 o
 -10   4   2         40.77         47.43         4.87 o
  -9   4   2         37.45         34.12         4.17 o
  -8   4   2        300.92        254.77         8.42 o
  -7   4   2        449.63        442.10        10.16 o
  -6   4   2        229.69        212.37         7.76 o
  -5   4   2        448.48        443.74         9.83 o
  -4   4   2        201.08        188.73         7.64 o
  -3   4   2        105.10        103.48         7.76 o
  -2   4   2        192.86        165.49         9.32 o
  -1   4   2        658.86        559.26        15.42 o
   0   4   2          1.15          0.00         3.24 o
   1   4   2        200.77        179.29        10.71 o
   2   4   2        348.62        318.49         9.81 o
   3   4   2        193.98        204.16         9.97 o
   4   4   2        317.23        304.49        10.59 o
   5   4   2       1036.28        991.41        18.88 o
   6   4   2         13.42         13.92         4.39 o
   7   4   2        459.31        432.16        12.41 o
   8   4   2         39.89         50.83         6.41 o
   9   4   2        959.13        951.57        19.44 o
  10   4   2         24.72         27.18         6.45 o
  11   4   2        583.79        560.03        15.83 o
  12   4   2          0.90          6.90         6.48 o
  13   4   2         35.16         32.63         6.47 o
  14   4   2          0.75          2.89         7.52 o
  15   4   2         14.08         19.91         8.03 o
  16   4   2        353.41        335.77        20.41 o
  17   4   2        200.64        214.49        17.60 o
  18   4   2          1.58         19.63         9.87 o
 -17   5   2         79.08         63.39        12.67 o
 -16   5   2        208.88        192.74        17.56 o
 -15   5   2        136.69        140.99        15.34 o
 -14   5   2          0.35          3.37         8.60 o
 -13   5   2         25.05         22.60         8.02 o
 -12   5   2          5.50         19.93         7.69 o
 -11   5   2         28.48         22.21         7.35 o
 -10   5   2         57.07         54.04         8.71 o
  -9   5   2         67.17         64.34         7.67 o
  -8   5   2         12.02         18.71         7.37 o
  -7   5   2         14.81         14.37         6.22 o
  -6   5   2        422.50        407.39        19.11 o
  -5   5   2        958.70        918.63        26.00 o
  -4   5   2        293.10        302.25        14.55 o
  -3   5   2        438.27        432.93        14.98 o
  -2   5   2         81.39         82.53         7.57 o
  -1   5   2         13.83         18.12         4.56 o
   0   5   2          7.85         13.89         5.13 o
   1   5   2        782.03        775.84        21.28 o
   2   5   2        476.74        501.37        17.60 o
   3   5   2        475.11        446.96        19.24 o
   4   5   2        655.93        613.07        21.02 o
   5   5   2          0.01          2.31         6.69 o
   6   5   2          5.05         16.35         5.75 o
   7   5   2        247.25        242.49        13.17 o
   8   5   2         39.45         42.06         8.42 o
   9   5   2        463.82        458.53        18.53 o
  10   5   2         25.71         24.43         6.94 o
  11   5   2          0.01         13.18         6.86 o
  12   5   2         20.98         32.61         9.59 o
  13   5   2          0.08          0.00         7.61 o
  14   5   2         68.60         88.46        14.82 o
  15   5   2         10.49         24.09        10.90 o
 -14   6   2         12.59         22.72         9.59 o
 -13   6   2         86.79        118.56        14.21 o
 -12   6   2          0.58          5.38         8.01 o
 -11   6   2         62.62         84.94        13.04 o
 -10   6   2         85.28        106.43        14.86 o
  -9   6   2         25.68         28.21         9.14 o
  -8   6   2          3.05          1.83         9.46 o
  -7   6   2        441.33        494.24        26.91 o
  -6   6   2        270.21        241.77        15.62 o
  -5   6   2          0.12          8.91         6.69 o
  -4   6   2         24.92         30.02         8.92 o
  -3   6   2         37.36         41.82         8.53 o
  -2   6   2        234.81        248.19        15.68 o
  -1   6   2        187.59        196.27        12.41 o
   0   6   2        180.29        190.35        11.88 o
   1   6   2       1567.23       1567.32        31.09 o
   2   6   2         80.49         71.53         9.52 o
   3   6   2          0.09         15.29         6.86 o
   4   6   2          6.03          5.91         6.70 o
   5   6   2        705.78        746.51        27.15 o
   6   6   2         20.39         25.44         8.18 o
   7   6   2          2.46         12.40         6.79 o
   8   6   2         24.38         31.77         8.20 o
   9   6   2        159.94        149.39        15.16 o
  10   6   2          2.80          0.00         8.05 o
  11   6   2          3.88          0.00         9.52 o
  12   6   2          4.94          0.00        10.29 o
  -8   7   2         47.81         64.98        15.91 o
  -7   7   2         27.35         31.80        13.63 o
  -6   7   2          0.13         16.57        12.16 o
  -5   7   2         22.07         30.30        12.70 o
  -4   7   2          1.16         12.80        10.06 o
  -3   7   2         77.71         76.83        10.88 o
  -2   7   2         35.46         52.58        10.14 o
  -1   7   2         50.38         53.28         9.93 o
   0   7   2         15.12         29.60         8.77 o
   1   7   2         94.48         83.73        10.61 o
   2   7   2         21.26         13.21         8.21 o
   3   7   2        112.43        130.33        16.75 o
   4   7   2        108.49        115.35        12.36 o
   5   7   2        137.16        126.26        13.85 o
   6   7   2         71.97         85.85        16.45 o
   7   7   2        109.11        121.44        16.66 o
 -23   0   3          0.36         61.86        22.05 o
 -21   0   3        455.18        520.87        46.54 o
 -19   0   3       2338.46       2586.79        92.87 o
 -17   0   3          9.46         34.54        10.30 o
 -15   0   3        776.87        803.46        38.23 o
 -13   0   3        218.79        212.43        17.87 o
 -11   0   3        665.45        687.35        21.65 o
  -9   0   3        182.13        172.29        10.25 o
  -7   0   3         80.87         64.40         5.72 o
  -5   0   3       2702.58       2717.85        47.44 o
  -3   0   3      17903.79      17383.02       131.69 o
  -1   0   3       3949.18       3843.03        54.02 o
   1   0   3      26687.71      25718.56       130.29 o
   3   0   3       7565.82       7414.04        50.31 o
   5   0   3       3876.27       3965.61        50.26 o
   7   0   3        276.55        245.68         8.61 o
   9   0   3       2221.04       2067.79        46.52 o
  11   0   3        293.33        262.02         9.32 o
  13   0   3        324.87        312.52        18.67 o
  15   0   3        447.07        414.83        22.84 o
  17   0   3        122.08        126.64        18.44 o
  19   0   3         69.78         65.06        15.07 o
  21   0   3         23.91         53.65        44.10 o
 -22   1   3         59.85         65.52        19.47 o
 -21   1   3         15.95         15.05        10.62 o
 -20   1   3         23.12         38.01        17.59 o
 -19   1   3         25.74         41.64        11.83 o
 -18   1   3        145.37        147.58        11.81 o
 -17   1   3        526.44        506.21        17.72 o
 -16   1   3         10.23         24.07         4.88 o
 -15   1   3        171.29        162.80        10.77 o
 -14   1   3        213.52        205.17        11.29 o
 -13   1   3        557.50        580.71        17.48 o
 -12   1   3        463.62        499.04        14.55 o
 -11   1   3        102.48        102.91         7.19 o
 -10   1   3        561.04        591.68        13.16 o
  -9   1   3        341.57        375.72         9.38 o
  -8   1   3          9.11          7.01         3.06 o
  -7   1   3        443.59        439.77         8.52 o
  -6   1   3       2339.58       2305.74        18.75 o
  -5   1   3          4.10          1.79         2.33 o
  -4   1   3         51.39         57.45         2.83 o
  -3   1   3       1097.90       1044.34         9.06 o
  -2   1   3         17.62         26.23         1.56 o
  -1   1   3       1616.27       1618.08         9.48 o
   0   1   3        261.85        243.19         3.62 o
   1   1   3       7225.37       6994.23        27.86 o
   2   1   3       1965.48       1967.96        12.78 o
   3   1   3      13354.79      13057.20        66.09 o
   4   1   3        279.22        294.31         5.00 o
   5   1   3          4.24         14.40         1.74 o
   6   1   3        651.37        632.71         9.64 o
   7   1   3       7723.46       7491.66        64.96 o
   8   1   3        160.91        158.31         5.80 o
   9   1   3        896.97        906.42        14.01 o
  10   1   3        256.40        267.75        10.43 o
  11   1   3        252.04        258.09        10.64 o
  12   1   3        618.13        579.27        14.37 o
  13   1   3        209.45        222.80        13.24 o
  14   1   3        180.24        175.20        12.36 o
  15   1   3        141.66        121.38        11.43 o
  16   1   3        288.58        284.34        15.87 o
  17   1   3         16.63         11.24         7.71 o
  18   1   3          9.78         22.61         8.74 o
  19   1   3         30.05         18.75        10.32 o
  20   1   3          0.66          2.75         9.11 o
 -22   2   3          7.63          6.71        11.91 o
 -21   2   3          1.24         21.55        15.71 o
 -20   2   3         71.49         69.02        11.77 o
 -19   2   3        260.88        277.85        17.11 o
 -18   2   3        295.40        285.84        15.33 o
 -17   2   3         91.91         90.21         8.57 o
 -16   2   3        306.20        314.40        13.75 o
 -15   2   3        344.37        350.36        12.83 o
 -14   2   3        262.34        278.83        11.20 o
 -13   2   3        278.90        238.69         9.79 o
 -12   2   3       2383.63       2343.08        27.45 o
 -11   2   3        572.86        569.27        14.41 o
 -10   2   3        797.68        786.70        14.16 o
  -9   2   3        779.08        700.92        12.00 o
  -8   2   3         31.67         33.43         3.27 o
  -7   2   3       1352.10       1443.41        17.23 o
  -6   2   3       3175.56       3464.74        26.30 o
  -5   2   3       1292.39       1504.52        16.19 o
  -4   2   3       3649.03       3838.34        23.77 o
  -3   2   3          4.78         19.69         2.35 o
  -2   2   3       2643.73       2720.32        16.71 o
  -1   2   3         66.47         88.46         3.05 o
   0   2   3       1702.37       1686.85        13.45 o
   1   2   3        235.63        220.81         4.47 o
   2   2   3       2095.00       2130.30        15.28 o
   3   2   3        559.20        629.09        10.21 o
   4   2   3       1018.74       1031.86        12.38 o
   5   2   3         27.32         19.72         3.12 o
   6   2   3        251.65        279.10         7.87 o
   7   2   3        370.64        382.94        10.45 o
   8   2   3        213.31        202.35         8.22 o
   9   2   3         35.67         34.08         4.60 o
  10   2   3         96.91         99.00         6.35 o
  11   2   3        946.74        924.73        17.42 o
  12   2   3        558.58        509.41        13.94 o
  13   2   3        418.75        440.50        18.29 o
  14   2   3        244.15        241.49        14.33 o
  15   2   3        688.19        695.40        24.15 o
  16   2   3          1.83          3.86         9.76 o
  17   2   3         41.41         43.85         8.85 o
  18   2   3         78.11         95.94        11.37 o
  19   2   3         87.13        104.89        13.59 o
  20   2   3          0.06          0.00         9.49 o
 -21   3   3         31.80         13.93         9.14 o
 -20   3   3         36.03         43.90        12.46 o
 -19   3   3        106.14        122.05        12.74 o
 -18   3   3         11.58         18.42         7.41 o
 -17   3   3          8.70         13.09         6.91 o
 -16   3   3         73.44         67.89         9.64 o
 -15   3   3         47.76         36.31         6.59 o
 -14   3   3         41.26         34.09         6.62 o
 -13   3   3         98.29         94.71         7.65 o
 -12   3   3        224.30        222.12        10.35 o
 -11   3   3       1539.88       1579.35        21.99 o
 -10   3   3          0.85          2.64         3.78 o
  -9   3   3         27.56         27.45         4.29 o
  -8   3   3        716.52        711.63        12.88 o
  -7   3   3        512.25        442.62        10.58 o
  -6   3   3        634.32        711.10        13.30 o
  -5   3   3          0.22          4.52         2.84 o
  -4   3   3         26.59         37.44         3.07 o
  -3   3   3       1508.11       1671.28        15.53 o
  -2   3   3       2050.69       1952.56        20.07 o
  -1   3   3        167.98        148.48         4.41 o
   0   3   3        221.96        272.91         9.38 o
   1   3   3        433.88        438.29         9.70 o
   2   3   3       1126.99       1003.62        14.01 o
   3   3   3        417.44        482.67         8.51 o
   4   3   3        236.94        272.85         7.05 o
   5   3   3          0.79          2.74         3.22 o
   6   3   3        782.04        754.85        13.09 o
   7   3   3         13.07          7.50         2.33 o
   8   3   3        189.35        169.72         8.53 o
   9   3   3        324.97        343.91        11.80 o
  10   3   3        303.92        305.04        11.11 o
  11   3   3        354.36        328.40        11.81 o
  12   3   3        288.70        278.71        12.38 o
  13   3   3          0.05          7.30         7.04 o
  14   3   3         16.16         18.93         7.96 o
  15   3   3         12.53         26.32         7.85 o
  16   3   3        219.86        223.34        15.15 o
  17   3   3         28.51         46.37         9.17 o
  18   3   3         71.97         82.31        11.00 o
  19   3   3        112.61        114.85        12.87 o
 -19   4   3          0.87          0.00         8.72 o
 -18   4   3         82.00         77.69        10.87 o
 -17   4   3        120.38        113.54        11.99 o
 -16   4   3          3.81          5.95         7.31 o
 -15   4   3         10.92         14.86         6.06 o
 -14   4   3        112.94        118.10         9.34 o
 -13   4   3         93.32         85.93         9.59 o
 -12   4   3          5.11         11.75         4.81 o
 -11   4   3         27.78         25.11         4.64 o
 -10   4   3         84.32         78.87         5.81 o
  -9   4   3        385.29        404.81        10.83 o
  -8   4   3       1637.93       1594.90        20.09 o
  -7   4   3        514.07        507.15        11.01 o
  -6   4   3        710.95        686.28        11.97 o
  -5   4   3          7.15          4.45         2.75 o
  -4   4   3       1684.30       1735.03        20.78 o
  -3   4   3          1.86          7.64         2.76 o
  -2   4   3         19.86         16.86         1.81 o
  -1   4   3          2.07          8.31         2.32 o
   0   4   3        136.05        126.63         6.15 o
   1   4   3         20.84         28.82         4.78 o
   2   4   3         47.13         38.74         4.87 o
   3   4   3         24.02         17.48         3.22 o
   4   4   3         29.20         29.56         3.78 o
   5   4   3         37.69         34.37         3.64 o
   6   4   3        689.14        693.24        13.41 o
   7   4   3        190.43        184.63         7.91 o
   8   4   3         85.59         92.06         6.62 o
   9   4   3          2.40          7.09         4.89 o
  10   4   3        374.60        343.16        13.06 o
  11   4   3          3.61          7.28         5.04 o
  12   4   3        153.99        138.16        11.37 o
  13   4   3         28.46         38.65        10.01 o
  14   4   3         56.84         54.84        10.01 o
  15   4   3          2.76         19.65         9.73 o
  16   4   3        285.66        279.19        21.37 o
  17   4   3        159.32        211.09        19.72 o
 -17   5   3          0.94          0.00         9.25 o
 -16   5   3         29.52         29.22         9.56 o
 -15   5   3         44.32         41.81        10.26 o
 -14   5   3          0.30          0.67         7.33 o
 -13   5   3          0.12          0.00         7.00 o
 -12   5   3         40.00         50.16         8.96 o
 -11   5   3         78.31         67.53         9.51 o
 -10   5   3         21.62         34.67         8.04 o
  -9   5   3        376.89        338.83        19.30 o
  -8   5   3        423.32        396.52        17.49 o
  -7   5   3         24.39         22.29         7.65 o
  -6   5   3          1.44         16.43         8.25 o
  -5   5   3        119.45        116.68         8.80 o
  -4   5   3         25.24         18.98         5.76 o
  -3   5   3        891.45        890.91        21.73 o
  -2   5   3        437.00        437.42        14.79 o
  -1   5   3        130.87        120.12         9.17 o
   0   5   3        116.69        108.25         7.95 o
   1   5   3        178.60        179.62        10.61 o
   2   5   3        672.32        654.91        18.89 o
   3   5   3          1.50          2.27         5.61 o
   4   5   3        637.82        626.62        19.33 o
   5   5   3        208.69        195.98        10.45 o
   6   5   3        622.42        595.40        17.17 o
   7   5   3         38.95         40.19         6.83 o
   8   5   3         39.88         42.40         6.95 o
   9   5   3          0.89         13.03         8.93 o
  10   5   3        211.39        193.93        12.85 o
  11   5   3         11.56         11.74         7.03 o
  12   5   3         87.54         62.56        13.64 o
  13   5   3         52.42         34.83        10.57 o
  14   5   3         21.27         26.24        12.45 o
  15   5   3        276.79        326.24        24.92 o
 -14   6   3          4.06         20.80        15.10 o
 -13   6   3        141.98        122.23        17.06 o
 -12   6   3         18.68         14.51         8.93 o
 -11   6   3          3.20          6.35         8.39 o
 -10   6   3         45.12         41.12        11.52 o
  -9   6   3          4.84          7.56        10.45 o
  -8   6   3          0.01         10.73        10.56 o
  -7   6   3        133.94        142.46        14.49 o
  -6   6   3         35.33         44.80         9.44 o
  -5   6   3         15.58         25.14         8.67 o
  -4   6   3        116.08        129.05        12.13 o
  -3   6   3        172.27        150.89        13.02 o
  -2   6   3        136.69        129.35        11.83 o
  -1   6   3        160.68        158.69        12.87 o
   0   6   3        929.12        922.40        25.12 o
   1   6   3        186.94        204.18        12.84 o
   2   6   3         35.98         42.20         8.54 o
   3   6   3        329.85        314.81        16.67 o
   4   6   3         75.87         62.88         8.67 o
   5   6   3          4.60         11.65         7.50 o
   6   6   3        297.68        326.45        19.94 o
   7   6   3          6.02         12.93         8.46 o
   8   6   3        235.18        248.94        15.78 o
   9   6   3         33.48         35.36        10.47 o
  10   6   3         31.20         55.42        13.07 o
  11   6   3         54.59         62.36        14.38 o
  12   6   3        125.95        115.13        18.76 o
  -8   7   3         46.57         15.19        12.69 o
  -7   7   3          6.43         14.85        13.29 o
  -6   7   3         93.84         98.08        16.68 o
  -5   7   3          0.78          5.59        16.78 o
  -4   7   3         42.57         35.34        13.01 o
  -3   7   3          0.23          7.40         7.22 o
  -2   7   3          0.19          0.00         7.94 o
  -1   7   3          1.28          0.00         7.27 o
   0   7   3         28.03         30.64         8.03 o
   1   7   3          1.89          1.94         7.56 o
   2   7   3          1.87          3.93         7.73 o
   3   7   3         74.16         92.59        11.72 o
   4   7   3        694.43        617.25        56.92 o
   5   7   3         17.94         44.06        10.48 o
   6   7   3        131.86        146.71        17.99 o
 -22   0   4        263.11        300.62        36.88 o
 -20   0   4        477.86        530.57        46.07 o
 -18   0   4          9.06         45.75        17.88 o
 -16   0   4          6.21         10.27        11.44 o
 -14   0   4        960.30        939.94        32.66 o
 -12   0   4        385.36        381.33        17.28 o
 -10   0   4        110.81         95.82         9.06 o
  -8   0   4       1041.91       1027.53        22.33 o
  -6   0   4        830.61        757.70        11.53 o
  -4   0   4       3975.62       3929.47        37.43 o
  -2   0   4        607.74        560.75         8.86 o
   0   0   4       3023.99       2844.94        19.81 o
   2   0   4      16633.82      16652.10        61.68 o
   4   0   4       2641.24       2425.25        33.58 o
   6   0   4       5091.67       4951.58        62.51 o
   8   0   4        191.31        187.35         8.09 o
  10   0   4        970.84        894.22        23.22 o
  12   0   4        174.80        198.46        14.81 o
  14   0   4        297.42        235.77        17.56 o
  16   0   4         11.57         15.83        11.64 o
  18   0   4        121.12        111.91        16.79 o
  20   0   4          2.85          4.79        17.38 o
 -23   1   4         55.04         74.80        17.29 o
 -22   1   4         43.29         64.72        15.13 o
 -21   1   4         81.95        123.81        18.61 o
 -20   1   4        282.30        292.17        21.54 o
 -19   1   4         71.20        102.64        12.35 o
 -18   1   4         39.26         40.66         8.09 o
 -17   1   4          0.21         10.61         5.98 o
 -16   1   4        713.09        718.08        20.35 o
 -15   1   4        185.27        184.67         9.35 o
 -14   1   4         88.23         89.41         6.54 o
 -13   1   4        197.29        187.28         9.73 o
 -12   1   4         29.84         36.66         5.70 o
 -11   1   4        370.29        364.41        12.67 o
 -10   1   4          0.86          6.98         3.45 o
  -9   1   4        570.20        587.47        11.69 o
  -8   1   4       1895.57       1931.10        19.17 o
  -7   1   4       2882.98       2880.38        25.68 o
  -6   1   4        121.15        105.72         4.30 o
  -5   1   4       2722.90       2782.02        19.97 o
  -4   1   4       2907.07       2885.04        15.66 o
  -3   1   4         92.19         91.86         3.14 o
  -2   1   4       2380.13       2341.19        18.29 o
  -1   1   4       3909.09       3886.67        17.22 o
   0   1   4        735.97        761.17         7.75 o
   1   1   4       2315.48       2331.03        14.17 o
   2   1   4        335.84        296.31         5.15 o
   3   1   4        608.07        636.88         8.28 o
   4   1   4        645.49        595.44         7.69 o
   5   1   4       6548.27       6810.08        44.55 o
   6   1   4       1687.66       1571.41        25.31 o
   7   1   4        206.60        219.00         7.21 o
   8   1   4       1385.96       1308.41        37.90 o
   9   1   4          4.08          8.19         3.81 o
  10   1   4        118.58        111.88         5.74 o
  11   1   4         19.44         18.24         4.22 o
  12   1   4          0.53          0.00         6.19 o
  13   1   4          7.09          8.96         6.58 o
  14   1   4         60.78         63.90        12.51 o
  15   1   4        101.56         84.21         9.26 o
  16   1   4         53.23         58.98         9.13 o
  17   1   4        333.26        331.93        19.63 o
  18   1   4         59.13         56.54        10.67 o
  19   1   4         12.82          9.52         7.79 o
  20   1   4        146.20        156.26        15.45 o
 -22   2   4          9.32         23.98        12.01 o
 -21   2   4          2.33          0.00        11.19 o
 -20   2   4         17.14         22.61        15.30 o
 -19   2   4         18.00         35.82         9.63 o
 -18   2   4        323.11        336.37        15.09 o
 -17   2   4         45.78         30.21         6.39 o
 -16   2   4         51.36         58.02         6.59 o
 -15   2   4        315.98        308.02        12.37 o
 -14   2   4        139.29        144.58         8.38 o
 -13   2   4        642.98        651.78        15.53 o
 -12   2   4       1372.38       1347.87        21.73 o
 -11   2   4          3.86          6.39         2.81 o
 -10   2   4          9.75          7.93         3.03 o
  -9   2   4         95.15        120.84         7.26 o
  -8   2   4        650.01        588.29        11.08 o
  -7   2   4       1743.42       1841.67        19.83 o
  -6   2   4         17.65         44.09         4.75 o
  -5   2   4        735.14        671.82        10.36 o
  -4   2   4        173.48        177.63         5.75 o
  -3   2   4          0.08          4.09         2.18 o
  -2   2   4        130.66        129.35         4.39 o
  -1   2   4          2.05          3.20         2.01 o
   0   2   4       4743.81       4899.29        35.17 o
   1   2   4        210.73        250.94         5.74 o
   2   2   4         17.50         15.78         2.83 o
   3   2   4       2173.38       2463.55        20.01 o
   4   2   4       1236.93       1233.35        15.96 o
   5   2   4       1172.61       1147.07        15.79 o
   6   2   4       1459.14       1393.28        19.46 o
   7   2   4         70.46         59.92         4.72 o
   8   2   4        411.67        421.08        11.83 o
   9   2   4         18.52         20.07         3.84 o
  10   2   4       2066.78       1981.23        23.76 o
  11   2   4         56.86         55.70         4.97 o
  12   2   4        628.30        588.25        18.88 o
  13   2   4        261.30        258.40        14.73 o
  14   2   4         52.86         53.23         9.42 o
  15   2   4        509.76        480.02        20.64 o
  16   2   4          4.24          7.87         7.95 o
  17   2   4          4.59         17.18         7.65 o
  18   2   4         20.78         34.15         9.67 o
  19   2   4        108.05         92.37        13.30 o
 -21   3   4          0.00          0.90        11.38 o
 -20   3   4         15.37         18.01         8.02 o
 -19   3   4         99.49         73.86        10.74 o
 -18   3   4          0.23          0.00         6.59 o
 -17   3   4         24.98         17.94         6.39 o
 -16   3   4        452.66        444.79        16.83 o
 -15   3   4        782.07        679.98        20.02 o
 -14   3   4        433.15        399.75        14.46 o
 -13   3   4         81.91         76.47         7.24 o
 -12   3   4        410.16        399.84        13.47 o
 -11   3   4          4.38          6.26         3.92 o
 -10   3   4        541.11        526.78        12.21 o
  -9   3   4         56.84         50.08         4.71 o
  -8   3   4         11.94         16.34         3.68 o
  -7   3   4       2507.04       2497.19        24.18 o
  -6   3   4        847.46        831.04        13.79 o
  -5   3   4        672.56        713.86        12.47 o
  -4   3   4       2021.87       2007.19        22.16 o
  -3   3   4       1499.91       1602.96        17.86 o
  -2   3   4        114.65        111.44         3.86 o
  -1   3   4       1822.10       1855.47        23.20 o
   0   3   4          2.31          7.50         3.33 o
   1   3   4         29.52         27.99         2.78 o
   2   3   4         22.88         22.59         2.50 o
   3   3   4         15.34         16.54         3.21 o
   4   3   4         44.18         66.08         3.87 o
   5   3   4         78.51         86.00         5.50 o
   6   3   4         22.04         31.63         3.82 o
   7   3   4          4.84          8.56         4.13 o
   8   3   4         29.54         32.28         4.98 o
   9   3   4        228.85        211.72        10.16 o
  10   3   4       1390.44       1398.51        23.75 o
  11   3   4         77.50         79.82         7.43 o
  12   3   4          0.16          0.00         5.31 o
  13   3   4        356.09        372.57        16.44 o
  14   3   4        627.71        652.51        22.03 o
  15   3   4          0.07          9.13         7.02 o
  16   3   4         14.88          6.58         7.85 o
  17   3   4         65.12         57.90         9.55 o
  18   3   4         28.70         44.99         9.56 o
 -19   4   4          1.91          0.00         8.52 o
 -18   4   4          0.76          4.81         7.61 o
 -17   4   4        199.09        176.40        12.91 o
 -16   4   4         16.05         13.09         6.46 o
 -15   4   4         36.32         34.39         7.51 o
 -14   4   4        169.38        159.50         9.41 o
 -13   4   4        218.74        209.80        10.26 o
 -12   4   4        178.31        215.77        10.03 o
 -11   4   4        386.54        336.57        11.79 o
 -10   4   4         27.28         24.69         4.90 o
  -9   4   4        678.77        709.81        14.14 o
  -8   4   4        914.43        883.47        15.18 o
  -7   4   4          8.10         17.93         4.10 o
  -6   4   4         28.81         27.21         3.98 o
  -5   4   4        430.32        419.37        10.11 o
  -4   4   4         80.05         66.01         3.33 o
  -3   4   4        266.11        258.30         6.88 o
  -2   4   4          6.48          5.61         2.42 o
  -1   4   4         66.47         56.15         5.32 o
   0   4   4          0.19         10.97         4.27 o
   1   4   4       2348.97       2377.61        32.13 o
   2   4   4          3.53          4.16         4.55 o
   3   4   4         48.00         49.12         4.47 o
   4   4   4          3.32          8.54         3.31 o
   5   4   4         90.42         90.93         5.02 o
   6   4   4        112.41        108.09         6.15 o
   7   4   4        505.39        498.38        13.32 o
   8   4   4         85.82         84.34         7.23 o
   9   4   4       2077.33       2008.48        34.01 o
  10   4   4          9.23         12.35         4.95 o
  11   4   4          0.48          8.09         6.17 o
  12   4   4         20.90         25.49         7.00 o
  13   4   4         63.38         54.76         9.83 o
  14   4   4         14.08         22.63         9.34 o
  15   4   4         73.43         84.94        12.95 o
  16   4   4         21.45         16.62         8.83 o
  17   4   4         11.24          4.16        11.45 o
 -17   5   4         77.11         55.39        11.96 o
 -16   5   4          4.30         15.31         7.05 o
 -15   5   4         40.73         55.82         9.93 o
 -14   5   4          2.18          3.76         9.12 o
 -13   5   4         31.72         38.20         8.54 o
 -12   5   4          0.74          0.00         7.40 o
 -11   5   4         30.62         28.61         6.90 o
 -10   5   4         30.03         44.65         7.87 o
  -9   5   4         12.70         16.43         6.98 o
  -8   5   4         27.54         40.34         8.40 o
  -7   5   4         75.80         80.60         7.93 o
  -6   5   4          0.88         11.50         4.82 o
  -5   5   4        560.85        553.19        18.51 o
  -4   5   4          0.11         12.69         5.19 o
  -3   5   4          3.68         16.95         5.96 o
  -2   5   4        504.59        492.38        16.92 o
  -1   5   4       3266.65       3227.94        41.83 o
   0   5   4          5.41         19.81         5.31 o
   1   5   4        335.76        344.02        15.10 o
   2   5   4          0.30         13.43         6.19 o
   3   5   4       1004.47        999.51        24.48 o
   4   5   4        471.70        442.96        14.99 o
   5   5   4        206.61        226.87        11.14 o
   6   5   4          8.55         14.77         5.76 o
   7   5   4         50.13         60.20         7.74 o
   8   5   4          1.83          5.99         5.79 o
   9   5   4         10.52         17.35         6.81 o
  10   5   4         84.40         83.15        10.39 o
  11   5   4        205.25        215.48        15.56 o
  12   5   4          9.30          0.00         9.94 o
  13   5   4         67.34         45.33        14.11 o
  14   5   4         79.90         86.18        14.72 o
 -14   6   4        133.09        152.36        17.23 o
 -13   6   4          2.44         10.30         8.89 o
 -12   6   4         23.96         24.45         9.05 o
 -11   6   4         84.89         91.69        13.78 o
 -10   6   4          5.02          3.39        12.24 o
  -9   6   4          0.10          0.00         7.54 o
  -8   6   4         21.61         17.98         8.71 o
  -7   6   4         26.38         29.69         9.93 o
  -6   6   4          1.06          1.89         6.16 o
  -5   6   4         50.92         41.38         8.98 o
  -4   6   4         18.21         18.11         7.82 o
  -3   6   4        437.56        475.33        20.95 o
  -2   6   4        127.57        140.21        11.31 o
  -1   6   4        142.57        153.35        12.34 o
   0   6   4         11.07         19.64         8.09 o
   1   6   4         72.42         88.90        10.68 o
   2   6   4         70.46         67.25         9.82 o
   3   6   4        217.78        243.30        15.88 o
   4   6   4         65.27         72.91        10.84 o
   5   6   4          0.00          9.43         6.76 o
   6   6   4         30.69         38.18         7.43 o
   7   6   4        124.62        157.37        13.70 o
   8   6   4         45.83         39.85         8.36 o
   9   6   4        364.66        374.66        26.46 o
  10   6   4         21.55         10.58        10.71 o
  11   6   4         28.96         20.03        12.53 o
  -8   7   4          0.06          4.84        18.01 o
  -7   7   4          7.29          9.24        13.31 o
  -6   7   4        185.93        180.05        22.29 o
  -5   7   4          3.67         12.79        11.22 o
  -4   7   4         37.17         60.71        15.87 o
  -3   7   4          9.42         15.81        11.59 o
  -2   7   4          2.32          5.90         8.10 o
  -1   7   4         47.99         38.15         8.66 o
   0   7   4          0.13         10.01         7.66 o
   1   7   4         26.78         14.90         7.34 o
   2   7   4         51.73         59.70        10.78 o
   3   7   4         17.62         26.30         9.32 o
   4   7   4          3.95         18.09         9.85 o
   5   7   4         16.42         13.28        10.39 o
   6   7   4          3.88         24.92        10.62 o
 -23   0   5        168.50        145.92        30.10 o
 -21   0   5        499.55        543.25        47.47 o
 -19   0   5          9.37         22.45        23.93 o
 -17   0   5       1112.07       1112.74        57.56 o
 -15   0   5         23.02         29.25         8.76 o
 -13   0   5         59.65         57.41         9.15 o
 -11   0   5        153.92        152.53        10.83 o
  -9   0   5        311.20        297.73        16.53 o
  -7   0   5        487.40        485.20        20.39 o
  -5   0   5       1235.29       1215.12        24.10 o
  -3   0   5       4805.75       4637.89        40.21 o
  -1   0   5       7394.81       7378.16        49.63 o
   1   0   5       9647.22       9519.83        62.16 o
   3   0   5        447.16        382.50        10.63 o
   5   0   5       3015.07       3014.06        42.12 o
   7   0   5       2286.34       2292.91        69.89 o
   9   0   5          0.05          3.01         5.76 o
  11   0   5        221.91        201.06        14.72 o
  13   0   5         11.94         10.84         9.32 o
  15   0   5        771.78        811.17        41.82 o
  17   0   5         31.49         29.94        13.86 o
  19   0   5          3.19         20.77        16.17 o
 -23   1   5         84.42         94.68        17.68 o
 -22   1   5         74.79         58.04        15.63 o
 -21   1   5        512.85        545.40        33.04 o
 -20   1   5        211.39        221.32        21.34 o
 -19   1   5         77.84         79.29         9.86 o
 -18   1   5         11.73         30.47         7.76 o
 -17   1   5        153.06        182.55        11.35 o
 -16   1   5        145.43        148.91        10.49 o
 -15   1   5        170.21        193.92        10.61 o
 -14   1   5         39.35         38.92         5.52 o
 -13   1   5         82.19         88.61         6.36 o
 -12   1   5        375.43        328.76        10.73 o
 -11   1   5        235.66        232.92         6.98 o
 -10   1   5        155.10        183.11         7.04 o
  -9   1   5         38.71         40.96         3.48 o
  -8   1   5        427.22        444.37        11.82 o
  -7   1   5       5349.53       5344.53        35.58 o
  -6   1   5        491.36        535.49        15.79 o
  -5   1   5       1322.81       1398.34        16.52 o
  -4   1   5       5928.08       5977.48        27.55 o
  -3   1   5      11113.64      10814.38        43.77 o
  -2   1   5       1368.09       1377.22        12.77 o
  -1   1   5         37.59         53.84         3.38 o
   0   1   5        139.82        148.89         5.12 o
   1   1   5       1417.48       1434.79        11.91 o
   2   1   5        966.13        977.17         9.64 o
   3   1   5       3202.59       3240.55        25.66 o
   4   1   5       4872.59       5064.06        43.12 o
   5   1   5       9150.90       9423.30        54.04 o
   6   1   5       1907.70       1805.07        20.40 o
   7   1   5          0.10          1.93         3.17 o
   8   1   5        279.48        289.31        10.07 o
   9   1   5        680.61        644.62        19.28 o
  10   1   5        159.43        165.52        10.72 o
  11   1   5        327.78        321.84        14.66 o
  12   1   5         58.91         48.02        13.29 o
  13   1   5        292.35        291.81        15.24 o
  14   1   5        308.29        297.37        15.82 o
  15   1   5        282.14        324.21        17.59 o
  16   1   5          2.64          8.24         8.09 o
  17   1   5         12.95         18.24         8.91 o
  18   1   5        200.99        228.94        17.71 o
  19   1   5        159.81        171.11        16.31 o
  20   1   5        177.36        223.52        22.48 o
 -22   2   5          8.55         33.74        13.19 o
 -21   2   5         12.01         15.91        11.14 o
 -20   2   5          3.11         15.28        18.73 o
 -19   2   5          0.19         14.92         8.34 o
 -18   2   5        373.25        336.09        17.07 o
 -17   2   5        219.06        206.48        11.02 o
 -16   2   5        191.46        199.59        10.08 o
 -15   2   5         45.15         51.05         6.39 o
 -14   2   5         29.57         30.74         5.48 o
 -13   2   5       1322.26       1314.31        21.98 o
 -12   2   5         18.24         12.89         4.71 o
 -11   2   5        191.41        198.16         9.10 o
 -10   2   5          0.46          1.72         4.76 o
  -9   2   5        293.12        320.59        11.51 o
  -8   2   5       4450.50       4620.69        39.93 o
  -7   2   5        829.57        974.70        15.48 o
  -6   2   5          8.21         20.76         2.99 o
  -5   2   5       2826.11       2784.24        22.11 o
  -4   2   5       2120.03       2278.11        19.60 o
  -3   2   5         52.24         44.27         3.18 o
  -2   2   5        573.66        604.31         8.76 o
  -1   2   5       2285.33       2212.65        28.33 o
   0   2   5        846.84        886.48        12.34 o
   1   2   5        574.08        508.03         7.72 o
   2   2   5         14.58         16.10         2.73 o
   3   2   5          4.90         21.80         3.50 o
   4   2   5       1563.71       1704.64        22.46 o
   5   2   5        167.42        167.90         7.82 o
   6   2   5       1298.34       1344.26        19.75 o
   7   2   5         20.03         23.91         4.69 o
   8   2   5         73.27         71.67         6.87 o
   9   2   5          2.63         10.79         6.15 o
  10   2   5        110.94        129.67         8.64 o
  11   2   5         86.60         71.18         6.77 o
  12   2   5         50.22         50.58         8.11 o
  13   2   5       1529.92       1586.78        34.57 o
  14   2   5        666.23        675.55        23.72 o
  15   2   5        188.85        186.66        13.57 o
  16   2   5        398.32        411.65        19.99 o
  17   2   5        258.46        278.65        17.39 o
  18   2   5        134.88        169.27        16.12 o
  19   2   5        169.88        170.42        16.20 o
 -21   3   5         10.87         12.34         9.87 o
 -20   3   5         17.24         18.54         8.80 o
 -19   3   5          7.63         13.24         8.65 o
 -18   3   5        104.01         94.63         9.28 o
 -17   3   5         55.80         58.05         8.00 o
 -16   3   5         27.65         18.29         5.71 o
 -15   3   5         72.50         70.85         7.61 o
 -14   3   5        421.10        372.03        13.96 o
 -13   3   5         62.75         55.35         6.40 o
 -12   3   5        150.96        141.51         8.74 o
 -11   3   5        362.20        363.98        13.34 o
 -10   3   5        967.26        962.57        15.23 o
  -9   3   5       1744.75       1796.24        20.83 o
  -8   3   5        186.98        194.57         7.31 o
  -7   3   5          6.51         14.67         3.58 o
  -6   3   5       1477.61       1486.73        17.98 o
  -5   3   5        379.55        383.07        10.70 o
  -4   3   5         21.31         18.25         3.65 o
  -3   3   5        607.34        754.56        15.02 o
  -2   3   5        133.08        119.24         4.29 o
  -1   3   5          1.85          4.98         3.34 o
   0   3   5          0.34          0.06         2.61 o
   1   3   5        121.33        126.33         6.33 o
   2   3   5         69.37         70.24         4.50 o
   3   3   5         25.79         31.77         3.62 o
   4   3   5         13.37         25.19         2.84 o
   5   3   5       1038.28       1006.54        15.45 o
   6   3   5        433.28        365.73        15.10 o
   7   3   5         63.03         59.75         6.32 o
   8   3   5        272.27        258.71        10.34 o
   9   3   5        102.02         88.95         7.33 o
  10   3   5       1191.58       1160.34        26.27 o
  11   3   5         15.83         18.70         8.41 o
  12   3   5         53.94         67.79         9.16 o
  13   3   5        152.83        148.25        12.43 o
  14   3   5         26.50         24.95         8.09 o
  15   3   5        146.27        139.07        13.57 o
  16   3   5         13.67         20.64         8.63 o
  17   3   5         96.11        118.19        14.06 o
  18   3   5        175.59        175.97        17.28 o
 -20   4   5         91.62         85.04        14.25 o
 -19   4   5          3.02          6.43         8.97 o
 -18   4   5        170.61        171.37        14.21 o
 -17   4   5         29.96         34.24         8.09 o
 -16   4   5        263.91        236.89        12.51 o
 -15   4   5          2.01          1.69         5.06 o
 -14   4   5        585.85        585.77        16.92 o
 -13   4   5        139.47        126.81         8.30 o
 -12   4   5          1.67          1.93         4.44 o
 -11   4   5       1620.68       1475.31        23.81 o
 -10   4   5        123.54        112.61         7.31 o
  -9   4   5         57.44         59.44         5.37 o
  -8   4   5        790.44        822.63        15.81 o
  -7   4   5        944.41        935.57        16.60 o
  -6   4   5        108.15        119.12         6.48 o
  -5   4   5         10.69         16.62         4.84 o
  -4   4   5        104.20         96.68         5.24 o
  -3   4   5        174.58        153.91         7.58 o
  -2   4   5        390.01        356.70        10.86 o
  -1   4   5        188.82        188.41         6.83 o
   0   4   5        100.49         91.32         7.24 o
   1   4   5        960.67        951.16        20.36 o
   2   4   5        892.78        900.96        20.03 o
   3   4   5        557.33        516.97        12.46 o
   4   4   5       2495.89       2358.45        27.11 o
   5   4   5          5.66          6.66         3.66 o
   6   4   5        142.20        144.77         6.62 o
   7   4   5       1375.93       1247.99        21.30 o
   8   4   5       1583.47       1576.06        25.28 o
   9   4   5         22.22         17.91         6.03 o
  10   4   5         58.85         64.00        10.27 o
  11   4   5         67.28         57.79        10.00 o
  12   4   5          0.14          4.71         9.60 o
  13   4   5         74.44         91.66        13.87 o
  14   4   5         50.04         46.14        15.94 o
  15   4   5          1.66          0.00        10.28 o
  16   4   5        162.20        238.68        25.01 o
 -17   5   5        174.91        116.89        17.66 o
 -16   5   5         90.63         88.98        11.16 o
 -15   5   5        210.59        202.93        15.17 o
 -14   5   5        122.23         96.92        10.96 o
 -13   5   5        222.72        225.29        15.23 o
 -12   5   5          5.86         18.14         7.31 o
 -11   5   5          0.12         11.23         6.96 o
 -10   5   5          8.79         17.16         6.93 o
  -9   5   5        207.57        190.44        13.10 o
  -8   5   5          0.07         15.35         6.26 o
  -7   5   5         53.50         44.65         6.86 o
  -6   5   5          5.63          2.96         5.36 o
  -5   5   5          0.10          1.93         5.38 o
  -4   5   5          3.47          7.29         4.93 o
  -3   5   5         45.56         57.79         8.02 o
  -2   5   5         36.00         41.75         6.72 o
  -1   5   5        315.49        320.94        13.83 o
   0   5   5        154.83        148.14         9.71 o
   1   5   5        505.41        552.68        19.12 o
   2   5   5        802.34        795.94        21.51 o
   3   5   5        632.09        609.89        18.31 o
   4   5   5         18.33         35.48         6.27 o
   5   5   5          8.85         11.12         6.35 o
   6   5   5        395.12        382.13        17.07 o
   7   5   5         64.36         74.35         8.17 o
   8   5   5        185.63        161.92        11.75 o
   9   5   5          9.45          5.74         6.27 o
  10   5   5         38.28         40.39         9.46 o
  11   5   5          4.36         11.56         8.59 o
  12   5   5        462.79        463.33        28.13 o
  13   5   5         14.35          7.72        10.12 o
  14   5   5         54.64         49.19        13.56 o
 -14   6   5         15.91         49.95        13.57 o
 -13   6   5          2.17         20.60         9.35 o
 -12   6   5          3.16          7.68        10.52 o
 -11   6   5         18.13         31.72        12.12 o
 -10   6   5        116.80        117.90        18.57 o
  -9   6   5         94.97         99.73        17.00 o
  -8   6   5         24.38         40.66        13.54 o
  -7   6   5        317.87        321.31        26.29 o
  -6   6   5        199.39        220.46        21.71 o
  -5   6   5        377.45        328.16        24.45 o
  -4   6   5        121.77        142.34        15.36 o
  -3   6   5        853.43        855.03        31.05 o
  -2   6   5         83.46         97.21        11.03 o
  -1   6   5        182.56        206.02        15.02 o
   0   6   5         19.93         29.82         9.13 o
   1   6   5        207.18        191.85        14.99 o
   2   6   5        949.68        955.70        30.22 o
   3   6   5        180.15        194.19        16.79 o
   4   6   5        101.50         98.87        10.46 o
   5   6   5         77.21         82.09        11.51 o
   6   6   5         33.16         43.10         9.07 o
   7   6   5         23.98         24.81         9.08 o
   8   6   5         32.18         15.60         8.31 o
   9   6   5          9.39          6.35         8.64 o
  10   6   5        177.44        249.75        22.17 o
  11   6   5          2.88          2.67        12.18 o
  -8   7   5        241.36        323.21        29.71 o
  -7   7   5         20.20          8.92        12.21 o
  -6   7   5         42.67         76.40        17.38 o
  -5   7   5         28.25         40.44        13.92 o
  -4   7   5          6.92          0.92        12.39 o
  -3   7   5        132.06        134.82        17.27 o
  -2   7   5          8.29         13.52         7.97 o
  -1   7   5          0.03          0.62         7.86 o
   0   7   5        409.78        411.41        28.34 o
   1   7   5         78.81         87.54        12.20 o
   2   7   5        169.76        189.19        18.30 o
   3   7   5         46.62         40.21        11.06 o
   4   7   5          2.67          8.32         9.36 o
   5   7   5          1.40          8.90         9.11 o
 -22   0   6        654.08        659.17        52.85 o
 -20   0   6        257.48        285.24        36.17 o
 -18   0   6       1631.90       1717.25        85.35 o
 -16   0   6        463.29        455.62        37.62 o
 -14   0   6        166.57        135.15        11.77 o
 -12   0   6         57.16         39.87         6.51 o
 -10   0   6        149.97        138.94        16.57 o
  -8   0   6         54.09         53.47         6.59 o
  -6   0   6         38.54         45.55         4.57 o
  -4   0   6       5600.97       5417.66        82.13 o
  -2   0   6         13.23         12.64         4.34 o
   0   0   6       3251.26       3075.09        33.96 o
   2   0   6        171.76        198.16         8.28 o
   4   0   6       1434.83       1348.15        41.83 o
   6   0   6       1239.61       1250.19        41.40 o
   8   0   6       6865.39       6976.94        88.16 o
  10   0   6         73.95         89.67        10.64 o
  12   0   6         98.96        108.26        13.08 o
  14   0   6        133.16        175.19        20.53 o
  16   0   6          2.46          0.00        10.71 o
  18   0   6        839.35        775.02        37.40 o
 -23   1   6         12.66         29.47        12.85 o
 -22   1   6         53.41         51.37        13.87 o
 -21   1   6          2.21         20.77        11.81 o
 -20   1   6        128.09        151.98        16.19 o
 -19   1   6          0.47          4.89         7.01 o
 -18   1   6        212.34        226.00        14.73 o
 -17   1   6        664.34        648.97        22.44 o
 -16   1   6         62.78         74.96         7.81 o
 -15   1   6         22.62         36.99         7.54 o
 -14   1   6       1125.90       1096.71        25.29 o
 -13   1   6        271.56        251.21        12.68 o
 -12   1   6        420.40        362.44        11.01 o
 -11   1   6         21.50         21.33         3.84 o
 -10   1   6         42.90         45.63         3.94 o
  -9   1   6       3142.93       3296.70        36.73 o
  -8   1   6         94.58        105.37         8.25 o
  -7   1   6        266.16        293.49        10.54 o
  -6   1   6       3711.97       3634.75        25.78 o
  -5   1   6       5671.10       5981.68        43.23 o
  -4   1   6       1349.84       1413.61        14.60 o
  -3   1   6       1038.39       1040.63        14.97 o
  -2   1   6         88.39         90.45         5.53 o
  -1   1   6        180.10        194.43         7.77 o
   0   1   6          2.34          4.53         1.97 o
   1   1   6          1.13          2.78         1.90 o
   2   1   6        355.37        320.38         6.08 o
   3   1   6       2237.56       2378.13        17.53 o
   4   1   6       5391.77       5208.85        46.92 o
   5   1   6         69.73         44.83         3.53 o
   6   1   6        818.09        856.86        15.75 o
   7   1   6         58.10         61.39         7.63 o
   8   1   6        131.02        132.09         9.40 o
   9   1   6         35.45         56.01         7.33 o
  10   1   6       1902.38       1870.02        35.90 o
  11   1   6        455.56        436.31        17.20 o
  12   1   6         93.69        111.14         9.34 o
  13   1   6         47.60         65.31         9.40 o
  14   1   6          1.64         15.19         8.43 o
  15   1   6          2.72         12.05         8.20 o
  16   1   6        198.40        256.29        17.74 o
  17   1   6        525.73        497.70        24.99 o
  18   1   6        945.36        907.46        33.77 o
  19   1   6        183.83        216.19        18.31 o
 -22   2   6         41.87         45.66        12.81 o
 -21   2   6         46.74         31.79        11.63 o
 -20   2   6          3.44         12.08        10.26 o
 -19   2   6         63.84         60.29         9.85 o
 -18   2   6         30.59         25.77         6.68 o
 -17   2   6          4.30         16.34         6.19 o
 -16   2   6        360.05        353.07        13.10 o
 -15   2   6        333.92        334.87        12.51 o
 -14   2   6          0.01          8.89         5.62 o
 -13   2   6          7.54          8.93         5.46 o
 -12   2   6         22.59         30.80         5.44 o
 -11   2   6        218.46        212.83         8.52 o
 -10   2   6          9.68          8.70         3.17 o
  -9   2   6       1191.32       1206.98        20.05 o
  -8   2   6        408.73        402.84        10.74 o
  -7   2   6        423.63        421.52        10.54 o
  -6   2   6       5774.86       6023.83        38.42 o
  -5   2   6         33.85         37.37         4.03 o
  -4   2   6       2712.62       2752.20        22.78 o
  -3   2   6       2659.45       2755.82        22.20 o
  -2   2   6        212.03        287.46         7.44 o
  -1   2   6        264.60        248.62         7.21 o
   0   2   6         55.59         73.43         4.62 o
   1   2   6       3735.81       4052.98        27.66 o
   2   2   6         38.43         14.49         2.84 o
   3   2   6       1575.41       1668.21        21.17 o
   4   2   6        508.09        502.56        15.59 o
   5   2   6        719.22        670.88        15.07 o
   6   2   6         32.77         39.78         5.07 o
   7   2   6         59.38         69.76         5.41 o
   8   2   6        777.14        765.75        19.01 o
   9   2   6       2792.69       2790.64        48.45 o
  10   2   6        562.95        501.65        16.88 o
  11   2   6        166.48        177.49        12.52 o
  12   2   6         37.29         46.50         8.89 o
  13   2   6        208.95        215.14        14.26 o
  14   2   6          4.65          8.57         7.38 o
  15   2   6         14.00         15.46         8.20 o
  16   2   6         53.35         53.15         9.62 o
  17   2   6         31.01         36.17         9.06 o
  18   2   6         27.13         23.11        16.17 o
 -21   3   6          0.09         10.44         9.43 o
 -20   3   6          6.77          5.48         7.68 o
 -19   3   6          4.67         11.17         7.47 o
 -18   3   6         37.98         26.72         8.33 o
 -17   3   6        187.82        165.14        11.02 o
 -16   3   6         17.33         17.62         6.07 o
 -15   3   6        411.77        374.50        14.58 o
 -14   3   6          0.62         15.14         5.47 o
 -13   3   6         47.43         52.47         7.18 o
 -12   3   6        116.87        114.39         8.74 o
 -11   3   6        646.66        624.72        16.10 o
 -10   3   6        310.76        325.32        11.49 o
  -9   3   6        120.09        118.45         5.65 o
  -8   3   6        803.17        814.58        14.44 o
  -7   3   6        312.33        338.27         9.70 o
  -6   3   6        951.93       1022.78        16.25 o
  -5   3   6       1815.95       1916.62        26.18 o
  -4   3   6          4.08          6.26         3.27 o
  -3   3   6       3744.50       3867.54        42.46 o
  -2   3   6       1068.26       1072.78        19.12 o
  -1   3   6          7.20          6.59         3.09 o
   0   3   6        146.51        139.10         8.80 o
   1   3   6          0.09          2.32         3.69 o
   2   3   6         10.58         13.94         3.42 o
   3   3   6        583.14        499.21         9.17 o
   4   3   6        156.45        156.27         6.03 o
   5   3   6          2.19          4.73         4.46 o
   6   3   6        232.23        212.41         9.70 o
   7   3   6       1915.24       1877.24        29.23 o
   8   3   6        169.86        168.41         9.76 o
   9   3   6        166.06        171.63        11.78 o
  10   3   6       1350.16       1320.53        31.11 o
  11   3   6        550.43        538.73        24.39 o
  12   3   6         37.60         46.10         8.26 o
  13   3   6         76.05         80.14         9.67 o
  14   3   6        294.38        299.89        17.21 o
  15   3   6          0.81          0.66         7.69 o
  16   3   6         14.73         20.56         8.73 o
  17   3   6          0.06          0.00         8.84 o
 -20   4   6         28.55         24.58        11.66 o
 -19   4   6        139.27        164.00        14.53 o
 -18   4   6          3.18         14.05         7.46 o
 -17   4   6        148.13        160.54        10.93 o
 -16   4   6         46.52         39.68         6.16 o
 -15   4   6        157.78        164.72        10.00 o
 -14   4   6        344.02        374.18        13.67 o
 -13   4   6        168.22        163.42         9.31 o
 -12   4   6          5.37         17.12         4.84 o
 -11   4   6          3.92         10.33         5.13 o
 -10   4   6        572.84        574.63        16.01 o
  -9   4   6          0.55          2.31         3.54 o
  -8   4   6         19.85         22.84         4.40 o
  -7   4   6        263.03        272.89         9.74 o
  -6   4   6        251.87        260.86         8.86 o
  -5   4   6          1.14          8.14         4.41 o
  -4   4   6        161.87        152.42         7.19 o
  -3   4   6         16.35         24.27         5.51 o
  -2   4   6        731.18        724.51        16.90 o
  -1   4   6        693.88        620.77        18.65 o
   0   4   6         12.00         11.19         3.88 o
   1   4   6        798.34        754.88        18.68 o
   2   4   6        610.64        588.02        16.80 o
   3   4   6          5.40          5.16         4.00 o
   4   4   6        257.43        238.90         8.39 o
   5   4   6       2997.46       2869.55        37.82 o
   6   4   6        953.82        959.98        18.43 o
   7   4   6       1032.24        961.20        19.04 o
   8   4   6         20.46         15.60         5.16 o
   9   4   6        302.97        286.31        13.31 o
  10   4   6         13.72         26.65         7.92 o
  11   4   6        224.35        264.67        21.42 o
  12   4   6         24.86         17.27         9.19 o
  13   4   6         52.75         51.93        12.51 o
  14   4   6        135.18        132.10        16.07 o
  15   4   6        113.52        111.58        17.78 o
  16   4   6         34.09         13.40        13.13 o
 -17   5   6        358.90        312.55        21.14 o
 -16   5   6         28.08         33.11         8.86 o
 -15   5   6        205.13        216.33        15.45 o
 -14   5   6          4.21         20.95         7.41 o
 -13   5   6          6.07         12.35         9.62 o
 -12   5   6        166.82        145.02        13.77 o
 -11   5   6        148.58        175.53        11.48 o
 -10   5   6         30.53         30.26         7.79 o
  -9   5   6          3.86          0.00         5.64 o
  -8   5   6        652.12        576.26        22.04 o
  -7   5   6        136.56        140.30        10.12 o
  -6   5   6        449.31        464.52        17.31 o
  -5   5   6          0.20          4.79         5.60 o
  -4   5   6        456.63        432.31        16.99 o
  -3   5   6          6.87         14.75         8.61 o
  -2   5   6        527.04        502.14        18.05 o
  -1   5   6        148.59        145.06        10.43 o
   0   5   6       1725.18       1682.89        29.11 o
   1   5   6         67.64         54.88         6.45 o
   2   5   6          6.00         12.49         6.29 o
   3   5   6        426.15        414.62        15.86 o
   4   5   6        414.59        422.80        17.58 o
   5   5   6          0.64          4.16         5.86 o
   6   5   6          8.59         11.97         6.74 o
   7   5   6        612.90        574.44        24.78 o
   8   5   6          4.20          7.01         6.32 o
   9   5   6         81.82         79.90        10.11 o
  10   5   6          0.27         12.01        10.55 o
  11   5   6         18.27         19.82         8.94 o
  12   5   6         60.13         63.87        12.52 o
  13   5   6          0.31         12.50        12.29 o
 -14   6   6         69.63         61.72        17.17 o
 -13   6   6         47.29         32.74        16.32 o
 -12   6   6          0.07          0.19        10.52 o
 -11   6   6         79.35         99.37        16.79 o
 -10   6   6          3.24         13.26        11.05 o
  -9   6   6        150.65        190.92        21.88 o
  -8   6   6        309.53        323.39        36.47 o
  -7   6   6         37.64         53.34        19.36 o
  -6   6   6         36.40         39.87        12.29 o
  -5   6   6          7.14         15.10         8.66 o
  -4   6   6        349.93        328.38        22.49 o
  -3   6   6          6.16         19.43         8.53 o
  -2   6   6          7.73         13.34         8.17 o
  -1   6   6          0.03          1.85         8.06 o
   0   6   6         15.49         20.72        10.23 o
   1   6   6          4.96          5.86         7.61 o
   2   6   6         25.49         41.42         9.41 o
   3   6   6          8.60          9.73         7.48 o
   4   6   6        189.03        205.56        14.73 o
   5   6   6        219.77        251.63        17.66 o
   6   6   6         41.52         43.63         9.61 o
   7   6   6         58.35         45.06         9.31 o
   8   6   6          6.08          7.76         8.00 o
   9   6   6         36.46         45.40        13.79 o
  10   6   6          1.10          9.31        10.04 o
  -8   7   6         87.08         93.47        18.73 o
  -7   7   6        227.81        241.81        25.39 o
  -6   7   6        412.04        410.62        32.17 o
  -5   7   6        111.50        115.35        18.95 o
  -4   7   6          5.15          3.43        12.01 o
  -3   7   6         57.62         35.15        10.32 o
  -2   7   6         23.51         30.41         9.51 o
  -1   7   6         25.02         12.15         8.91 o
   0   7   6         13.15         11.51         9.84 o
   1   7   6        619.36        631.11        33.73 o
   2   7   6         56.83         73.27        13.59 o
   3   7   6         11.14         16.78         9.83 o
   4   7   6         24.11         26.66         9.64 o
 -23   0   7          0.55         52.17        20.01 o
 -21   0   7        149.11        177.95        41.83 o
 -19   0   7         17.25         32.37        21.01 o
 -17   0   7        265.46        316.74        32.63 o
 -15   0   7         81.79         91.12        20.27 o
 -13   0   7          6.45          0.42        12.42 o
 -11   0   7        150.93        144.42        19.31 o
  -9   0   7        898.60        859.23        18.79 o
  -7   0   7        505.54        502.86        13.23 o
  -5   0   7      10126.69       9957.89       138.31 o
  -3   0   7          6.74         19.94         4.98 o
  -1   0   7       1563.29       1569.70        28.76 o
   1   0   7        462.40        471.63        12.97 o
   3   0   7        687.99        596.07        14.63 o
   5   0   7       2285.88       2305.13        46.92 o
   7   0   7        927.44       1071.96        42.26 o
   9   0   7       2026.88       1884.18        86.60 o
  11   0   7       1220.23       1255.55        34.60 o
  13   0   7        269.51        284.43        24.02 o
  15   0   7         14.82         46.83        14.66 o
  17   0   7         94.77        138.09        25.65 o
  19   0   7         34.99         22.75        16.96 o
 -23   1   7        326.10        341.48        28.18 o
 -22   1   7         32.14         46.14        13.63 o
 -21   1   7         27.71         47.10        11.26 o
 -20   1   7         69.44         80.09        11.54 o
 -19   1   7        700.82        697.27        26.79 o
 -18   1   7         77.24         95.95        10.64 o
 -17   1   7         89.15        101.19         9.82 o
 -16   1   7          1.47         15.67         7.96 o
 -15   1   7        213.27        221.52        13.59 o
 -14   1   7        441.42        438.42        16.44 o
 -13   1   7        310.80        254.70         8.25 o
 -12   1   7          3.30          3.70         4.66 o
 -11   1   7        511.45        454.09        10.08 o
 -10   1   7        314.90        335.97        14.42 o
  -9   1   7       3109.51       3263.29        37.15 o
  -8   1   7        182.91        213.78         9.98 o
  -7   1   7        203.70        159.21         5.02 o
  -6   1   7        648.91        705.25        11.00 o
  -5   1   7         41.45         35.92         2.90 o
  -4   1   7       1197.03       1276.22        16.14 o
  -3   1   7       4698.79       4697.92        37.95 o
  -2   1   7        648.78        666.78        13.42 o
  -1   1   7        256.67        252.80         8.52 o
   0   1   7        849.78        842.42        10.94 o
   1   1   7         25.41         38.53         3.02 o
   2   1   7         14.14         19.59         2.61 o
   3   1   7         67.65         67.96         4.16 o
   4   1   7         49.54         53.47         3.41 o
   5   1   7        738.83        815.96        13.73 o
   6   1   7         17.08         16.49         4.38 o
   7   1   7       1638.75       1624.01        33.49 o
   8   1   7        432.12        399.74        18.02 o
   9   1   7        134.87        164.64        13.03 o
  10   1   7        395.62        416.71        19.74 o
  11   1   7       1802.91       1788.07        50.50 o
  12   1   7        489.14        460.35        19.85 o
  13   1   7        182.05        194.66        13.26 o
  14   1   7         96.46         88.28        11.00 o
  15   1   7         85.29        113.76        15.65 o
  16   1   7         58.64         49.72         9.56 o
  17   1   7         44.32         54.26        11.73 o
  18   1   7         11.52         19.55         9.93 o
 -22   2   7         65.82         41.41        11.15 o
 -21   2   7        226.16        236.77        18.27 o
 -20   2   7        249.57        280.76        17.30 o
 -19   2   7         14.66         24.36         7.78 o
 -18   2   7         39.31         51.62         8.87 o
 -17   2   7        173.58        172.60        10.51 o
 -16   2   7        112.75        118.32         9.28 o
 -15   2   7         19.79         17.00         6.40 o
 -14   2   7        227.66        225.40        11.38 o
 -13   2   7        288.61        296.28        13.08 o
 -12   2   7          5.57          6.10         5.37 o
 -11   2   7        108.52         85.92         6.95 o
 -10   2   7         94.76         95.44         7.69 o
  -9   2   7       2123.02       2171.50        26.62 o
  -8   2   7         53.90         55.33         5.20 o
  -7   2   7        429.39        454.28         9.96 o
  -6   2   7       1710.07       1815.96        19.73 o
  -5   2   7       2208.61       2286.29        26.43 o
  -4   2   7       3596.28       3942.63        49.42 o
  -3   2   7       3694.40       3635.97        35.47 o
  -2   2   7        191.68        193.40         7.35 o
  -1   2   7        827.34       1035.94        14.94 o
   0   2   7       1650.56       1779.93        20.40 o
   1   2   7       1461.89       1557.78        19.05 o
   2   2   7       2346.88       2482.63        23.32 o
   3   2   7         95.03         70.76         4.67 o
   4   2   7        119.26        133.26         5.82 o
   5   2   7        403.96        389.01        12.50 o
   6   2   7          0.05          4.46         3.29 o
   7   2   7       1803.68       1811.01        28.95 o
   8   2   7       1016.04       1024.54        26.06 o
   9   2   7        419.03        414.81        20.42 o
  10   2   7         12.70         24.99         9.21 o
  11   2   7        519.38        472.02        23.12 o
  12   2   7        332.51        326.33        16.80 o
  13   2   7          0.31          8.73         7.31 o
  14   2   7        415.74        416.32        21.25 o
  15   2   7          0.16          6.81         8.15 o
  16   2   7         85.73         82.88        12.07 o
  17   2   7        174.05        163.28        19.09 o
  18   2   7         14.19          6.98        13.13 o
 -21   3   7         12.91         25.08        12.09 o
 -20   3   7        177.11        182.12        14.97 o
 -19   3   7          1.54          7.97         7.32 o
 -18   3   7         37.62         41.33         7.31 o
 -17   3   7          1.66          8.98         5.90 o
 -16   3   7        502.99        488.35        17.03 o
 -15   3   7          9.88         22.66         5.60 o
 -14   3   7         76.55         73.89         7.64 o
 -13   3   7        176.17        170.07        10.42 o
 -12   3   7        240.73        234.18        10.56 o
 -11   3   7        417.27        410.95        14.14 o
 -10   3   7         18.08         20.34         5.05 o
  -9   3   7       1000.05       1036.04        20.20 o
  -8   3   7          1.55          3.63         3.34 o
  -7   3   7       1135.09       1123.19        17.34 o
  -6   3   7        232.54        256.08         9.55 o
  -5   3   7       1462.23       1453.15        22.14 o
  -4   3   7         19.93         12.27         3.09 o
  -3   3   7       1424.41       1457.48        17.76 o
  -2   3   7        123.14        138.81         7.19 o
  -1   3   7        488.72        458.08        13.38 o
   0   3   7          0.73          2.25         3.96 o
   1   3   7        199.58        161.27        11.89 o
   2   3   7        165.93        161.59         5.88 o
   3   3   7         95.54         96.87         4.59 o
   4   3   7        336.95        333.78        11.41 o
   5   3   7         95.78        107.28         6.75 o
   6   3   7          1.70          9.18         5.03 o
   7   3   7         57.62         71.20         7.08 o
   8   3   7        976.78        923.65        21.52 o
   9   3   7         90.23         83.06         9.46 o
  10   3   7        830.93        805.92        29.22 o
  11   3   7        773.92        759.55        29.42 o
  12   3   7         33.01         38.40         9.52 o
  13   3   7        216.17        208.30        16.10 o
  14   3   7        362.66        358.95        20.97 o
  15   3   7          6.45          6.25         8.61 o
  16   3   7        166.07        199.60        19.12 o
  17   3   7         14.06         30.10        12.56 o
 -20   4   7          0.10         22.85        13.86 o
 -19   4   7         12.08         20.57         7.54 o
 -18   4   7        388.35        395.68        17.89 o
 -17   4   7          1.45          1.88         6.02 o
 -16   4   7         35.85         21.48         5.75 o
 -15   4   7         66.10         69.76         7.22 o
 -14   4   7        211.03        202.89        10.47 o
 -13   4   7          3.09          8.20         4.70 o
 -12   4   7       1697.68       1597.98        27.60 o
 -11   4   7        134.28        168.15         9.40 o
 -10   4   7          0.41          2.23         4.54 o
  -9   4   7        252.71        241.74        11.02 o
  -8   4   7        412.38        389.11        12.31 o
  -7   4   7         54.71         62.85         5.69 o
  -6   4   7         51.51         58.63         5.84 o
  -5   4   7         15.76         12.70         4.85 o
  -4   4   7        748.18        736.41        16.61 o
  -3   4   7        125.66        111.39         7.06 o
  -2   4   7        944.00        979.38        22.31 o
  -1   4   7        888.08        825.96        17.36 o
   0   4   7        711.48        712.20        15.72 o
   1   4   7          5.18         11.57         5.72 o
   2   4   7         16.31         21.45         5.28 o
   3   4   7        336.50        344.69        11.72 o
   4   4   7         70.10         55.75         5.54 o
   5   4   7          1.00         10.68         4.08 o
   6   4   7       1116.34       1063.71        20.00 o
   7   4   7         23.73         36.10         5.44 o
   8   4   7         29.32         43.96         5.92 o
   9   4   7          6.19         17.45         6.17 o
  10   4   7        391.83        379.01        21.93 o
  11   4   7          0.46          7.36         9.22 o
  12   4   7         45.72         56.20         9.87 o
  13   4   7         41.97         31.30        13.04 o
  14   4   7         45.32         58.55        13.08 o
  15   4   7         47.84         65.43        15.42 o
 -17   5   7         97.00         70.51        12.62 o
 -16   5   7        653.09        616.57        28.47 o
 -15   5   7        164.15        145.06        14.37 o
 -14   5   7         89.30         89.82        10.30 o
 -13   5   7          5.87         22.13         7.73 o
 -12   5   7         98.12         89.57         9.52 o
 -11   5   7          4.37          4.98         7.65 o
 -10   5   7         23.51         40.79         8.32 o
  -9   5   7        632.70        585.45        23.05 o
  -8   5   7          5.48         15.01         6.56 o
  -7   5   7          0.26         11.25         5.14 o
  -6   5   7         35.20         45.83         7.03 o
  -5   5   7         41.41         43.26         6.66 o
  -4   5   7         94.10        107.42        11.40 o
  -3   5   7        104.54        133.51        12.38 o
  -2   5   7         37.75         52.48         9.41 o
  -1   5   7        488.34        494.77        22.00 o
   0   5   7         71.72         85.77        10.03 o
   1   5   7        127.98        138.40        11.04 o
   2   5   7        201.58        192.61        10.57 o
   3   5   7         18.42         23.01         6.26 o
   4   5   7        333.14        321.34        16.01 o
   5   5   7          2.16          0.05         6.12 o
   6   5   7          3.05          3.33         6.46 o
   7   5   7         87.81         92.74        10.00 o
   8   5   7        500.14        495.14        20.36 o
   9   5   7          2.61          2.33         6.97 o
  10   5   7        196.22        199.54        19.15 o
  11   5   7         22.21         38.48        12.17 o
  12   5   7         15.60          6.29         8.60 o
  13   5   7         16.94         20.78        12.55 o
 -14   6   7         68.05         67.82        17.27 o
 -13   6   7          2.76         14.80        13.90 o
 -12   6   7         38.28         59.86        19.38 o
 -11   6   7          0.10          3.14        11.92 o
 -10   6   7         61.27         70.75        17.00 o
  -9   6   7         35.57         30.60        15.28 o
  -8   6   7         46.85         84.37        16.98 o
  -7   6   7        137.07        138.02        20.07 o
  -6   6   7        109.44        100.13        22.89 o
  -5   6   7         23.58         33.26        12.35 o
  -4   6   7         84.64         87.04        12.18 o
  -3   6   7        762.83        760.66        33.48 o
  -2   6   7         66.08         82.28        12.23 o
  -1   6   7          0.98          0.00         8.52 o
   0   6   7        291.57        332.10        20.32 o
   1   6   7        241.52        252.96        16.09 o
   2   6   7        403.79        390.75        21.84 o
   3   6   7          7.95         10.84         7.91 o
   4   6   7        109.24        124.42        11.74 o
   5   6   7          0.02         14.94         7.77 o
   6   6   7        153.48        178.79        15.46 o
   7   6   7         28.73         53.44        10.27 o
   8   6   7          1.83          4.24         7.93 o
   9   6   7          7.59         11.34        16.92 o
  -7   7   7         65.77         69.77        17.46 o
  -6   7   7          1.27          2.91        19.96 o
  -5   7   7         57.49         66.92        22.09 o
  -4   7   7         54.03         62.12        13.09 o
  -3   7   7          0.04          0.00        10.66 o
  -2   7   7        131.93        157.89        15.65 o
  -1   7   7         16.26         36.72        10.76 o
   0   7   7          0.21          8.76        10.20 o
   1   7   7         14.42         25.81        11.51 o
   2   7   7         62.25         70.74        15.61 o
   3   7   7         17.34         28.31        11.31 o
 -22   0   8         15.07         14.80        21.91 o
 -20   0   8        540.92        542.51        45.41 o
 -18   0   8       1095.26       1150.91        60.80 o
 -16   0   8        581.16        587.60        41.75 o
 -14   0   8        475.69        467.40        35.27 o
 -12   0   8          0.06         11.00         7.40 o
 -10   0   8        958.73       1132.98        31.10 o
  -8   0   8         31.40         11.20         3.57 o
  -6   0   8       5304.32       5434.38        84.77 o
  -4   0   8       2700.10       2903.91        52.18 o
  -2   0   8        189.60        225.49        11.40 o
   0   0   8         73.24         81.63         7.70 o
   2   0   8         81.48         79.23         6.63 o
   4   0   8         95.63         63.57         4.53 o
   6   0   8       1943.10       1885.94        70.23 o
   8   0   8        981.03       1049.53        44.99 o
  10   0   8       1026.87        935.74        33.26 o
  12   0   8        529.30        506.04        38.35 o
  14   0   8          0.01         12.77        52.35 o
  16   0   8        365.82        426.81        40.48 o
  18   0   8        292.84        320.12        39.42 o
 -23   1   8         38.71         38.78        14.31 o
 -22   1   8          5.08         10.96         9.49 o
 -21   1   8        146.42        139.77        14.56 o
 -20   1   8         10.28         20.80         9.38 o
 -19   1   8        533.72        521.14        22.23 o
 -18   1   8         89.73        105.52        11.85 o
 -17   1   8        126.39        133.35        13.84 o
 -16   1   8       1250.27       1190.87        35.70 o
 -15   1   8        483.17        501.06        17.93 o
 -14   1   8         25.16         22.96         5.46 o
 -13   1   8        171.54        158.98         7.18 o
 -12   1   8          5.41         34.59         7.64 o
 -11   1   8         20.93         26.08         6.36 o
 -10   1   8        185.89        210.49        11.23 o
  -9   1   8        145.59        170.39        10.39 o
  -8   1   8       1062.67       1048.28        18.71 o
  -7   1   8       2898.70       3010.59        21.70 o
  -6   1   8       3852.29       3845.88        27.17 o
  -5   1   8        845.81        943.47        15.71 o
  -4   1   8        191.15        199.42         8.04 o
  -3   1   8       1429.53       1447.81        19.25 o
  -2   1   8       1036.94       1031.72        15.15 o
  -1   1   8        209.29        233.61        11.45 o
   0   1   8       3003.77       3121.18        23.68 o
   1   1   8        996.24       1076.82        13.28 o
   2   1   8        388.24        352.77         8.65 o
   3   1   8       1683.71       1754.98        20.91 o
   4   1   8        581.93        619.67        10.12 o
   5   1   8       1650.42       1741.35        26.07 o
   6   1   8       1910.11       1786.39        29.54 o
   7   1   8       1726.48       1723.23        51.18 o
   8   1   8       2744.86       2771.53        54.95 o
   9   1   8         95.20         95.95        10.90 o
  10   1   8         31.83         43.13        10.05 o
  11   1   8         31.62         30.43         8.24 o
  12   1   8        152.84        161.33        14.05 o
  13   1   8         52.62         43.77         9.04 o
  14   1   8        194.68        226.09        20.41 o
  15   1   8         56.34         55.54        12.43 o
  16   1   8         52.57         56.78        12.10 o
  17   1   8         21.51         21.15        11.03 o
  18   1   8          0.05         22.41        14.04 o
 -22   2   8         55.22         70.35        14.63 o
 -21   2   8        136.10        149.25        14.13 o
 -20   2   8        388.14        375.23        20.01 o
 -19   2   8          1.00         13.94         6.17 o
 -18   2   8         51.73         39.93         7.37 o
 -17   2   8         80.00         84.15         8.23 o
 -16   2   8        316.49        297.46        14.42 o
 -15   2   8        209.24        194.60        12.59 o
 -14   2   8        611.51        591.44        20.14 o
 -13   2   8          8.98          4.07         5.58 o
 -12   2   8        323.70        330.79        14.91 o
 -11   2   8        143.85        162.20         9.95 o
 -10   2   8        871.35        820.87        18.57 o
  -9   2   8        211.13        196.87         9.35 o
  -8   2   8       2230.84       2365.42        25.06 o
  -7   2   8        259.64        314.23         8.39 o
  -6   2   8       1687.46       1636.87        20.10 o
  -5   2   8       2259.04       2348.89        24.65 o
  -4   2   8        852.82        810.32        13.94 o
  -3   2   8        338.84        327.40         9.93 o
  -2   2   8       1011.61        999.86        15.57 o
  -1   2   8          1.41          5.37         4.22 o
   0   2   8         64.22         99.89         6.21 o
   1   2   8         75.55         87.56         4.43 o
   2   2   8        211.54        217.27         7.64 o
   3   2   8       1125.08       1168.16        15.57 o
   4   2   8        262.91        214.45         9.18 o
   5   2   8         51.18         46.67         5.37 o
   6   2   8          0.43          0.27         6.14 o
   7   2   8        108.10        101.57         7.95 o
   8   2   8         47.43         61.88         7.67 o
   9   2   8        115.10        124.80        12.94 o
  10   2   8         17.23         24.85         9.63 o
  11   2   8          6.17         16.32        14.65 o
  12   2   8          0.01          0.00         8.51 o
  13   2   8        399.97        357.85        22.23 o
  14   2   8        525.23        541.53        27.31 o
  15   2   8         76.80        115.17        16.43 o
  16   2   8        352.42        363.69        26.94 o
  17   2   8          7.24          0.00         9.49 o
 -21   3   8         12.58          0.00        10.05 o
 -20   3   8          4.03         12.03         8.06 o
 -19   3   8        167.65        170.16        12.92 o
 -18   3   8          5.09         14.34         7.15 o
 -17   3   8         64.83         66.70         8.25 o
 -16   3   8         11.76         19.04         5.83 o
 -15   3   8          3.59          7.03         5.96 o
 -14   3   8          0.98          5.85         4.87 o
 -13   3   8         11.39         17.25         5.70 o
 -12   3   8         67.79         72.73         7.36 o
 -11   3   8        100.95        100.09         7.83 o
 -10   3   8         67.68         65.57         6.70 o
  -9   3   8        278.27        280.19        11.04 o
  -8   3   8        521.74        486.11        12.22 o
  -7   3   8        470.52        448.78        11.96 o
  -6   3   8         27.09         25.91         4.12 o
  -5   3   8        413.06        433.51        11.41 o
  -4   3   8        408.99        423.84        13.80 o
  -3   3   8        146.48        126.05         7.04 o
  -2   3   8       1811.05       1864.41        24.37 o
  -1   3   8        931.48        917.34        16.29 o
   0   3   8        200.84        184.18         7.01 o
   1   3   8         14.02         13.72         2.91 o
   2   3   8         17.29         17.55         2.96 o
   3   3   8          6.79          4.27         3.47 o
   4   3   8         52.07         64.96         6.21 o
   5   3   8        454.52        471.69        14.27 o
   6   3   8        104.61        106.34         7.59 o
   7   3   8         63.62         48.93         8.31 o
   8   3   8         82.92         98.97        11.34 o
   9   3   8         86.76        101.07        10.44 o
  10   3   8         70.09         58.77        10.85 o
  11   3   8         52.63         44.26         9.60 o
  12   3   8          0.01         22.70         8.94 o
  13   3   8         31.63         44.93         9.55 o
  14   3   8         57.35         42.02         9.38 o
  15   3   8          1.64          0.00         9.41 o
  16   3   8          0.99          7.60        10.63 o
 -20   4   8          3.49         12.69        10.37 o
 -19   4   8        104.30         97.11        10.83 o
 -18   4   8         21.13         14.68         7.14 o
 -17   4   8        307.19        323.01        14.94 o
 -16   4   8         27.05         32.15         8.64 o
 -15   4   8          0.08          9.83         6.17 o
 -14   4   8         11.10         15.36         5.70 o
 -13   4   8       1048.83       1023.48        23.16 o
 -12   4   8        104.34        118.82         8.60 o
 -11   4   8        502.38        515.10        15.72 o
 -10   4   8        210.64        189.54        11.01 o
  -9   4   8        439.53        424.11        15.23 o
  -8   4   8          0.50          6.41         4.13 o
  -7   4   8          7.83         14.17         3.85 o
  -6   4   8         68.81         80.25         6.49 o
  -5   4   8       1300.97       1272.65        22.54 o
  -4   4   8         52.91         53.95         5.65 o
  -3   4   8        253.92        216.13         8.66 o
  -2   4   8       1032.77        964.94        18.83 o
  -1   4   8        343.36        329.73        10.92 o
   0   4   8         19.76         24.38         4.85 o
   1   4   8          7.41          7.56         5.60 o
   2   4   8        766.65        743.18        19.77 o
   3   4   8        213.79        188.55         9.92 o
   4   4   8         28.17         23.34         5.43 o
   5   4   8        227.10        230.04        10.21 o
   6   4   8          1.13          0.00         4.21 o
   7   4   8         77.77         74.70         7.11 o
   8   4   8        172.84        144.82        10.44 o
   9   4   8          1.23          9.09         5.82 o
  10   4   8         26.93         33.14         8.80 o
  11   4   8         54.68         45.40         9.21 o
  12   4   8         49.23         51.95        12.89 o
  13   4   8        239.50        292.94        20.00 o
  14   4   8         79.08         35.36        13.63 o
 -17   5   8         16.12         18.70         9.52 o
 -16   5   8        198.91        180.77        16.56 o
 -15   5   8          0.53          2.62         9.14 o
 -14   5   8          7.84          8.59         7.64 o
 -13   5   8         77.12         82.70         9.96 o
 -12   5   8        335.48        337.25        17.36 o
 -11   5   8         19.66         24.45        10.53 o
 -10   5   8          2.28         14.51         8.20 o
  -9   5   8        148.06        154.94        14.62 o
  -8   5   8          0.68         20.33         9.24 o
  -7   5   8         40.65         59.34         9.63 o
  -6   5   8          0.17          4.11         7.09 o
  -5   5   8          0.43          8.63         7.70 o
  -4   5   8        327.22        337.59        18.11 o
  -3   5   8         21.61         27.08         8.51 o
  -2   5   8         15.34         19.39         7.84 o
  -1   5   8         32.29         29.60         7.38 o
   0   5   8         23.36         22.08         6.81 o
   1   5   8        114.00        125.20         9.41 o
   2   5   8          2.01          5.87         5.53 o
   3   5   8        417.26        397.23        18.72 o
   4   5   8         34.63         38.24         7.64 o
   5   5   8        422.13        379.15        18.88 o
   6   5   8          9.39          7.96         7.27 o
   7   5   8          1.70         16.11         7.69 o
   8   5   8         68.44         79.38        10.59 o
   9   5   8        124.45        113.37        13.56 o
  10   5   8        106.55        119.81        15.44 o
  11   5   8         33.71         61.12        13.03 o
  12   5   8        141.32        113.38        15.14 o
 -14   6   8          8.32          5.87        11.70 o
 -13   6   8          0.91          8.78        13.33 o
 -12   6   8          6.99          0.00        12.09 o
 -11   6   8         43.02         50.25        17.62 o
 -10   6   8         15.47         18.87        11.78 o
  -9   6   8         19.30         28.69        15.22 o
  -8   6   8         50.79         64.43        13.85 o
  -7   6   8          3.25         18.74        12.59 o
  -6   6   8         35.35         44.06        18.02 o
  -5   6   8          1.39         14.03         9.83 o
  -4   6   8         90.07         92.90        12.51 o
  -3   6   8        123.40        128.39        16.19 o
  -2   6   8          2.20          4.32         8.10 o
  -1   6   8          1.56          0.00         7.16 o
   0   6   8         29.69         33.00         8.02 o
   1   6   8        101.17        117.49        13.15 o
   2   6   8         95.31         86.72        12.00 o
   3   6   8          2.07          3.68         7.31 o
   4   6   8        180.39        169.71        14.61 o
   5   6   8         36.13         30.84         9.80 o
   6   6   8         11.56         26.49         8.86 o
   7   6   8         65.03         38.67        15.26 o
   8   6   8          0.43          6.10         8.99 o
  -6   7   8         31.55         32.08        14.93 o
  -5   7   8          3.21          6.11        12.60 o
  -4   7   8         10.17         11.79        15.05 o
  -3   7   8         42.61         35.42        10.10 o
  -2   7   8          6.28          0.00        10.20 o
  -1   7   8         26.88         10.40         9.78 o
   0   7   8        166.83        153.58        18.12 o
   1   7   8          2.10         11.32        11.26 o
 -23   0   9         20.37         11.43        36.54 o
 -21   0   9       1150.24       1193.37        68.01 o
 -19   0   9          0.41         26.14        20.44 o
 -17   0   9        247.12        270.29        31.32 o
 -15   0   9       1014.74        954.73        37.53 o
 -13   0   9       2084.29       2046.18        47.32 o
 -11   0   9        275.35        309.86        18.20 o
  -9   0   9        389.86        366.73        13.38 o
  -7   0   9        549.86        661.71        17.63 o
  -5   0   9        815.05        847.58        29.87 o
  -3   0   9        338.62        324.94        14.24 o
  -1   0   9         24.81         28.26         5.74 o
   1   0   9        855.56        815.03        21.68 o
   3   0   9         64.36         84.26         7.33 o
   5   0   9       2870.66       2733.28        70.41 o
   7   0   9          8.09          0.00        14.83 o
   9   0   9       1469.92       1443.95        63.97 o
  11   0   9        344.76        316.76        42.00 o
  13   0   9        212.05        251.74        42.67 o
  15   0   9         56.87         58.00        16.99 o
  17   0   9         58.79         73.63        33.24 o
 -23   1   9        186.05        216.28        23.58 o
 -22   1   9         27.09         20.78        12.53 o
 -21   1   9         45.86         47.18         9.89 o
 -20   1   9         96.30        120.24        12.85 o
 -19   1   9         79.81        102.85        12.21 o
 -18   1   9          3.68         18.03         8.21 o
 -17   1   9        715.05        676.90        28.61 o
 -16   1   9          2.56         10.00         9.74 o
 -15   1   9       1752.96       1698.38        36.60 o
 -14   1   9          9.02          9.33         6.38 o
 -13   1   9        113.48         96.66         8.78 o
 -12   1   9        264.40        293.11        14.64 o
 -11   1   9        326.26        317.60        14.60 o
 -10   1   9         16.44         17.13         3.12 o
  -9   1   9         12.96          9.04         4.58 o
  -8   1   9       4095.37       4308.81        41.47 o
  -7   1   9        937.81        882.45        14.29 o
  -6   1   9       1783.87       1921.09        26.89 o
  -5   1   9        186.09        260.20        10.72 o
  -4   1   9        314.97        306.31        10.36 o
  -3   1   9        309.99        333.47        10.16 o
  -2   1   9       3058.37       3107.64        26.80 o
  -1   1   9       1747.62       1868.36        20.88 o
   0   1   9        743.46        699.34        13.21 o
   1   1   9        650.99        616.86        11.70 o
   2   1   9         45.63         29.63         4.57 o
   3   1   9        608.66        587.42        12.94 o
   4   1   9         67.90         63.72         3.91 o
   5   1   9         10.92         17.60         4.04 o
   6   1   9        151.94        162.42         7.29 o
   7   1   9       1138.16       1081.46        23.91 o
   8   1   9         92.60        105.50        11.61 o
   9   1   9        254.63        265.79        16.84 o
  10   1   9         16.94         12.36         7.66 o
  11   1   9         11.99         16.43         8.27 o
  12   1   9          6.28         12.17         7.16 o
  13   1   9         30.61         37.05        12.29 o
  14   1   9          1.92         13.75        12.34 o
  15   1   9        213.95        221.45        21.43 o
  16   1   9        193.87        193.00        20.49 o
  17   1   9         15.97         36.56        11.68 o
 -23   2   9         29.44         30.80        16.59 o
 -22   2   9          1.34         22.49         9.36 o
 -21   2   9          9.05          0.00         7.73 o
 -20   2   9         33.59         33.82         7.65 o
 -19   2   9          2.13          4.54         6.66 o
 -18   2   9          9.32         13.28         7.79 o
 -17   2   9        218.29        213.45        14.58 o
 -16   2   9         13.09          9.45         6.95 o
 -15   2   9         24.24         34.01         7.39 o
 -14   2   9        768.73        737.20        21.65 o
 -13   2   9        864.09        867.97        22.73 o
 -12   2   9        252.95        267.47        12.99 o
 -11   2   9       2409.37       2451.34        30.76 o
 -10   2   9        732.73        703.09        16.98 o
  -9   2   9        279.18        273.85         8.99 o
  -8   2   9        532.91        536.41        14.24 o
  -7   2   9       1313.45       1260.28        24.78 o
  -6   2   9        103.01        121.10         6.85 o
  -5   2   9        760.98        816.43        15.38 o
  -4   2   9       4394.64       4357.13        40.03 o
  -3   2   9        104.25        128.12         6.92 o
  -2   2   9        143.46        174.16         7.69 o
  -1   2   9       1915.61       1948.06        23.86 o
   0   2   9        339.92        382.66        11.82 o
   1   2   9       2822.73       2822.84        27.66 o
   2   2   9        404.17        442.50         9.54 o
   3   2   9       1022.94       1038.40        16.96 o
   4   2   9        228.48        227.08         8.47 o
   5   2   9        586.11        618.82        15.60 o
   6   2   9        284.09        280.81        11.12 o
   7   2   9         47.59         56.07         6.70 o
   8   2   9         17.33         27.43         5.56 o
   9   2   9        314.18        294.63        18.76 o
  10   2   9        165.36        192.09        15.73 o
  11   2   9        430.37        469.04        24.29 o
  12   2   9        241.79        238.60        18.61 o
  13   2   9         42.40         43.13        12.34 o
  14   2   9         56.66         72.55        11.82 o
  15   2   9         65.15         55.06        17.05 o
  16   2   9         34.14          7.37        14.83 o
  17   2   9         28.32         37.46        13.75 o
 -21   3   9         38.54         36.25         8.22 o
 -20   3   9          0.64          5.17         8.24 o
 -19   3   9         44.55         57.36         9.05 o
 -18   3   9          7.89         18.27         7.18 o
 -17   3   9         39.17         47.84         8.80 o
 -16   3   9          8.99         18.55         7.35 o
 -15   3   9        187.92        162.76        10.59 o
 -14   3   9         59.51         50.31         7.41 o
 -13   3   9        286.12        254.43        12.08 o
 -12   3   9          1.18          8.33         4.75 o
 -11   3   9        257.13        233.22        10.94 o
 -10   3   9        219.22        204.03        10.40 o
  -9   3   9         11.05         10.13         4.80 o
  -8   3   9         57.09         52.20         4.34 o
  -7   3   9         84.24         83.20         6.11 o
  -6   3   9        212.90        235.19        13.51 o
  -5   3   9        115.58        121.13         8.07 o
  -4   3   9        153.92        180.23         9.42 o
  -3   3   9       1569.16       1600.99        23.50 o
  -2   3   9       2501.74       2488.72        33.59 o
  -1   3   9        272.54        249.75         9.48 o
   0   3   9         16.12         16.52         3.79 o
   1   3   9        683.73        708.92        14.56 o
   2   3   9        180.04        156.36         6.28 o
   3   3   9        275.25        273.63         9.60 o
   4   3   9         37.18         35.82         4.55 o
   5   3   9        112.25        117.33         8.10 o
   6   3   9        566.07        547.95        16.27 o
   7   3   9          0.73          3.11         4.87 o
   8   3   9        204.76        182.68        10.35 o
   9   3   9          2.10          0.00         6.06 o
  10   3   9          0.75          0.00         7.69 o
  11   3   9        475.16        471.46        22.43 o
  12   3   9        433.67        444.11        22.72 o
  13   3   9         43.01         14.41         8.58 o
  14   3   9         55.16         52.69        10.89 o
  15   3   9        192.67        209.66        23.01 o
 -20   4   9         28.12         45.16        10.54 o
 -19   4   9         20.99         14.91         7.41 o
 -18   4   9        150.22        165.98        12.36 o
 -17   4   9          9.99         15.99         6.24 o
 -16   4   9         59.06         71.89         8.41 o
 -15   4   9          0.27          4.46         6.02 o
 -14   4   9        208.07        184.10        11.81 o
 -13   4   9        170.76        174.85        10.34 o
 -12   4   9        264.48        231.59        12.20 o
 -11   4   9         27.94         42.37         6.71 o
 -10   4   9         90.55        110.09         9.00 o
  -9   4   9        131.54        115.43         8.86 o
  -8   4   9        486.67        489.98        13.44 o
  -7   4   9         39.58         37.90         6.45 o
  -6   4   9          7.34         10.79         4.66 o
  -5   4   9         16.65         19.75         4.65 o
  -4   4   9        271.08        259.10        11.14 o
  -3   4   9          8.11         11.62         4.93 o
  -2   4   9        135.69        150.41        11.58 o
  -1   4   9        145.13        148.17        10.33 o
   0   4   9          3.39         18.35         5.73 o
   1   4   9        174.65        190.95        11.13 o
   2   4   9        273.87        274.47        11.90 o
   3   4   9        269.36        231.65        11.03 o
   4   4   9          0.35          5.97         4.87 o
   5   4   9         34.84         26.44         4.76 o
   6   4   9          0.61          3.07         4.78 o
   7   4   9          1.75         11.84         5.20 o
   8   4   9        430.81        412.90        17.04 o
   9   4   9          1.42          7.13         5.69 o
  10   4   9        590.24        563.79        24.27 o
  11   4   9          6.38         14.58         7.88 o
  12   4   9        205.69        234.18        20.02 o
  13   4   9          0.87          0.56         7.15 o
  14   4   9         33.76         24.38         8.72 o
 -17   5   9         25.39         26.84        13.77 o
 -16   5   9         17.51         25.45        11.55 o
 -15   5   9          5.01          7.02         8.67 o
 -14   5   9         83.18         74.27        11.11 o
 -13   5   9        119.75        144.39        14.68 o
 -12   5   9        582.85        581.37        29.03 o
 -11   5   9        132.65        121.99        14.33 o
 -10   5   9          4.61          0.00         7.95 o
  -9   5   9          5.44          8.15         9.00 o
  -8   5   9         46.25         59.73        11.88 o
  -7   5   9          2.33         16.50         7.95 o
  -6   5   9          8.02          5.06         7.49 o
  -5   5   9         60.88         57.65         9.49 o
  -4   5   9         44.73         31.20         8.05 o
  -3   5   9         46.98         47.33         8.94 o
  -2   5   9         85.15        103.29        11.89 o
  -1   5   9         66.43         59.87         8.94 o
   0   5   9        458.96        464.01        17.19 o
   1   5   9          1.00          9.31         5.89 o
   2   5   9         78.57         82.16         9.54 o
   3   5   9          2.74         13.42         8.18 o
   4   5   9         61.08         62.38         9.54 o
   5   5   9         49.75         62.31         9.59 o
   6   5   9        210.49        210.49        15.29 o
   7   5   9          4.31         17.72         7.83 o
   8   5   9        120.08        140.68        14.41 o
   9   5   9         35.33         44.56        10.42 o
  10   5   9         12.78         31.24        10.54 o
  11   5   9          8.75         51.45        13.80 o
 -13   6   9          1.35         21.10        13.06 o
 -12   6   9         27.30         34.32        13.83 o
 -11   6   9          1.78         22.60        13.95 o
 -10   6   9        183.36        130.91        22.47 o
  -9   6   9         21.12         30.51        14.53 o
  -8   6   9         47.79         40.41        16.19 o
  -7   6   9         40.35         48.82        13.03 o
  -6   6   9          7.71          7.57         9.51 o
  -5   6   9         11.48         10.84         9.64 o
  -4   6   9        276.11        306.68        22.28 o
  -3   6   9         53.26         43.92        10.45 o
  -2   6   9         51.43         43.50         8.73 o
  -1   6   9          7.52          2.57         7.00 o
   0   6   9          0.03          0.00         7.65 o
   1   6   9         28.10         39.83         9.77 o
   2   6   9         91.21         99.54        12.23 o
   3   6   9         91.03         98.14        11.89 o
   4   6   9         51.69         62.39        10.56 o
   5   6   9          1.60         12.42         9.12 o
   6   6   9        181.96        193.16        17.28 o
   7   6   9         10.09         16.92         9.54 o
  -5   7   9         16.33         13.35        20.44 o
  -4   7   9          3.27          8.93         9.74 o
  -3   7   9         98.70        103.95        14.42 o
  -2   7   9         84.77        106.69        16.14 o
  -1   7   9         20.78         24.83        15.70 o
 -22   0  10       1071.36       1086.89        67.00 o
 -20   0  10         52.10         79.95        26.51 o
 -18   0  10       1770.08       1791.83        75.50 o
 -16   0  10       1236.92       1181.45        40.18 o
 -14   0  10         69.16         68.95        20.15 o
 -12   0  10        685.71        718.71        27.62 o
 -10   0  10       1598.62       1364.82        24.22 o
  -8   0  10        431.14        522.43        14.39 o
  -6   0  10         27.27         59.74         8.32 o
  -4   0  10       4957.96       5293.78        66.93 o
  -2   0  10        669.29        688.81        21.22 o
   0   0  10         19.51         46.62         6.37 o
   2   0  10        313.31        352.22        13.74 o
   4   0  10         34.11         21.97         4.06 o
   6   0  10        729.15        707.34        45.72 o
   8   0  10       1071.78       1044.07        47.74 o
  10   0  10         24.15         23.41        11.58 o
  12   0  10         49.20         40.12        15.19 o
  14   0  10        585.15        599.69        45.82 o
  16   0  10        151.13        155.21        25.61 o
 -23   1  10          0.49         11.21        15.23 o
 -22   1  10        491.52        465.40        25.00 o
 -21   1  10         66.31         73.17        11.69 o
 -20   1  10        546.58        554.28        23.73 o
 -19   1  10        206.80        201.40        16.75 o
 -18   1  10        363.95        364.83        19.48 o
 -17   1  10       1694.30       1668.09        38.75 o
 -16   1  10        117.10        117.23        11.69 o
 -15   1  10        895.59        888.24        27.01 o
 -14   1  10        222.27        218.32        14.05 o
 -13   1  10       1188.07       1158.49        29.48 o
 -12   1  10         37.37         35.93         7.28 o
 -11   1  10        392.54        376.14        11.12 o
 -10   1  10        856.32        874.13        17.26 o
  -9   1  10        299.24        289.93        10.57 o
  -8   1  10        667.76        640.15        12.20 o
  -7   1  10        129.08        160.70         7.67 o
  -6   1  10          8.16         10.05         5.00 o
  -5   1  10        247.76        233.54         9.03 o
  -4   1  10        267.20        347.33        10.98 o
  -3   1  10        529.95        619.00        14.26 o
  -2   1  10        201.82        160.66         6.65 o
  -1   1  10        640.02        638.85        12.18 o
   0   1  10         17.28         10.16         2.91 o
   1   1  10         30.20         27.60         3.44 o
   2   1  10        328.16        293.45         9.63 o
   3   1  10        489.40        515.81        12.72 o
   4   1  10       2681.77       2605.75        25.36 o
   5   1  10          0.94          5.72         2.19 o
   6   1  10        482.40        478.27        12.18 o
   7   1  10          8.63         19.10         4.71 o
   8   1  10        477.53        486.97        19.77 o
   9   1  10         30.97         35.90         8.13 o
  10   1  10          0.45          0.77         8.71 o
  11   1  10         91.63         79.55        12.70 o
  12   1  10         24.78         21.90         9.13 o
  13   1  10          6.50          0.00        10.46 o
  14   1  10          5.86         20.75        16.72 o
  15   1  10         56.65         51.01        13.86 o
  16   1  10         60.24         71.27        14.04 o
  17   1  10         19.48         18.38        11.57 o
 -22   2  10          6.58         18.40        11.21 o
 -21   2  10         24.22         37.68         9.83 o
 -20   2  10        143.53        132.12        11.61 o
 -19   2  10         25.72         25.77         6.96 o
 -18   2  10         39.08         56.36         8.23 o
 -17   2  10        588.87        575.96        22.64 o
 -16   2  10          0.13          5.15         6.32 o
 -15   2  10        305.10        302.73        14.97 o
 -14   2  10          4.48         11.86         6.37 o
 -13   2  10        520.74        488.98        17.71 o
 -12   2  10        304.03        302.69        11.79 o
 -11   2  10         24.85         28.11         5.19 o
 -10   2  10        510.34        488.53        17.37 o
  -9   2  10        775.00        782.04        17.43 o
  -8   2  10         10.23          7.00         3.11 o
  -7   2  10        647.81        684.62        17.47 o
  -6   2  10          0.51          0.00         3.04 o
  -5   2  10        539.09        511.64         9.85 o
  -4   2  10        634.61        628.60        15.39 o
  -3   2  10        277.56        333.36        13.69 o
  -2   2  10        372.45        402.13        11.76 o
  -1   2  10       1343.59       1394.35        21.35 o
   0   2  10       1267.21       1207.91        21.16 o
   1   2  10         11.84         11.73         4.18 o
   2   2  10        528.26        539.05        10.92 o
   3   2  10       2461.12       2501.67        29.77 o
   4   2  10        528.40        555.60        15.17 o
   5   2  10         10.59         14.67         5.88 o
   6   2  10        413.40        402.77        13.37 o
   7   2  10         69.10         75.64         6.56 o
   8   2  10         84.12         59.44         7.41 o
   9   2  10          5.42         14.89         6.75 o
  10   2  10         98.23        110.82        11.78 o
  11   2  10        170.84        189.93        17.54 o
  12   2  10          5.70         14.16         8.95 o
  13   2  10         38.07         18.14        10.25 o
  14   2  10        265.58        288.91        24.28 o
  15   2  10         23.36         40.11        13.35 o
  16   2  10          0.15          3.26        11.60 o
 -21   3  10         31.25         49.29         8.97 o
 -20   3  10          0.92          9.16         6.77 o
 -19   3  10        107.66        114.81        11.07 o
 -18   3  10        133.15        137.90        12.31 o
 -17   3  10         12.02          0.00         7.05 o
 -16   3  10         24.89          7.19         6.61 o
 -15   3  10         34.90         37.95         8.53 o
 -14   3  10          0.44          4.16         7.65 o
 -13   3  10         20.24         16.37         6.10 o
 -12   3  10        273.24        268.51        12.84 o
 -11   3  10       1618.80       1580.61        30.59 o
 -10   3  10         50.88         46.37         7.42 o
  -9   3  10         99.03        112.36         8.26 o
  -8   3  10       4743.55       4687.19        43.89 o
  -7   3  10       1813.47       1769.73        28.29 o
  -6   3  10        321.20        299.63        12.03 o
  -5   3  10        675.48        662.22        18.61 o
  -4   3  10        610.39        587.12        16.07 o
  -3   3  10         64.71         74.60         6.67 o
  -2   3  10        703.47        640.15        15.46 o
  -1   3  10         49.66         57.49         5.51 o
   0   3  10        317.44        303.68        11.27 o
   1   3  10        216.64        206.98         9.42 o
   2   3  10        666.03        664.95        16.23 o
   3   3  10        448.26        419.39        11.26 o
   4   3  10        651.48        647.63        13.55 o
   5   3  10         17.16         16.62         5.38 o
   6   3  10          6.19          9.40         4.83 o
   7   3  10         27.74         29.07         5.95 o
   8   3  10         35.95         35.37         6.08 o
   9   3  10          6.54          8.99         5.89 o
  10   3  10        105.46        122.08        11.56 o
  11   3  10        154.62        148.99        12.64 o
  12   3  10        183.59        189.37        19.46 o
  13   3  10         29.34         24.33         8.45 o
  14   3  10        353.64        329.02        21.18 o
  15   3  10        173.47        133.57        16.08 o
 -20   4  10         34.55         39.21         8.53 o
 -19   4  10         17.66         11.86         7.76 o
 -18   4  10         15.87         13.72         6.93 o
 -17   4  10        142.21        140.19        11.30 o
 -16   4  10          2.41         24.71        10.32 o
 -15   4  10        291.20        294.92        16.69 o
 -14   4  10        164.28        168.04        11.28 o
 -13   4  10        356.17        393.55        17.08 o
 -12   4  10         19.53         16.51         5.63 o
 -11   4  10        640.45        607.45        19.72 o
 -10   4  10          0.04          3.13         5.09 o
  -9   4  10       1378.57       1360.76        25.13 o
  -8   4  10        154.22        162.09         9.13 o
  -7   4  10          1.20         16.81         5.77 o
  -6   4  10        919.58        881.25        23.72 o
  -5   4  10        580.23        535.57        18.71 o
  -4   4  10        162.05        171.87        11.36 o
  -3   4  10         94.91        103.97         9.93 o
  -2   4  10        564.83        599.92        19.09 o
  -1   4  10        427.46        448.46        16.11 o
   0   4  10        261.53        238.01        12.08 o
   1   4  10          0.27          3.03         5.57 o
   2   4  10         99.90         92.92         8.62 o
   3   4  10         51.30         58.92         8.87 o
   4   4  10          0.93          7.53         5.68 o
   5   4  10         47.16         50.81         6.35 o
   6   4  10         21.33         28.64         5.38 o
   7   4  10         18.51         22.84         6.54 o
   8   4  10          0.57          1.04         5.41 o
   9   4  10        114.16        142.07        12.20 o
  10   4  10          1.25          0.97         7.05 o
  11   4  10        230.94        207.83        16.37 o
  12   4  10         16.98          3.86         7.41 o
  13   4  10         15.82         14.75         7.97 o
 -17   5  10         13.59         15.65        10.92 o
 -16   5  10         39.55         30.52        12.91 o
 -15   5  10          6.74          0.00         8.77 o
 -14   5  10          8.12         11.29         9.09 o
 -13   5  10         32.51         31.14        10.38 o
 -12   5  10        103.60        114.97        14.63 o
 -11   5  10        269.03        256.90        20.26 o
 -10   5  10          3.58          4.08         6.58 o
  -9   5  10         58.84         52.69         9.25 o
  -8   5  10         88.94         69.45         8.79 o
  -7   5  10         66.77         83.39         9.60 o
  -6   5  10          7.67          0.00         5.90 o
  -5   5  10        216.31        243.42        14.37 o
  -4   5  10        208.39        184.97        14.45 o
  -3   5  10         19.62         30.99         8.76 o
  -2   5  10        341.12        318.87        16.99 o
  -1   5  10         16.50         19.28         7.50 o
   0   5  10        770.53        710.86        21.56 o
   1   5  10        432.68        436.41        18.60 o
   2   5  10        242.59        260.98        14.92 o
   3   5  10        200.15        210.93        13.82 o
   4   5  10         63.08         50.78         9.52 o
   5   5  10        228.60        240.00        16.19 o
   6   5  10        181.77        170.40        14.18 o
   7   5  10        303.26        304.82        18.51 o
   8   5  10          0.91          0.00         6.94 o
   9   5  10         90.02         84.67        14.37 o
  10   5  10          6.31         19.77        10.09 o
 -13   6  10         98.05        106.03        17.46 o
 -12   6  10         12.54          4.01        12.11 o
 -11   6  10         15.74         13.58        12.33 o
 -10   6  10         50.58         44.48        13.06 o
  -9   6  10         67.09         58.29        14.54 o
  -8   6  10          1.74         16.36        11.35 o
  -7   6  10         77.67        104.92        14.96 o
  -6   6  10          5.71         13.41         9.38 o
  -5   6  10         19.03         24.35        10.70 o
  -4   6  10         10.87         18.84         9.08 o
  -3   6  10          0.37          7.27         7.20 o
  -2   6  10          9.79         14.08         8.30 o
  -1   6  10         57.73         47.89         9.33 o
   0   6  10        135.91        143.86        14.68 o
   1   6  10         17.33         14.78         8.36 o
   2   6  10         67.44         75.46        11.46 o
   3   6  10        428.47        442.24        22.90 o
   4   6  10        297.29        287.86        18.98 o
   5   6  10        140.93        121.00        13.08 o
   6   6  10          9.65         24.79         8.80 o
 -23   0  11          2.65         23.37        15.79 o
 -21   0  11       1562.19       1576.38        63.37 o
 -19   0  11        418.36        425.83        39.74 o
 -17   0  11       3206.31       3265.64       196.87 o
 -15   0  11        105.55        107.58        13.63 o
 -13   0  11       1269.01       1233.92        37.96 o
 -11   0  11        486.76        454.55        17.69 o
  -9   0  11       4886.86       4821.86        60.36 o
  -7   0  11        536.97        517.93        22.32 o
  -5   0  11        154.38        201.17        11.96 o
  -3   0  11       2503.20       2434.43        41.29 o
  -1   0  11        222.13        231.29        13.58 o
   1   0  11       1066.06       1021.71        23.81 o
   3   0  11        333.57        343.47        14.52 o
   5   0  11         42.04         47.21         5.89 o
   7   0  11       4460.74       4322.60       149.09 o
   9   0  11        734.59        696.00        45.09 o
  11   0  11        103.84         90.21        37.26 o
  13   0  11         65.28         92.09        21.79 o
  15   0  11        694.46        745.66        53.68 o
 -23   1  11        239.40        208.85        18.39 o
 -22   1  11         16.87         25.56         9.27 o
 -21   1  11         42.38         56.35        13.55 o
 -20   1  11        222.25        226.16        17.80 o
 -19   1  11       1160.77       1142.74        35.58 o
 -18   1  11        169.00        166.45        14.53 o
 -17   1  11         26.36         39.96        12.35 o
 -16   1  11         31.89         20.07         7.56 o
 -15   1  11        698.62        655.96        23.63 o
 -14   1  11        101.45        107.36        10.83 o
 -13   1  11        984.41        952.30        28.22 o
 -12   1  11        138.34        126.11         7.17 o
 -11   1  11       1169.64       1136.84        20.68 o
 -10   1  11         13.61         18.52         4.93 o
  -9   1  11        880.21        867.53        15.62 o
  -8   1  11          6.96          4.58         3.68 o
  -7   1  11       1148.92       1099.59        22.76 o
  -6   1  11        327.31        301.21        12.43 o
  -5   1  11         56.57         78.18         6.69 o
  -4   1  11         26.09         41.75         4.99 o
  -3   1  11         26.24         25.78         3.96 o
  -2   1  11        550.13        629.81        13.22 o
  -1   1  11         43.60         79.88         5.26 o
   0   1  11        634.45        659.61        15.67 o
   1   1  11        195.58        180.09         7.10 o
   2   1  11       1397.97       1395.48        20.95 o
   3   1  11        148.11        152.31         7.76 o
   4   1  11         12.91         13.75         4.57 o
   5   1  11        168.55        151.31        10.09 o
   6   1  11        146.90        146.82         7.44 o
   7   1  11        391.31        391.41        14.00 o
   8   1  11         85.42         82.44         9.20 o
   9   1  11         21.91         20.47         7.17 o
  10   1  11         11.43          6.16         7.40 o
  11   1  11        113.41        137.62        14.02 o
  12   1  11         55.70         48.46        16.75 o
  13   1  11        236.10        244.16        21.30 o
  14   1  11          1.54          5.95        10.73 o
  15   1  11         67.25         81.62        17.99 o
  16   1  11          1.31         17.06        11.29 o
 -22   2  11          0.48          6.94         8.59 o
 -21   2  11          0.26          8.93         8.52 o
 -20   2  11        219.67        263.62        16.71 o
 -19   2  11         95.66         78.18         9.25 o
 -18   2  11        120.85         95.81        11.12 o
 -17   2  11        499.70        484.27        20.68 o
 -16   2  11        115.75        117.45        10.41 o
 -15   2  11        109.16        107.19        10.06 o
 -14   2  11       1304.80       1287.72        28.90 o
 -13   2  11        180.27        157.62         9.27 o
 -12   2  11        782.02        751.77        17.23 o
 -11   2  11       1014.84        987.84        25.33 o
 -10   2  11       1447.25       1348.04        30.40 o
  -9   2  11         12.44         22.15         4.85 o
  -8   2  11       1027.90       1038.44        22.95 o
  -7   2  11         12.65         23.62         6.62 o
  -6   2  11        262.53        235.78         9.67 o
  -5   2  11        912.76        803.88        20.27 o
  -4   2  11         60.36         63.03         6.12 o
  -3   2  11        445.57        414.76        12.53 o
  -2   2  11        108.13         92.71         6.56 o
  -1   2  11         24.24         33.91         5.26 o
   0   2  11       2393.57       2327.08        26.96 o
   1   2  11        391.54        385.72        12.01 o
   2   2  11         69.79         80.34         5.79 o
   3   2  11        164.64        190.96         9.52 o
   4   2  11        564.85        516.48        15.15 o
   5   2  11         34.05         36.63         5.81 o
   6   2  11        290.52        274.57        11.61 o
   7   2  11        122.75        111.16         9.43 o
   8   2  11         14.74          8.91         5.39 o
   9   2  11        430.80        426.23        19.00 o
  10   2  11        237.04        247.37        15.22 o
  11   2  11        212.69        193.94        14.31 o
  12   2  11         33.43         37.48        10.15 o
  13   2  11         57.09         51.48        11.85 o
  14   2  11         26.19         14.16        13.40 o
  15   2  11          7.60          3.97         9.97 o
 -21   3  11        103.81        106.83        11.03 o
 -20   3  11         23.79         32.90         7.84 o
 -19   3  11          2.53          2.53         7.07 o
 -18   3  11         91.58         90.74        10.47 o
 -17   3  11         16.70         23.07         7.97 o
 -16   3  11         35.99         25.19         7.49 o
 -15   3  11          6.20         12.74         6.63 o
 -14   3  11        442.66        471.12        20.49 o
 -13   3  11        159.38        173.97        12.38 o
 -12   3  11          0.10         13.34         6.62 o
 -11   3  11         71.86         60.25         8.32 o
 -10   3  11       2112.36       2112.97        30.84 o
  -9   3  11        152.55        152.71         9.27 o
  -8   3  11         75.44         73.91         7.23 o
  -7   3  11          4.44          6.14         5.00 o
  -6   3  11       3335.33       3355.54        42.51 o
  -5   3  11       1066.65       1034.49        22.02 o
  -4   3  11       1126.79       1135.76        22.36 o
  -3   3  11        113.16        103.07         7.53 o
  -2   3  11          5.42          7.74         4.94 o
  -1   3  11       2616.57       2567.78        30.05 o
   0   3  11        236.86        233.13         9.82 o
   1   3  11        440.37        417.40        13.31 o
   2   3  11       1366.76       1341.81        24.80 o
   3   3  11         33.34         37.75         4.58 o
   4   3  11        170.84        148.45         8.32 o
   5   3  11        480.10        473.48        15.72 o
   6   3  11        375.79        343.10        13.65 o
   7   3  11         61.37         66.38         7.26 o
   8   3  11          0.22          1.73         6.15 o
   9   3  11         47.41         61.85         9.06 o
  10   3  11         17.88         22.37         7.17 o
  11   3  11          6.11          6.61         7.25 o
  12   3  11         18.05         26.12         8.59 o
  13   3  11          0.01          0.00         8.40 o
  14   3  11          0.45         10.05         8.78 o
 -19   4  11          2.25          9.15         8.54 o
 -18   4  11        157.20        165.41        12.76 o
 -17   4  11          0.00          0.00         7.54 o
 -16   4  11          5.48          3.87         7.77 o
 -15   4  11         81.73         79.74        10.31 o
 -14   4  11         71.92        104.51        11.52 o
 -13   4  11         10.75         26.99         7.08 o
 -12   4  11          6.11         11.44         6.74 o
 -11   4  11         41.42         37.02         8.23 o
 -10   4  11        130.38        143.05        11.70 o
  -9   4  11         14.23         23.30         6.24 o
  -8   4  11        666.84        669.37        20.06 o
  -7   4  11        399.12        393.65        15.48 o
  -6   4  11          0.09          7.10         6.82 o
  -5   4  11       1272.94       1287.49        29.04 o
  -4   4  11       2322.19       2219.12        39.04 o
  -3   4  11        905.40        884.34        24.95 o
  -2   4  11        144.84        149.56        10.89 o
  -1   4  11        297.58        300.33        13.77 o
   0   4  11          2.91          7.57         5.90 o
   1   4  11          0.16          2.95         5.43 o
   2   4  11         43.73         42.09         7.31 o
   3   4  11        110.64        109.75         9.71 o
   4   4  11        467.58        436.88        17.58 o
   5   4  11          0.31          6.07         5.65 o
   6   4  11         52.36         47.70         7.24 o
   7   4  11          7.68          1.83         6.18 o
   8   4  11          0.83          1.22         6.67 o
   9   4  11          0.04         13.30         6.47 o
  10   4  11         46.04         40.52         9.16 o
  11   4  11        161.34        182.38        22.46 o
  12   4  11         23.72         33.26         9.80 o
 -17   5  11         39.07         31.90         9.82 o
 -16   5  11        350.41        360.46        25.63 o
 -15   5  11         77.14         75.45        12.32 o
 -14   5  11         91.72        102.59        14.29 o
 -13   5  11         98.21        128.78        15.71 o
 -12   5  11        171.46        190.72        15.83 o
 -11   5  11         85.54         88.56        11.46 o
 -10   5  11        139.80        136.40        12.86 o
  -9   5  11          0.07          7.79         6.44 o
  -8   5  11          3.50          3.49         6.32 o
  -7   5  11        108.79         99.72        10.53 o
  -6   5  11        262.72        258.74        15.31 o
  -5   5  11          7.09         11.18         7.83 o
  -4   5  11         35.15         37.24         8.77 o
  -3   5  11        384.00        385.53        20.55 o
  -2   5  11         50.60         52.32         8.17 o
  -1   5  11          6.21         10.18         6.12 o
   0   5  11        244.60        225.81        12.86 o
   1   5  11         98.50         89.33         9.70 o
   2   5  11         43.00         39.86         8.68 o
   3   5  11          0.00          4.17         6.87 o
   4   5  11         38.65         32.72         8.75 o
   5   5  11          4.21          0.00         8.23 o
   6   5  11         11.27         14.42         8.03 o
   7   5  11         60.94         86.30        11.13 o
   8   5  11        152.92        157.03        16.44 o
   9   5  11         99.96        103.66        13.82 o
  10   5  11        306.84        266.25        32.42 o
 -13   6  11          7.76         11.23        13.42 o
 -12   6  11         95.18         87.55        22.21 o
 -11   6  11        130.66        142.94        20.09 o
 -10   6  11          1.46         12.11        12.05 o
  -9   6  11         52.18         58.62        16.19 o
  -8   6  11          9.48         18.14        15.68 o
  -7   6  11         27.69         24.78         9.92 o
  -6   6  11        203.72        219.64        20.84 o
  -5   6  11          2.00         15.58         8.19 o
  -4   6  11         98.70         82.87        15.19 o
  -3   6  11         11.59          7.67         7.12 o
  -2   6  11        220.00        230.63        17.74 o
  -1   6  11          0.60         10.35         7.70 o
   0   6  11          0.03          7.70         8.58 o
   1   6  11        211.57        268.26        19.61 o
   2   6  11          0.78          4.54         8.20 o
   3   6  11        148.08        145.82        14.87 o
   4   6  11         22.01         19.73         8.70 o
   5   6  11        100.82         89.97        12.54 o
 -22   0  12          0.53         13.99        12.32 o
 -20   0  12        330.03        338.94        29.64 o
 -18   0  12         94.88        115.14        24.00 o
 -16   0  12         10.39          3.46        13.52 o
 -14   0  12        206.27        208.35        17.58 o
 -12   0  12        409.48        395.45        19.83 o
 -10   0  12       3125.50       3018.66        50.32 o
  -8   0  12       1517.34       1449.77        38.52 o
  -6   0  12       1603.46       1731.05        43.91 o
  -4   0  12        385.22        440.47        19.32 o
  -2   0  12        762.50        792.63        21.79 o
   0   0  12         77.51         75.85         8.20 o
   2   0  12        270.48        271.94        13.46 o
   4   0  12       1521.49       1404.11        31.71 o
   6   0  12        284.39        250.83        20.65 o
   8   0  12         56.04         50.68        11.82 o
  10   0  12          6.08          0.00        11.30 o
  12   0  12        206.45        196.86        27.30 o
  14   0  12        343.23        344.61        30.05 o
 -23   1  12          0.32          0.00         8.91 o
 -22   1  12         22.50         33.62         8.44 o
 -21   1  12         94.75        129.29        14.24 o
 -20   1  12         17.03         17.98         9.30 o
 -19   1  12          0.05         11.48         8.06 o
 -18   1  12        445.29        385.77        23.28 o
 -17   1  12        157.11        149.13        13.17 o
 -16   1  12         54.69         48.51         9.16 o
 -15   1  12        460.38        437.22        19.61 o
 -14   1  12        412.48        374.16        18.20 o
 -13   1  12        382.22        343.46        17.23 o
 -12   1  12       1609.18       1574.34        25.48 o
 -11   1  12        142.91        150.57         8.86 o
 -10   1  12       1076.44       1067.22        22.01 o
  -9   1  12          0.17          2.14         4.53 o
  -8   1  12        318.01        300.67        14.60 o
  -7   1  12          3.76          6.93         5.41 o
  -6   1  12        391.66        370.29        14.46 o
  -5   1  12         49.27         59.33         6.36 o
  -4   1  12          8.74          7.01         4.54 o
  -3   1  12        209.16        216.82         8.23 o
  -2   1  12         17.86         21.91         4.31 o
  -1   1  12        524.44        497.08        12.16 o
   0   1  12        313.92        301.17        10.15 o
   1   1  12        464.39        435.46        11.72 o
   2   1  12        532.78        542.07        13.88 o
   3   1  12         18.10         26.63         4.91 o
   4   1  12         50.32         55.52         5.06 o
   5   1  12         57.40         72.99         6.71 o
   6   1  12        293.28        285.42        12.37 o
   7   1  12        198.95        201.38        12.68 o
   8   1  12         36.47         39.79         7.39 o
   9   1  12          2.34         19.38        10.06 o
  10   1  12         74.16         86.06        10.29 o
  11   1  12         74.59         90.25        11.27 o
  12   1  12        611.02        578.86        25.58 o
  13   1  12          9.85         15.73         8.91 o
  14   1  12        121.84        112.69        13.78 o
  15   1  12          2.98          7.58         8.27 o
 -22   2  12          5.39         17.21         9.40 o
 -21   2  12         56.40         39.04        12.91 o
 -20   2  12        250.55        239.82        18.12 o
 -19   2  12          8.47         16.09         8.17 o
 -18   2  12        189.77        183.70        13.89 o
 -17   2  12          0.08          0.00         7.57 o
 -16   2  12        217.99        206.59        14.21 o
 -15   2  12        227.91        215.70        14.26 o
 -14   2  12        212.90        188.26        13.04 o
 -13   2  12          0.04          0.00         7.34 o
 -12   2  12          1.01         14.59         6.71 o
 -11   2  12        143.02        128.81        11.32 o
 -10   2  12        910.37        874.67        20.29 o
  -9   2  12        177.92        154.23         8.11 o
  -8   2  12        110.78        103.68         8.58 o
  -7   2  12        823.01        807.36        23.13 o
  -6   2  12          9.26          7.43         3.39 o
  -5   2  12         44.01         48.84         4.65 o
  -4   2  12          7.71         13.77         6.30 o
  -3   2  12        139.12        146.82         8.31 o
  -2   2  12        141.99        140.14         8.12 o
  -1   2  12        635.77        611.39        14.11 o
   0   2  12        211.21        191.90         8.74 o
   1   2  12       2671.81       2648.43        31.33 o
   2   2  12         40.34         38.19         5.33 o
   3   2  12        201.01        193.53         9.20 o
   4   2  12        388.27        408.37        14.15 o
   5   2  12        444.83        410.40        14.29 o
   6   2  12        161.70        148.16         9.04 o
   7   2  12         19.11         33.44         6.92 o
   8   2  12        201.19        239.48        14.91 o
   9   2  12          1.83          4.77         6.83 o
  10   2  12         33.52         34.28         8.21 o
  11   2  12         55.05         68.14        10.65 o
  12   2  12          0.34         10.66        11.83 o
  13   2  12          6.70          5.76         8.81 o
  14   2  12         37.52         32.81        11.36 o
 -21   3  12        216.37        218.78        15.52 o
 -20   3  12         23.49         30.48         8.48 o
 -19   3  12          4.03          2.38         7.64 o
 -18   3  12         27.60         46.29        11.26 o
 -17   3  12          7.99         20.09         8.24 o
 -16   3  12         82.64         84.63        10.69 o
 -15   3  12         74.65         89.65        11.39 o
 -14   3  12        301.20        283.55        15.17 o
 -13   3  12          2.15          6.56         6.06 o
 -12   3  12         20.22         22.11         6.58 o
 -11   3  12        200.92        208.91        12.60 o
 -10   3  12          1.17          5.59         4.94 o
  -9   3  12         33.31         39.90         5.93 o
  -8   3  12        997.94        932.87        22.15 o
  -7   3  12       1889.85       1932.22        31.21 o
  -6   3  12        344.13        345.99        14.91 o
  -5   3  12         81.46         99.82         8.38 o
  -4   3  12       1050.10       1012.63        22.17 o
  -3   3  12          0.31          2.26         5.09 o
  -2   3  12        668.56        666.96        18.13 o
  -1   3  12        448.18        432.17        13.30 o
   0   3  12        580.04        592.15        15.56 o
   1   3  12         15.60         14.99         4.82 o
   2   3  12        146.09        144.89         8.48 o
   3   3  12       1466.41       1432.32        24.20 o
   4   3  12          0.52          3.91         4.31 o
   5   3  12         59.12         59.24         7.42 o
   6   3  12         74.50         96.34         8.62 o
   7   3  12        204.70        197.00        12.76 o
   8   3  12         56.93         61.27         9.27 o
   9   3  12         70.62         74.24        10.02 o
  10   3  12         34.58         39.90         9.02 o
  11   3  12          0.10          0.86         7.55 o
  12   3  12        361.29        378.61        20.64 o
  13   3  12        146.60        137.75        14.00 o
 -19   4  12          0.65          9.89         6.64 o
 -18   4  12         41.20         41.48         9.40 o
 -17   4  12        197.05        267.87        16.75 o
 -16   4  12         19.26         30.44         8.02 o
 -15   4  12         23.14         34.57         8.47 o
 -14   4  12         27.05         35.69         8.45 o
 -13   4  12         87.29        117.75        12.05 o
 -12   4  12        180.93        181.69        13.24 o
 -11   4  12        692.78        646.47        23.67 o
 -10   4  12          8.05         27.54         6.45 o
  -9   4  12        258.49        254.12        13.30 o
  -8   4  12         23.23         28.56         5.42 o
  -7   4  12        462.26        445.75        18.43 o
  -6   4  12        199.87        198.24        14.80 o
  -5   4  12        198.85        204.89        16.45 o
  -4   4  12        109.91        120.07        11.26 o
  -3   4  12          4.95         19.37         6.70 o
  -2   4  12        563.85        548.59        19.19 o
  -1   4  12        502.28        499.23        18.91 o
   0   4  12        118.00        125.87        10.51 o
   1   4  12        258.52        263.56        13.11 o
   2   4  12        318.43        325.82        14.44 o
   3   4  12          2.05          6.75         5.70 o
   4   4  12        425.70        405.79        20.02 o
   5   4  12         42.70         47.73         6.91 o
   6   4  12        136.65        145.53        10.88 o
   7   4  12         54.21         50.41         8.93 o
   8   4  12         59.24         60.62         8.82 o
   9   4  12          6.08         11.19         7.71 o
  10   4  12         32.98         33.92         9.18 o
  11   4  12         11.26          6.95         7.92 o
 -16   5  12          0.12         15.14        11.26 o
 -15   5  12        750.08        790.34        36.13 o
 -14   5  12         50.54         38.89        10.96 o
 -13   5  12          3.19         21.89         8.95 o
 -12   5  12          8.70         17.87         8.63 o
 -11   5  12        256.25        266.79        18.26 o
 -10   5  12          8.04          0.00         7.63 o
  -9   5  12         46.31         49.75         9.48 o
  -8   5  12         60.70         63.97         9.28 o
  -7   5  12        617.83        611.03        23.11 o
  -6   5  12         31.06         33.33         8.06 o
  -5   5  12          0.52         11.46         8.02 o
  -4   5  12         20.07         41.36         9.43 o
  -3   5  12        257.86        247.78        17.20 o
  -2   5  12        134.17        120.58        10.47 o
  -1   5  12         10.04         16.96         6.17 o
   0   5  12        471.61        427.81        18.98 o
   1   5  12         91.88         98.02        10.19 o
   2   5  12        127.22        150.75        12.36 o
   3   5  12          6.68         16.66         7.24 o
   4   5  12         30.79         49.39         8.86 o
   5   5  12         10.29          7.56         7.45 o
   6   5  12         84.95         69.84        10.22 o
   7   5  12         21.64         14.98         9.89 o
   8   5  12         29.85         30.24         9.75 o
   9   5  12        189.96        188.57        20.08 o
 -12   6  12         80.98        122.50        19.71 o
 -11   6  12          1.07         10.67        12.87 o
 -10   6  12          1.90         35.51        12.48 o
  -9   6  12         14.42         25.57        16.50 o
  -8   6  12          5.93         20.43        17.44 o
  -7   6  12          0.09          0.00         7.75 o
  -6   6  12          2.46         17.82        10.05 o
  -5   6  12         89.26        100.30        12.65 o
  -4   6  12         15.76         23.08         8.30 o
  -3   6  12         34.09         26.79         8.72 o
  -2   6  12         27.41         39.46        10.23 o
  -1   6  12        226.90        242.44        18.66 o
   0   6  12         71.85         77.54        12.31 o
   1   6  12          2.00         12.60         8.31 o
   2   6  12          6.24          5.74        10.45 o
   3   6  12          0.70          0.00         7.96 o
   4   6  12        305.15        297.74        22.80 o
 -23   0  13         47.42         66.59        18.05 o
 -21   0  13          0.13         16.81        12.70 o
 -19   0  13        399.52        366.81        30.78 o
 -17   0  13         17.70         27.73        12.31 o
 -15   0  13        182.58        175.72        14.91 o
 -13   0  13       2772.27       2723.82        51.79 o
 -11   0  13        407.02        397.36        20.36 o
  -9   0  13       5305.74       5240.75       135.58 o
  -7   0  13        624.10        598.63        26.39 o
  -5   0  13          2.54         13.97         9.05 o
  -3   0  13        160.08        197.25        14.20 o
  -1   0  13        396.44        399.30        16.37 o
   1   0  13        205.70        206.06        11.73 o
   3   0  13        787.79        742.64        22.57 o
   5   0  13        609.57        603.38        26.86 o
   7   0  13         33.90         37.67        11.30 o
   9   0  13          4.48         14.97        10.39 o
  11   0  13       1418.13       1527.72        92.98 o
  13   0  13         16.40         15.50        11.58 o
 -23   1  13          4.44         10.07         8.93 o
 -22   1  13         17.27         19.12        10.32 o
 -21   1  13          2.86         10.37         7.84 o
 -20   1  13          3.79         12.59         8.75 o
 -19   1  13         30.87         53.01        11.19 o
 -18   1  13         27.65         18.12         9.21 o
 -17   1  13        139.90        151.23        12.75 o
 -16   1  13         53.42         63.01        14.18 o
 -15   1  13       1334.81       1299.20        33.64 o
 -14   1  13          4.40         19.72         7.47 o
 -13   1  13        366.12        374.30        18.08 o
 -12   1  13         26.53         37.81         6.09 o
 -11   1  13       1219.87       1126.05        28.91 o
 -10   1  13        322.52        292.30        10.40 o
  -9   1  13        319.43        303.84        14.58 o
  -8   1  13        109.04        117.14         9.34 o
  -7   1  13        348.79        383.57        15.41 o
  -6   1  13         15.12         25.42         5.92 o
  -5   1  13         88.36         83.00         7.09 o
  -4   1  13         10.97         16.10         5.08 o
  -3   1  13          9.52         14.22         4.51 o
  -2   1  13         89.83         92.16         6.28 o
  -1   1  13        128.56        118.44         6.89 o
   0   1  13        121.76        125.70         7.44 o
   1   1  13         54.07         65.28         6.18 o
   2   1  13         42.74         45.02         5.13 o
   3   1  13         15.42         27.68         4.55 o
   4   1  13         68.67         78.34         5.66 o
   5   1  13        446.39        431.58        15.08 o
   6   1  13         63.48         57.48         8.53 o
   7   1  13        418.50        377.89        17.16 o
   8   1  13         44.01         40.03         8.14 o
   9   1  13        230.35        238.87        15.17 o
  10   1  13         12.88         12.74         6.81 o
  11   1  13          9.03         17.77         9.71 o
  12   1  13         40.07         32.21         8.76 o
  13   1  13        278.10        295.10        19.70 o
  14   1  13         97.48         87.25        12.49 o
 -22   2  13        224.25        231.64        17.35 o
 -21   2  13         53.78         50.17        11.22 o
 -20   2  13         89.86         89.99        13.66 o
 -19   2  13         24.05         28.74         7.85 o
 -18   2  13        123.50        107.52        11.14 o
 -17   2  13         21.52         17.50         6.59 o
 -16   2  13         31.64         38.27         7.64 o
 -15   2  13         48.77         37.23         7.63 o
 -14   2  13         24.95         20.72         6.68 o
 -13   2  13         56.41         34.62         7.47 o
 -12   2  13        345.91        303.20        16.71 o
 -11   2  13        589.72        605.61        22.30 o
 -10   2  13          6.79          7.22         6.42 o
  -9   2  13        146.57        161.01        10.84 o
  -8   2  13          0.01         14.50         6.25 o
  -7   2  13        116.49        113.59        10.27 o
  -6   2  13         30.61         50.46         8.04 o
  -5   2  13        504.06        445.50        15.71 o
  -4   2  13        328.65        322.88        12.90 o
  -3   2  13        909.17        900.09        19.43 o
  -2   2  13        919.32        901.94        18.34 o
  -1   2  13        165.38        159.49         8.42 o
   0   2  13        769.21        750.65        17.75 o
   1   2  13         73.17         63.66         6.31 o
   2   2  13       1254.14       1229.29        20.46 o
   3   2  13          3.00          7.81         4.50 o
   4   2  13        246.08        249.74        11.78 o
   5   2  13        558.41        555.22        16.91 o
   6   2  13         83.68         91.78         8.84 o
   7   2  13         52.56         59.77         8.77 o
   8   2  13          9.06          0.00         6.32 o
   9   2  13         20.81         21.33         7.38 o
  10   2  13         27.62         24.79         7.66 o
  11   2  13         48.30         52.86         9.29 o
  12   2  13          0.32         16.11         9.35 o
  13   2  13          1.21          4.67         8.91 o
 -21   3  13          2.39          0.00         9.33 o
 -20   3  13         21.03         21.21         7.93 o
 -19   3  13         15.85         20.98         9.05 o
 -18   3  13         15.87         16.81         7.59 o
 -17   3  13        154.40        146.72        13.47 o
 -16   3  13         22.13         22.10         7.56 o
 -15   3  13        123.44        104.96        10.05 o
 -14   3  13        186.82        214.22        13.82 o
 -13   3  13         56.89         43.40         7.61 o
 -12   3  13        151.26        164.11        14.24 o
 -11   3  13        444.15        478.50        18.38 o
 -10   3  13         15.37         19.52         5.15 o
  -9   3  13         16.40         16.67         5.55 o
  -8   3  13       1068.30       1111.02        24.63 o
  -7   3  13       1204.80       1218.06        29.20 o
  -6   3  13          9.77         15.02         6.68 o
  -5   3  13       1481.76       1384.56        28.39 o
  -4   3  13         19.59         20.06         5.86 o
  -3   3  13        187.84        175.13        10.41 o
  -2   3  13        469.49        429.64        15.49 o
  -1   3  13        297.94        277.39        11.30 o
   0   3  13       1792.75       1681.33        26.57 o
   1   3  13        297.60        303.03        11.15 o
   2   3  13       1000.72        910.25        20.02 o
   3   3  13         27.90         45.48         6.93 o
   4   3  13        408.89        370.79        14.90 o
   5   3  13         15.89         21.14         6.31 o
   6   3  13          0.34         11.80         9.33 o
   7   3  13        416.27        452.59        18.54 o
   8   3  13          8.44          0.00         7.25 o
   9   3  13        162.34        188.77        14.41 o
  10   3  13          0.31         10.40         7.60 o
  11   3  13        148.08        148.78        17.58 o
  12   3  13         41.28         45.67         9.62 o
 -19   4  13         13.39         16.67         7.83 o
 -18   4  13         28.89         13.70         8.09 o
 -17   4  13         14.18          0.00         7.53 o
 -16   4  13          1.97         12.56         8.26 o
 -15   4  13          8.27          5.23         7.26 o
 -14   4  13         12.20          6.93         7.82 o
 -13   4  13         23.98         18.50         7.55 o
 -12   4  13        188.66        207.43        14.49 o
 -11   4  13          1.35          7.24         7.26 o
 -10   4  13         51.22         46.70         7.55 o
  -9   4  13         47.13         53.12         8.26 o
  -8   4  13         76.63         77.50         8.68 o
  -7   4  13          0.01          3.31         6.27 o
  -6   4  13          1.49         14.42         9.52 o
  -5   4  13         80.66         80.94        10.81 o
  -4   4  13        766.26        789.36        24.77 o
  -3   4  13         31.84         32.31         7.46 o
  -2   4  13        416.59        383.99        16.95 o
  -1   4  13        475.77        462.96        18.75 o
   0   4  13        124.18        127.65        11.53 o
   1   4  13        143.63        119.11         9.64 o
   2   4  13        296.51        267.20        13.76 o
   3   4  13        193.21        180.27        12.35 o
   4   4  13          0.01          2.60         6.20 o
   5   4  13          1.57         10.27         7.19 o
   6   4  13         63.10         53.49         8.58 o
   7   4  13         30.49         56.84         9.00 o
   8   4  13          1.02          2.79         7.56 o
   9   4  13         11.81          6.62         8.82 o
  10   4  13         34.44         48.12         9.88 o
 -16   5  13         14.36         10.50        11.65 o
 -15   5  13         28.84         11.59        10.82 o
 -14   5  13        538.73        560.82        31.46 o
 -13   5  13         28.82         25.39         9.42 o
 -12   5  13         69.01         67.90        11.32 o
 -11   5  13        188.57        218.58        17.39 o
 -10   5  13         40.35         45.80         9.58 o
  -9   5  13         12.99         41.75        10.15 o
  -8   5  13        329.76        350.07        18.31 o
  -7   5  13        128.62        116.02        11.54 o
  -6   5  13        175.14        186.12        16.77 o
  -5   5  13         10.54         18.08         8.02 o
  -4   5  13         21.17         26.42        10.43 o
  -3   5  13        198.48        206.76        14.80 o
  -2   5  13        260.52        289.01        15.78 o
  -1   5  13         22.81         27.49         9.03 o
   0   5  13          0.06         12.96         6.98 o
   1   5  13          6.53         14.80         7.09 o
   2   5  13        660.16        697.65        25.05 o
   3   5  13         20.79         19.46         7.58 o
   4   5  13         60.43         75.20        10.36 o
   5   5  13          2.16          3.96         7.95 o
   6   5  13         16.43          3.33         8.41 o
   7   5  13          1.65          8.40         9.48 o
 -11   6  13         80.99        101.30        18.96 o
 -10   6  13         60.94         75.00        18.44 o
  -9   6  13         74.10         75.80        16.94 o
  -8   6  13          2.75          0.00        10.46 o
  -7   6  13         83.59         97.37        12.89 o
  -6   6  13         60.86         74.40        11.93 o
  -5   6  13         33.42         48.38        11.43 o
  -4   6  13        179.67        193.97        16.04 o
  -3   6  13         13.27         15.97         9.20 o
  -2   6  13         30.26         15.44         9.07 o
  -1   6  13          8.57          0.00         9.66 o
   0   6  13        188.07        198.75        17.56 o
   1   6  13        185.75        188.17        16.38 o
   2   6  13          1.37          0.00         7.75 o
   3   6  13         59.15         41.03         8.97 o
 -22   0  14         68.76         92.72        19.21 o
 -20   0  14          7.42          2.85        12.56 o
 -18   0  14          1.73         11.83        18.78 o
 -16   0  14         49.95         53.68        14.49 o
 -14   0  14        793.01        770.56        28.86 o
 -12   0  14       5664.93       5514.20        87.91 o
 -10   0  14          3.96          5.77        10.65 o
  -8   0  14        479.70        441.04        23.51 o
  -6   0  14        647.69        667.59        20.58 o
  -4   0  14        171.79        179.37        14.33 o
  -2   0  14         12.58         24.26         7.53 o
   0   0  14        616.57        591.22        21.43 o
   2   0  14       1260.72       1286.20        30.74 o
   4   0  14        738.24        676.30        23.23 o
   6   0  14          3.74         12.26         9.82 o
   8   0  14        354.53        341.40        29.58 o
  10   0  14        143.79        140.32        19.63 o
  12   0  14        805.84        840.08        44.28 o
  14   0  14          3.93          1.82        12.18 o
 -23   1  14         91.07         92.48        13.66 o
 -22   1  14         43.08         47.07        12.05 o
 -21   1  14         14.03         22.05         8.90 o
 -20   1  14         45.54         69.42        11.81 o
 -19   1  14         65.04         51.05        10.95 o
 -18   1  14          3.25         11.92        10.52 o
 -17   1  14         35.62         50.22        10.57 o
 -16   1  14        568.51        543.01        23.04 o
 -15   1  14        352.06        337.65        18.19 o
 -14   1  14        627.18        607.49        23.33 o
 -13   1  14        246.80        252.50        15.99 o
 -12   1  14        251.35        240.06        11.96 o
 -11   1  14         25.77         29.13         4.74 o
 -10   1  14       1754.73       1636.74        26.46 o
  -9   1  14         30.78         32.08         6.41 o
  -8   1  14         38.99         57.12         7.94 o
  -7   1  14        528.35        555.52        17.65 o
  -6   1  14        228.29        236.16        10.97 o
  -5   1  14        257.30        265.13        11.09 o
  -4   1  14         26.78         23.29         4.14 o
  -3   1  14         21.27         25.61         4.78 o
  -2   1  14        273.09        252.09         9.72 o
  -1   1  14        103.19        108.10         7.24 o
   0   1  14        297.25        296.05        11.96 o
   1   1  14        817.65        848.22        18.22 o
   2   1  14        803.01        814.90        17.37 o
   3   1  14         82.61         89.38         6.35 o
   4   1  14        431.61        414.10        13.36 o
   5   1  14        127.58        119.58        12.21 o
   6   1  14         79.44         82.67         9.21 o
   7   1  14         34.09         32.69         9.18 o
   8   1  14         48.70         56.28         8.81 o
   9   1  14         38.80         34.28         8.74 o
  10   1  14        359.02        376.75        20.22 o
  11   1  14         51.24         56.61        10.52 o
  12   1  14         82.31         88.69        11.74 o
  13   1  14          1.88          3.95         7.77 o
 -22   2  14        101.77        104.86        13.13 o
 -21   2  14         41.84         50.56        12.36 o
 -20   2  14         11.89         13.66         7.77 o
 -19   2  14         59.74         41.70         9.52 o
 -18   2  14         22.20         16.27         6.96 o
 -17   2  14         14.15         14.01         7.81 o
 -16   2  14          2.03         12.89         7.38 o
 -15   2  14          4.99          0.00         6.48 o
 -14   2  14         12.16         18.05         6.76 o
 -13   2  14        139.44        157.71        12.96 o
 -12   2  14        887.82        856.53        27.46 o
 -11   2  14         62.10         68.29         9.88 o
 -10   2  14        222.09        200.18        11.91 o
  -9   2  14       1450.26       1430.72        30.01 o
  -8   2  14        318.39        315.99        15.87 o
  -7   2  14         83.67         79.46         8.98 o
  -6   2  14         46.85         41.01         8.54 o
  -5   2  14       1264.29       1212.94        25.99 o
  -4   2  14        581.88        579.85        17.32 o
  -3   2  14       1176.66       1140.80        21.27 o
  -2   2  14        100.80        101.93         7.28 o
  -1   2  14        292.34        274.63        11.08 o
   0   2  14         90.60         79.23         6.56 o
   1   2  14        161.44        175.41         9.25 o
   2   2  14        151.79        170.84        11.90 o
   3   2  14        879.29        811.96        19.08 o
   4   2  14         88.50         89.73         7.59 o
   5   2  14          9.03         13.05         6.03 o
   6   2  14          4.14         23.79         7.47 o
   7   2  14         38.21         43.31         8.85 o
   8   2  14          8.09          7.85         7.21 o
   9   2  14         53.80         42.72         8.85 o
  10   2  14         96.91        113.06        11.77 o
  11   2  14          1.36          0.00         7.89 o
  12   2  14         63.70         98.47        13.41 o
  13   2  14          2.91          4.84         9.75 o
 -21   3  14         63.63         76.29        13.00 o
 -20   3  14        236.22        233.48        18.66 o
 -19   3  14         22.93         23.42         9.98 o
 -18   3  14          0.47          0.16         8.52 o
 -17   3  14          4.62         10.51         7.25 o
 -16   3  14          1.86          9.22         7.67 o
 -15   3  14         24.92         43.70         8.90 o
 -14   3  14        127.71        147.50        12.32 o
 -13   3  14        106.83         99.42        10.52 o
 -12   3  14          2.33          9.72         6.59 o
 -11   3  14         73.24         96.99        10.03 o
 -10   3  14          0.77          9.96         5.73 o
  -9   3  14         45.71         58.93         8.19 o
  -8   3  14         91.87        126.98        10.18 o
  -7   3  14         73.96         71.36         8.90 o
  -6   3  14        137.26        143.95        11.67 o
  -5   3  14         91.52         98.11         9.09 o
  -4   3  14         94.73         79.61         7.56 o
  -3   3  14        141.41        134.97         9.52 o
  -2   3  14        357.15        312.03        12.33 o
  -1   3  14       1074.99       1098.05        22.24 o
   0   3  14        164.88        164.53         8.78 o
   1   3  14        504.28        453.57        13.78 o
   2   3  14        488.84        451.36        15.64 o
   3   3  14        161.92        162.47        11.95 o
   4   3  14        215.65        232.07        12.26 o
   5   3  14        337.64        301.19        15.26 o
   6   3  14         88.03         94.27         9.35 o
   7   3  14        103.85        104.42        10.97 o
   8   3  14        163.05        204.11        14.91 o
   9   3  14         14.52         15.85         7.88 o
  10   3  14         10.69          5.99         7.12 o
  11   3  14         12.41         31.48        10.08 o
 -19   4  14         65.59         38.20         8.84 o
 -18   4  14         51.22         36.39         8.63 o
 -17   4  14         51.19         45.83         9.16 o
 -16   4  14         12.94          9.05         9.48 o
 -15   4  14          1.75          3.51         7.57 o
 -14   4  14          0.63         16.14         8.40 o
 -13   4  14         43.37         49.47         9.10 o
 -12   4  14         11.87         15.32         6.83 o
 -11   4  14          2.44         12.91         6.21 o
 -10   4  14         11.36          5.96         7.33 o
  -9   4  14        330.08        366.74        16.42 o
  -8   4  14         46.83         44.72         8.50 o
  -7   4  14          8.03         11.62         6.64 o
  -6   4  14          0.44         12.58         6.27 o
  -5   4  14          0.69          3.86         7.87 o
  -4   4  14         70.31         60.02        10.10 o
  -3   4  14          8.07         21.73         7.57 o
  -2   4  14        152.22        169.28        12.20 o
  -1   4  14        336.61        297.03        15.47 o
   0   4  14        398.27        374.21        17.43 o
   1   4  14         58.13         78.93         8.57 o
   2   4  14         80.03         89.10         8.88 o
   3   4  14         60.43         59.69         8.14 o
   4   4  14         95.68        103.64        11.72 o
   5   4  14         14.13         13.87         8.82 o
   6   4  14         74.95         85.07         9.93 o
   7   4  14         10.67         10.46         9.39 o
   8   4  14         69.79         52.35         9.72 o
   9   4  14         16.84         30.51         9.95 o
 -16   5  14          6.36         25.13        13.94 o
 -15   5  14         33.23         24.91        14.45 o
 -14   5  14        122.49        142.36        15.86 o
 -13   5  14         98.58         83.94        12.15 o
 -12   5  14         56.06         60.47        10.72 o
 -11   5  14        454.63        503.58        25.84 o
 -10   5  14         66.86         58.43        10.83 o
  -9   5  14          2.50          0.00         8.92 o
  -8   5  14          8.86         23.07         7.14 o
  -7   5  14        177.07        184.10        16.78 o
  -6   5  14         10.27         10.09         8.04 o
  -5   5  14         13.13         23.88         9.49 o
  -4   5  14          3.17         27.81         9.57 o
  -3   5  14          9.09          9.71         6.88 o
  -2   5  14         64.87         65.54         9.89 o
  -1   5  14        211.23        260.28        15.63 o
   0   5  14         18.14         24.65         8.00 o
   1   5  14         11.71         10.03         7.30 o
   2   5  14         12.74          5.33         7.34 o
   3   5  14         10.17         27.21         8.09 o
   4   5  14         19.82         33.13        11.41 o
   5   5  14          8.54          3.87         7.65 o
   6   5  14          3.65         13.36         9.10 o
 -10   6  14          5.56         12.62        13.43 o
  -9   6  14        569.64        598.09        32.62 o
  -8   6  14          0.91         26.86        10.67 o
  -7   6  14         55.70         57.27        12.67 o
  -6   6  14          2.95          6.59         9.37 o
  -5   6  14        309.28        310.78        21.18 o
  -4   6  14          2.26          7.56        10.45 o
  -3   6  14        136.39        159.19        16.45 o
  -2   6  14         43.73         51.08        10.72 o
  -1   6  14         25.60         28.19         8.71 o
   0   6  14         31.39         56.39        11.37 o
   1   6  14          0.13          0.00         9.39 o
 -23   0  15         31.58         60.91        18.78 o
 -21   0  15        255.63        249.61        29.76 o
 -19   0  15        241.79        282.80        27.92 o
 -17   0  15        566.56        571.45        36.52 o
 -15   0  15        141.46        147.84        22.57 o
 -13   0  15       2396.41       2397.67        51.31 o
 -11   0  15        126.80        147.50        14.30 o
  -9   0  15          1.38         11.80         9.12 o
  -7   0  15        209.46        180.56        17.13 o
  -5   0  15        497.07        448.91        23.11 o
  -3   0  15        639.48        658.29        25.08 o
  -1   0  15        407.53        427.80        18.41 o
   1   0  15        289.23        292.10        20.96 o
   3   0  15         15.29         15.07         6.07 o
   5   0  15         42.80         54.51        11.68 o
   7   0  15         20.83         16.00        10.70 o
   9   0  15        279.73        233.42        22.95 o
  11   0  15          8.99          2.90        10.92 o
  13   0  15         93.90         97.74        17.99 o
 -22   1  15         18.58         17.65         9.58 o
 -21   1  15         30.15         18.87         9.56 o
 -20   1  15         10.84          4.89         9.30 o
 -19   1  15        180.30        202.12        17.09 o
 -18   1  15         19.50         31.47        13.11 o
 -17   1  15        119.15        121.71        14.49 o
 -16   1  15          4.33          5.16         7.27 o
 -15   1  15          9.04         15.19         7.99 o
 -14   1  15        535.40        495.79        21.84 o
 -13   1  15        239.48        211.43        14.99 o
 -12   1  15        350.27        314.18        17.05 o
 -11   1  15         76.30         85.89         7.29 o
 -10   1  15        109.61        115.89         9.98 o
  -9   1  15        958.60        956.76        23.94 o
  -8   1  15         38.94         52.56         7.32 o
  -7   1  15        657.27        659.19        21.36 o
  -6   1  15         44.14         43.79         6.48 o
  -5   1  15        114.85        125.94         8.59 o
  -4   1  15        687.94        686.78        15.60 o
  -3   1  15        584.28        568.22        14.48 o
  -2   1  15        146.29        147.50         8.04 o
  -1   1  15        120.54        119.18         7.86 o
   0   1  15        850.99        844.93        20.09 o
   1   1  15        110.80        110.43         7.73 o
   2   1  15        363.36        339.83        11.96 o
   3   1  15        255.05        235.64        10.36 o
   4   1  15         62.22         63.24         7.40 o
   5   1  15        473.63        508.34        19.87 o
   6   1  15        800.36        782.01        24.92 o
   7   1  15          4.72          1.61         5.99 o
   8   1  15         26.20         27.68         7.21 o
   9   1  15         51.71         65.48         9.33 o
  10   1  15         16.21         33.75         8.16 o
  11   1  15         37.97         44.66        10.97 o
  12   1  15         96.90         97.08        15.05 o
 -22   2  15        106.94        130.01        17.16 o
 -21   2  15         37.87         51.34        11.95 o
 -20   2  15         21.42         18.31         9.91 o
 -19   2  15        136.57        118.50        13.80 o
 -18   2  15         99.52         93.03        10.10 o
 -17   2  15         97.54         86.67        10.68 o
 -16   2  15         25.30         37.61         8.00 o
 -15   2  15        327.45        326.75        17.65 o
 -14   2  15          0.27          6.99         7.28 o
 -13   2  15          0.42          4.14         7.96 o
 -12   2  15        434.06        433.54        23.02 o
 -11   2  15       1192.01       1143.98        31.48 o
 -10   2  15        162.35        170.06        11.45 o
  -9   2  15        401.57        368.37        17.68 o
  -8   2  15        197.20        225.23        14.43 o
  -7   2  15        208.64        192.73        13.62 o
  -6   2  15          2.46          0.62         5.68 o
  -5   2  15        816.09        767.79        21.65 o
  -4   2  15          4.17         13.90         5.31 o
  -3   2  15        675.74        670.43        17.22 o
  -2   2  15         17.10         27.85         5.12 o
  -1   2  15        132.42        134.41         8.59 o
   0   2  15        115.01        103.93         7.80 o
   1   2  15        739.85        724.26        18.56 o
   2   2  15        102.18        116.83         9.08 o
   3   2  15        422.60        408.95        14.87 o
   4   2  15        777.92        742.57        20.85 o
   5   2  15        430.04        412.56        19.24 o
   6   2  15         18.42         18.28         7.92 o
   7   2  15        505.19        531.07        22.42 o
   8   2  15        366.85        349.44        19.37 o
   9   2  15          9.52         10.11         7.71 o
  10   2  15          4.14         14.35         8.21 o
  11   2  15        138.31        135.00        14.32 o
  12   2  15         45.71         45.78        10.59 o
 -20   3  15          0.82         16.39         8.87 o
 -19   3  15          5.99         13.67         8.67 o
 -18   3  15        220.79        225.57        17.76 o
 -17   3  15        110.09        111.94        12.57 o
 -16   3  15         29.44         25.76         8.13 o
 -15   3  15         52.32         57.05         9.86 o
 -14   3  15        209.33        215.79        14.80 o
 -13   3  15         19.74         29.08         8.17 o
 -12   3  15          5.06          2.33         6.82 o
 -11   3  15        103.55        100.60        10.41 o
 -10   3  15          5.26         13.69         6.60 o
  -9   3  15        275.39        245.81        13.54 o
  -8   3  15         84.33         97.77        10.25 o
  -7   3  15        872.40        854.16        25.84 o
  -6   3  15        133.03        147.13        11.83 o
  -5   3  15         20.60         16.48         6.44 o
  -4   3  15        287.46        306.25        14.04 o
  -3   3  15        137.36        142.21         9.98 o
  -2   3  15          1.48          6.35         5.03 o
  -1   3  15        256.68        229.22        10.34 o
   0   3  15        247.94        275.38        11.38 o
   1   3  15         45.39         34.67         6.66 o
   2   3  15         48.73         53.46         7.84 o
   3   3  15        522.50        464.20        19.47 o
   4   3  15        251.37        216.53        15.85 o
   5   3  15        309.50        317.61        16.04 o
   6   3  15         32.06         21.61         7.73 o
   7   3  15          6.26          7.40         7.00 o
   8   3  15         87.36        108.58        12.32 o
   9   3  15         42.23         62.03        10.11 o
  10   3  15         25.55         31.23         9.13 o
 -18   4  15         49.70         44.86        10.46 o
 -17   4  15         31.54         76.90        11.41 o
 -16   4  15        185.71        181.08        15.48 o
 -15   4  15         31.45         18.50         7.98 o
 -14   4  15        205.11        225.75        16.20 o
 -13   4  15         27.29         31.54         6.96 o
 -12   4  15         63.06         78.98        12.27 o
 -11   4  15        116.38        105.20        11.55 o
 -10   4  15        237.34        253.65        16.30 o
  -9   4  15        167.05        163.05        13.15 o
  -8   4  15        599.94        619.02        27.28 o
  -7   4  15         17.66         11.05         6.36 o
  -6   4  15        185.89        199.44        16.36 o
  -5   4  15         89.68         71.24        10.17 o
  -4   4  15         46.65         50.49        10.22 o
  -3   4  15         30.01         19.27         6.47 o
  -2   4  15        150.95        184.18        12.99 o
  -1   4  15          0.13          3.64         6.42 o
   0   4  15         12.90         13.96         6.41 o
   1   4  15        166.47        161.22        11.44 o
   2   4  15          9.01         13.99         6.25 o
   3   4  15        100.49         99.72        10.79 o
   4   4  15          2.10          9.32         9.38 o
   5   4  15         47.71         51.28        10.34 o
   6   4  15        166.90        157.38        17.28 o
   7   4  15        221.16        215.37        17.36 o
   8   4  15          1.94          0.00         8.37 o
 -15   5  15         23.17         22.06        10.19 o
 -14   5  15         31.16         45.93        10.80 o
 -13   5  15          0.49         12.41        11.89 o
 -12   5  15        107.70        117.36        14.02 o
 -11   5  15         32.76         60.76        12.24 o
 -10   5  15        765.86        782.47        34.81 o
  -9   5  15          0.12         10.93         8.75 o
  -8   5  15         45.65         50.47         9.55 o
  -7   5  15         19.33         37.88         9.78 o
  -6   5  15        697.84        705.34        29.29 o
  -5   5  15          8.26         25.64        10.00 o
  -4   5  15        168.45        190.79        16.18 o
  -3   5  15         17.48         13.79         7.15 o
  -2   5  15         33.70         40.49         8.35 o
  -1   5  15          6.99         10.17         7.33 o
   0   5  15        123.47        134.53        12.88 o
   1   5  15          0.76          0.00         7.43 o
   2   5  15          9.20          0.00         7.19 o
   3   5  15         35.80         33.93         8.24 o
   4   5  15          1.02          1.43         8.65 o
   5   5  15         92.25         92.59        12.35 o
  -8   6  15        450.24        453.99        28.66 o
  -7   6  15         78.91         57.42        12.99 o
  -6   6  15         24.45         23.31         8.88 o
  -5   6  15          2.37          6.43        10.64 o
  -4   6  15         71.33         72.68        12.34 o
  -3   6  15         93.89        107.04        17.93 o
  -2   6  15          0.79          0.00         8.79 o
 -22   0  16         11.05         13.92        12.08 o
 -20   0  16          0.38         26.25        14.28 o
 -18   0  16          6.50         28.29        14.23 o
 -16   0  16       1301.84       1235.66        52.39 o
 -14   0  16        589.01        620.02        43.92 o
 -12   0  16        568.42        542.21        28.77 o
 -10   0  16        782.78        781.16        33.32 o
  -8   0  16       1001.48        957.23        36.76 o
  -6   0  16        169.97        150.45        17.22 o
  -4   0  16       3614.96       3438.80        52.14 o
  -2   0  16         20.28         18.32         6.61 o
   0   0  16       3678.25       3554.63        63.49 o
   2   0  16        889.60        910.23        27.70 o
   4   0  16       2258.80       2294.84        55.15 o
   6   0  16         88.69         75.22        15.30 o
   8   0  16        256.60        289.94        25.50 o
  10   0  16          7.83          3.81        10.95 o
  12   0  16        124.28        145.53        26.85 o
 -22   1  16          1.95          8.39        10.18 o
 -21   1  16         44.74         44.43        11.17 o
 -20   1  16          1.02          0.95         8.29 o
 -19   1  16         24.86         38.55         9.90 o
 -18   1  16          0.42         10.77         8.71 o
 -17   1  16        228.81        242.84        17.93 o
 -16   1  16         13.02         34.70         8.12 o
 -15   1  16        117.37        117.12        15.24 o
 -14   1  16        964.33        888.80        29.05 o
 -13   1  16         44.89         55.61        10.27 o
 -12   1  16        628.70        567.10        21.16 o
 -11   1  16          0.20          9.95         5.71 o
 -10   1  16         27.66         44.58         7.52 o
  -9   1  16        670.32        652.93        20.71 o
  -8   1  16          0.05          5.67         6.17 o
  -7   1  16        362.08        343.10        16.70 o
  -6   1  16       2786.37       2664.88        40.82 o
  -5   1  16       1004.23        956.76        19.19 o
  -4   1  16        162.10        172.80         9.94 o
  -3   1  16        425.50        442.13        13.39 o
  -2   1  16       1919.41       1858.92        26.77 o
  -1   1  16       1223.47       1178.08        24.04 o
   0   1  16        238.91        236.24        11.59 o
   1   1  16        108.99        136.06         8.39 o
   2   1  16          5.70         13.28         5.04 o
   3   1  16       1342.71       1304.24        25.76 o
   4   1  16        123.71        112.70         9.57 o
   5   1  16        527.36        520.82        20.70 o
   6   1  16         12.16          7.28         8.38 o
   7   1  16        301.47        300.88        19.15 o
   8   1  16        165.51        169.13        15.40 o
   9   1  16        322.38        337.84        22.57 o
  10   1  16         54.39         35.63        12.84 o
  11   1  16          1.53          4.35        15.69 o
 -21   2  16        182.00        153.94        16.47 o
 -20   2  16          8.86         10.99         8.83 o
 -19   2  16         98.62         97.82        13.03 o
 -18   2  16         19.70         18.57         7.89 o
 -17   2  16         84.97         89.15        10.60 o
 -16   2  16         10.03          3.92         7.05 o
 -15   2  16         99.91        104.23        15.87 o
 -14   2  16          1.21          0.00         8.01 o
 -13   2  16        310.88        319.24        18.42 o
 -12   2  16        257.29        264.41        16.91 o
 -11   2  16         10.84         14.11         7.71 o
 -10   2  16        434.37        437.59        18.54 o
  -9   2  16          0.13          0.00         6.41 o
  -8   2  16        823.49        800.67        26.55 o
  -7   2  16        596.82        594.08        23.08 o
  -6   2  16         26.89         27.05         5.97 o
  -5   2  16        246.43        248.06        12.73 o
  -4   2  16        774.11        805.65        19.84 o
  -3   2  16        312.10        305.29        11.75 o
  -2   2  16        390.18        395.77        13.25 o
  -1   2  16        816.29        814.69        19.45 o
   0   2  16         42.28         48.55         7.75 o
   1   2  16         34.42         33.08         6.56 o
   2   2  16        739.91        720.67        21.06 o
   3   2  16         17.41         14.14         6.41 o
   4   2  16         31.50         43.04         7.30 o
   5   2  16        103.72        109.01        10.56 o
   6   2  16         16.57         30.81         8.52 o
   7   2  16        293.13        318.45        18.16 o
   8   2  16        375.05        393.94        21.01 o
   9   2  16        186.99        216.30        16.28 o
  10   2  16        451.86        497.40        24.33 o
  11   2  16         27.98         25.37        10.06 o
 -20   3  16        167.15        186.18        20.77 o
 -19   3  16        204.23        211.46        18.50 o
 -18   3  16         44.40         58.03         9.99 o
 -17   3  16        139.92        135.36        13.31 o
 -16   3  16        373.30        373.50        20.31 o
 -15   3  16        320.75        311.42        18.19 o
 -14   3  16          5.82         12.67         6.77 o
 -13   3  16        118.41        146.95        12.89 o
 -12   3  16         66.09         88.36        10.50 o
 -11   3  16        875.08        817.67        26.40 o
 -10   3  16         17.37         12.39         6.88 o
  -9   3  16        509.31        492.07        18.99 o
  -8   3  16         60.56         51.45         8.39 o
  -7   3  16        588.31        583.68        22.20 o
  -6   3  16        401.02        368.76        16.79 o
  -5   3  16         27.43         19.66         5.93 o
  -4   3  16        380.41        381.31        15.86 o
  -3   3  16        394.37        380.82        14.15 o
  -2   3  16         12.56         24.85         5.74 o
  -1   3  16        238.79        227.80        11.76 o
   0   3  16        287.37        297.90        13.12 o
   1   3  16         88.47         91.80         8.80 o
   2   3  16         79.39         69.58         8.34 o
   3   3  16         56.62         78.81         9.45 o
   4   3  16        218.02        214.09        15.96 o
   5   3  16        126.84        115.40        14.31 o
   6   3  16        206.87        194.75        14.43 o
   7   3  16        161.85        182.03        14.38 o
   8   3  16          3.65          6.43         7.66 o
   9   3  16        106.68        105.06        12.62 o
 -18   4  16        502.99        592.99        32.27 o
 -17   4  16        533.19        495.16        26.45 o
 -16   4  16        106.56        131.14        15.59 o
 -15   4  16         32.89         32.84         9.09 o
 -14   4  16        171.82        204.67        16.74 o
 -13   4  16        463.09        464.95        23.86 o
 -12   4  16          1.47         20.20         9.37 o
 -11   4  16        206.23        241.06        17.58 o
 -10   4  16          0.04          3.32         7.87 o
  -9   4  16          0.01          0.66        12.78 o
  -8   4  16          0.06          7.91         7.45 o
  -7   4  16        215.81        242.66        15.99 o
  -6   4  16        126.85         97.18        12.84 o
  -5   4  16         31.67         35.37         9.46 o
  -4   4  16        131.79        132.12        12.97 o
  -3   4  16        183.76        179.63        12.97 o
  -2   4  16          3.56          4.42         7.05 o
  -1   4  16        296.66        284.53        16.09 o
   0   4  16          1.18          5.28         6.49 o
   1   4  16          0.08          0.00         6.33 o
   2   4  16         10.43         10.32         6.70 o
   3   4  16          9.05          6.57         7.60 o
   4   4  16         69.49         96.35        12.02 o
   5   4  16         67.95         50.20        11.62 o
   6   4  16          5.76         14.96         9.80 o
   7   4  16         65.49         77.75        19.43 o
 -14   5  16          1.51         23.43        10.52 o
 -13   5  16          0.40          0.36         9.09 o
 -12   5  16          3.14          0.00         9.38 o
 -11   5  16        189.78        224.59        18.78 o
 -10   5  16        196.76        201.08        17.64 o
  -9   5  16        175.11        195.65        17.61 o
  -8   5  16          3.29         10.31         9.33 o
  -7   5  16         93.47        116.68        14.86 o
  -6   5  16          6.45         15.01         8.63 o
  -5   5  16        174.43        173.26        17.79 o
  -4   5  16         13.87         22.76         8.77 o
  -3   5  16        109.84        114.33        12.10 o
  -2   5  16          4.64         16.48         7.66 o
  -1   5  16         15.42          9.77         7.18 o
   0   5  16          2.11          0.00         7.82 o
   1   5  16         14.29         12.80         7.36 o
   2   5  16         28.66         24.78         8.30 o
   3   5  16         46.53         51.86        10.47 o
 -21   0  17        174.72        191.28        25.49 o
 -19   0  17          1.98         10.87        15.66 o
 -17   0  17        272.44        287.44        27.88 o
 -15   0  17        248.03        260.67        25.88 o
 -13   0  17        412.91        370.60        22.22 o
 -11   0  17        349.14        322.93        23.28 o
  -9   0  17       1203.24       1167.78        72.24 o
  -7   0  17       1068.55       1008.34        61.36 o
  -5   0  17        196.97        181.48        12.67 o
  -3   0  17       2687.81       2634.46        47.41 o
  -1   0  17        738.45        737.81        25.62 o
   1   0  17       2758.55       2717.33        61.38 o
   3   0  17        427.99        422.80        24.44 o
   5   0  17          7.08          9.83         9.91 o
   7   0  17          7.72          0.10         9.14 o
   9   0  17         57.61         88.76        17.53 o
  11   0  17         15.56         39.92        38.53 o
 -22   1  17         83.07         74.77        12.56 o
 -21   1  17         56.00         59.78        11.44 o
 -20   1  17        147.20        162.63        16.55 o
 -19   1  17         39.22         81.47        12.17 o
 -18   1  17          3.95          5.88         9.24 o
 -17   1  17          4.47         33.10         9.27 o
 -16   1  17         43.85         46.14         9.57 o
 -15   1  17        118.79        126.38        11.34 o
 -14   1  17         60.55         72.03         9.35 o
 -13   1  17        501.57        507.90        19.84 o
 -12   1  17        255.46        224.54        13.56 o
 -11   1  17        423.27        408.62        17.07 o
 -10   1  17        498.43        473.94        18.56 o
  -9   1  17         24.22         20.33         6.23 o
  -8   1  17       1001.13        882.93        28.12 o
  -7   1  17        117.64        106.41        10.95 o
  -6   1  17        102.51         96.44         8.80 o
  -5   1  17       1563.84       1503.30        24.73 o
  -4   1  17        587.30        530.72        14.28 o
  -3   1  17        486.71        462.92        14.13 o
  -2   1  17        316.08        316.87        14.35 o
  -1   1  17       1517.44       1523.75        32.35 o
   0   1  17        117.76        123.90        10.58 o
   1   1  17        703.01        673.20        18.32 o
   2   1  17        108.12        101.92        10.02 o
   3   1  17        837.42        802.83        27.67 o
   4   1  17         12.25         14.10         7.59 o
   5   1  17          5.73         12.12         7.82 o
   6   1  17        340.90        355.41        20.71 o
   7   1  17          7.73         18.34         8.61 o
   8   1  17         94.82         96.95        13.39 o
   9   1  17         87.93         98.99        13.97 o
  10   1  17        157.07        144.30        16.36 o
 -21   2  17         62.49         33.72        11.37 o
 -20   2  17          2.16         19.66        10.79 o
 -19   2  17         62.10         50.87        11.91 o
 -18   2  17         33.93         49.65        10.22 o
 -17   2  17         25.88         28.00         8.92 o
 -16   2  17        246.98        270.02        18.55 o
 -15   2  17        263.75        258.01        17.54 o
 -14   2  17          5.20         15.27         8.55 o
 -13   2  17         46.88         79.14        11.57 o
 -12   2  17        597.48        601.76        24.86 o
 -11   2  17        186.30        153.12        14.44 o
 -10   2  17        762.49        631.02        29.56 o
  -9   2  17        221.36        209.80        14.53 o
  -8   2  17        914.73        866.73        28.43 o
  -7   2  17          8.29          7.68         6.90 o
  -6   2  17       1002.64        896.79        23.24 o
  -5   2  17        153.10        128.22        10.35 o
  -4   2  17         19.32         18.04         5.35 o
  -3   2  17        162.40        150.61         8.97 o
  -2   2  17         93.59        107.10         7.81 o
  -1   2  17        105.56        104.49         8.07 o
   0   2  17        456.28        451.51        15.92 o
   1   2  17         66.21         68.58         9.13 o
   2   2  17         10.15         10.83         5.76 o
   3   2  17         34.08         35.51         7.28 o
   4   2  17         31.10         34.81         9.61 o
   5   2  17         36.62         34.16         7.47 o
   6   2  17        292.78        303.40        16.41 o
   7   2  17        281.72        245.55        19.00 o
   8   2  17        540.51        535.88        24.78 o
   9   2  17         25.81         37.48        15.09 o
  10   2  17          1.65         14.73        12.35 o
 -19   3  17         96.10         96.95        12.63 o
 -18   3  17         30.40         16.95         8.75 o
 -17   3  17        308.55        304.12        18.75 o
 -16   3  17         28.94         34.14         8.42 o
 -15   3  17         37.85         22.82         8.60 o
 -14   3  17        571.57        557.79        23.58 o
 -13   3  17        269.84        290.85        17.50 o
 -12   3  17          3.40          2.20         6.48 o
 -11   3  17         67.17         73.39        10.10 o
 -10   3  17        313.17        300.59        17.57 o
  -9   3  17          1.02          3.85         6.93 o
  -8   3  17         35.30         55.05         8.85 o
  -7   3  17        120.74        125.24        11.78 o
  -6   3  17        778.02        760.48        28.00 o
  -5   3  17          9.31          3.72         5.72 o
  -4   3  17         16.43         22.31         8.97 o
  -3   3  17         25.91         17.43         5.52 o
  -2   3  17        557.94        533.93        17.61 o
  -1   3  17         20.30         18.47         6.13 o
   0   3  17         15.47          7.61         6.05 o
   1   3  17        121.12        139.49        10.68 o
   2   3  17         98.18        113.89        10.66 o
   3   3  17         53.06         75.43        10.62 o
   4   3  17        172.95        206.08        16.91 o
   5   3  17         60.29        104.68        14.33 o
   6   3  17          0.15          9.81         9.53 o
   7   3  17          0.07          3.74         7.55 o
   8   3  17         20.85         35.82         9.49 o
 -17   4  17          0.23          0.00         9.41 o
 -16   4  17        150.98        186.42        19.00 o
 -15   4  17          6.73          6.23        10.58 o
 -14   4  17          2.47          0.38         7.42 o
 -13   4  17         41.12         52.28        11.17 o
 -12   4  17        115.19        108.77        12.62 o
 -11   4  17          0.31          2.67         8.18 o
 -10   4  17        150.65        153.04        14.46 o
  -9   4  17          7.21         15.28         8.70 o
  -8   4  17          5.21          8.72         8.48 o
  -7   4  17         48.15         51.49        10.22 o
  -6   4  17          1.25         11.69         7.99 o
  -5   4  17        125.15        112.54        12.21 o
  -4   4  17        118.40        133.13        11.71 o
  -3   4  17          2.10         14.34         6.81 o
  -2   4  17          0.93          3.59         7.13 o
  -1   4  17         38.12         28.09         7.18 o
   0   4  17        172.44        137.05        11.18 o
   1   4  17         84.22         90.97        10.60 o
   2   4  17         27.69         42.05         8.49 o
   3   4  17        365.23        377.44        20.96 o
   4   4  17          7.47         17.12         9.64 o
   5   4  17        318.07        297.52        21.46 o
   6   4  17        225.44        291.46        23.96 o
 -13   5  17         29.57         28.09        14.78 o
 -12   5  17          1.39          6.55         8.64 o
 -11   5  17          4.90         11.49         9.72 o
 -10   5  17        145.75        184.00        18.39 o
  -9   5  17          0.50          3.15         9.23 o
  -8   5  17        274.32        313.01        22.79 o
  -7   5  17         70.63         91.01        16.31 o
  -6   5  17        170.41        196.33        18.85 o
  -5   5  17          3.11          0.00        10.52 o
  -4   5  17         32.24         58.56        12.02 o
  -3   5  17         19.13         15.57         7.75 o
  -2   5  17         53.58         42.56         8.36 o
  -1   5  17         21.28         19.17        11.32 o
   0   5  17          2.34          2.96         7.66 o
   1   5  17         15.37         25.81         9.22 o
   2   5  17          7.77          0.00         8.52 o
 -20   0  18         39.63         74.73        20.07 o
 -18   0  18        176.43        171.59        23.07 o
 -16   0  18          4.74         37.95        16.94 o
 -14   0  18        308.88        257.32        25.06 o
 -12   0  18        215.84        230.15        18.66 o
 -10   0  18        221.75        210.75        19.84 o
  -8   0  18        594.57        613.95        31.99 o
  -6   0  18          6.98         26.44         9.87 o
  -4   0  18         65.88         79.43        10.03 o
  -2   0  18        140.68        145.98        12.93 o
   0   0  18        775.63        743.05        26.67 o
   2   0  18        137.80        153.14        16.34 o
   4   0  18        119.69        131.26        15.78 o
   6   0  18          8.32         12.80        10.19 o
   8   0  18          6.94         21.72        28.05 o
 -21   1  18         38.22         33.69         8.87 o
 -20   1  18        177.81        213.04        17.62 o
 -19   1  18         75.24         97.06        16.51 o
 -18   1  18         81.03         97.04        12.41 o
 -17   1  18         51.18         30.43         9.12 o
 -16   1  18        315.88        338.37        19.50 o
 -15   1  18          3.69         10.05         7.26 o
 -14   1  18        361.04        340.49        17.17 o
 -13   1  18        530.58        515.28        20.46 o
 -12   1  18        105.01        115.96        10.61 o
 -11   1  18          2.14          2.17         7.47 o
 -10   1  18       1224.66       1130.57        28.78 o
  -9   1  18         68.95         59.57         9.12 o
  -8   1  18         48.48         47.49         8.77 o
  -7   1  18         80.84         74.87         9.87 o
  -6   1  18        474.99        456.51        16.81 o
  -5   1  18         12.38         10.87         5.46 o
  -4   1  18        140.96        140.59         8.98 o
  -3   1  18         49.53         47.32         6.90 o
  -2   1  18        578.11        518.15        20.05 o
  -1   1  18          3.91         16.20         6.70 o
   0   1  18         10.40          9.20         5.91 o
   1   1  18        354.83        342.21        15.00 o
   2   1  18         27.71         29.58         8.79 o
   3   1  18         93.44         96.42        11.92 o
   4   1  18         87.14         84.54        11.87 o
   5   1  18         87.72         86.40        12.94 o
   6   1  18         32.32         21.18         7.27 o
   7   1  18         16.95         30.97        11.16 o
   8   1  18        187.72        214.46        19.74 o
   9   1  18          4.65         12.54        14.93 o
 -20   2  18          3.35          0.00         8.95 o
 -19   2  18          6.67         19.60        12.35 o
 -18   2  18         65.46         76.57        14.23 o
 -17   2  18        165.71        179.38        15.63 o
 -16   2  18         38.95         62.56        10.95 o
 -15   2  18        115.85        136.14        13.96 o
 -14   2  18        437.71        451.82        23.14 o
 -13   2  18         17.09         21.88         7.70 o
 -12   2  18        205.71        206.38        15.77 o
 -11   2  18         10.06         37.27         9.57 o
 -10   2  18        336.15        350.64        25.74 o
  -9   2  18        395.50        356.27        17.78 o
  -8   2  18        297.39        276.09        15.86 o
  -7   2  18          1.26          0.00         6.44 o
  -6   2  18         60.69         71.53         8.37 o
  -5   2  18        388.68        326.32        14.06 o
  -4   2  18         67.05         71.72         7.02 o
  -3   2  18        108.53        122.71         8.63 o
  -2   2  18       1106.50       1084.58        22.55 o
  -1   2  18         21.74         27.43         5.52 o
   0   2  18        324.18        317.53        15.26 o
   1   2  18         72.70         67.91         8.24 o
   2   2  18         50.50         52.70         8.64 o
   3   2  18          9.60         17.28         7.46 o
   4   2  18        246.47        260.82        16.42 o
   5   2  18          0.13          0.00        13.58 o
   6   2  18         81.91         89.55        10.56 o
   7   2  18         26.70         32.82         9.29 o
   8   2  18          3.32          0.00         8.01 o
 -19   3  18         39.21         48.26        11.02 o
 -18   3  18          1.96          0.00         7.93 o
 -17   3  18          6.72         17.47         7.46 o
 -16   3  18         86.72         92.29        11.69 o
 -15   3  18         24.35         20.64         7.85 o
 -14   3  18         56.26         77.76        11.09 o
 -13   3  18        181.92        197.40        14.64 o
 -12   3  18          2.16         11.28         7.02 o
 -11   3  18          4.23          7.26         7.16 o
 -10   3  18         16.95         25.73         9.87 o
  -9   3  18         68.74         57.23        11.35 o
  -8   3  18         43.93         42.80         8.24 o
  -7   3  18          3.43          3.40         6.48 o
  -6   3  18        496.47        487.35        20.20 o
  -5   3  18          3.82          7.49         5.70 o
  -4   3  18          8.27         10.42         6.37 o
  -3   3  18          0.37          7.96         6.13 o
  -2   3  18         24.35         27.69         6.56 o
  -1   3  18         46.00         55.30         8.33 o
   0   3  18         30.89         26.67         6.74 o
   1   3  18        104.90        100.70        11.33 o
   2   3  18         21.80         32.95         8.34 o
   3   3  18         34.94         46.22         9.79 o
   4   3  18        111.77        123.85        14.10 o
   5   3  18         67.31         95.69        13.77 o
   6   3  18          0.93          8.19        10.52 o
   7   3  18         78.23         74.78        30.52 o
 -16   4  18          1.62         27.85        10.42 o
 -15   4  18        155.46        201.06        19.17 o
 -14   4  18        104.00        108.26        15.14 o
 -13   4  18         19.25         21.35        10.91 o
 -12   4  18         98.28        107.37        15.01 o
 -11   4  18        228.40        261.09        19.07 o
 -10   4  18          6.37         15.22        11.94 o
  -9   4  18         17.81         17.79         9.02 o
  -8   4  18         31.65         33.00         8.74 o
  -7   4  18          3.79          9.65         8.83 o
  -6   4  18          3.67         15.37        13.51 o
  -5   4  18        798.95        810.99        30.70 o
  -4   4  18         46.03         45.98         8.25 o
  -3   4  18        990.47        996.52        29.66 o
  -2   4  18         54.38         53.65         9.42 o
  -1   4  18        106.40        114.92        11.74 o
   0   4  18         29.56         26.36         7.37 o
   1   4  18        253.43        254.91        16.30 o
   2   4  18        118.13        105.53        12.42 o
   3   4  18        357.25        364.57        21.19 o
   4   4  18        115.84        138.30        16.14 o
 -11   5  18         10.20          6.12         9.50 o
 -10   5  18         12.51         16.96        10.46 o
  -9   5  18         46.42         53.47        12.73 o
  -8   5  18         43.17         37.77        13.06 o
  -7   5  18        164.87        162.18        20.45 o
  -6   5  18         41.12         49.09        12.16 o
  -5   5  18         81.11         92.79        13.34 o
  -4   5  18          1.96         15.56        10.06 o
  -3   5  18         37.41         35.17         8.72 o
  -2   5  18         80.32         58.40         9.84 o
  -1   5  18         66.69         31.01         8.90 o
 -21   0  19        157.66        163.50        24.35 o
 -19   0  19          7.58          0.00        18.09 o
 -17   0  19          2.03         22.75        13.70 o
 -15   0  19        129.80        132.53        19.98 o
 -13   0  19        285.09        292.85        27.03 o
 -11   0  19        500.06        439.09        28.24 o
  -9   0  19         48.79         41.20        12.98 o
  -7   0  19        552.57        518.51        31.20 o
  -5   0  19        472.05        464.61        21.83 o
  -3   0  19         53.28         42.63         9.80 o
  -1   0  19        148.95        162.27        16.45 o
   1   0  19        413.25        386.73        24.15 o
   3   0  19        511.65        548.92        36.49 o
   5   0  19         32.40         37.13        13.14 o
   7   0  19         21.68         46.62        19.94 o
 -21   1  19         62.44         55.87        14.08 o
 -20   1  19         14.91         19.47         9.65 o
 -19   1  19        138.44        152.62        16.68 o
 -18   1  19        219.09        230.66        17.80 o
 -17   1  19         79.39         69.66        11.13 o
 -16   1  19        210.85        215.90        16.46 o
 -15   1  19        194.08        235.19        17.93 o
 -14   1  19        137.35        134.35        11.64 o
 -13   1  19         59.98         63.75         8.76 o
 -12   1  19         46.74         37.97         8.32 o
 -11   1  19          8.13         15.08         6.94 o
 -10   1  19         76.21         74.74        10.40 o
  -9   1  19        608.07        576.64        22.97 o
  -8   1  19         31.20         35.62         7.90 o
  -7   1  19        438.20        399.88        19.56 o
  -6   1  19        123.22        112.67        10.96 o
  -5   1  19          0.02          5.12         5.16 o
  -4   1  19         15.88         22.74         5.65 o
  -3   1  19        497.74        511.90        18.83 o
  -2   1  19          0.33         21.93         7.36 o
  -1   1  19        344.04        351.73        15.85 o
   0   1  19        136.15        137.48        10.63 o
   1   1  19        490.16        499.58        22.92 o
   2   1  19         52.88         46.39         9.36 o
   3   1  19        363.22        376.66        20.60 o
   4   1  19          1.07          0.00         7.25 o
   5   1  19         65.05         91.34        12.57 o
   6   1  19          8.69          6.65         7.62 o
   7   1  19        151.25        158.24        15.03 o
   8   1  19        113.97        136.59        16.44 o
 -20   2  19         15.73         24.61        12.09 o
 -19   2  19        146.02        180.68        34.02 o
 -18   2  19          4.62         14.79        10.36 o
 -17   2  19        113.33        112.99        15.74 o
 -16   2  19         13.32         39.08         9.86 o
 -15   2  19        102.83        117.41        13.79 o
 -14   2  19          2.45         16.96         8.09 o
 -13   2  19        156.13        171.79        14.82 o
 -12   2  19         25.92         40.98         9.16 o
 -11   2  19         55.55         58.26         9.31 o
 -10   2  19         32.11         29.96         9.11 o
  -9   2  19         77.08         79.51         9.99 o
  -8   2  19          0.01          9.53         6.54 o
  -7   2  19         58.31         54.90         8.71 o
  -6   2  19          1.26          5.29         6.17 o
  -5   2  19        207.30        192.70        10.94 o
  -4   2  19        443.52        419.68        14.82 o
  -3   2  19        118.49        120.42         8.60 o
  -2   2  19          0.64          3.45         5.00 o
  -1   2  19        358.52        365.83        14.83 o
   0   2  19         76.88         87.31         8.70 o
   1   2  19         22.76         29.78         7.35 o
   2   2  19         11.28         31.91         9.16 o
   3   2  19          4.16          8.87         7.84 o
   4   2  19         39.04         45.14         9.01 o
   5   2  19         20.92         18.99         7.46 o
   6   2  19        167.93        185.20        18.34 o
   7   2  19        100.36        130.00        13.75 o
 -18   3  19         16.21         13.92         8.52 o
 -17   3  19         27.47         31.18         9.42 o
 -16   3  19        180.74        215.93        16.40 o
 -15   3  19         33.21         39.76         9.08 o
 -14   3  19         12.84         34.39         8.51 o
 -13   3  19          0.69         14.11         7.68 o
 -12   3  19        309.63        362.62        19.61 o
 -11   3  19         70.13         79.78        12.57 o
 -10   3  19        202.53        212.29        15.82 o
  -9   3  19          7.31          7.52         7.71 o
  -8   3  19         58.54         56.80         9.27 o
  -7   3  19         32.94         23.51         7.06 o
  -6   3  19          1.65         13.96         7.80 o
  -5   3  19         21.59         25.88         6.48 o
  -4   3  19          3.30         12.06         8.08 o
  -3   3  19         45.30         51.98         7.71 o
  -2   3  19         23.93         36.52         7.61 o
  -1   3  19        140.27        144.51        11.27 o
   0   3  19         21.94         39.58         7.80 o
   1   3  19         22.21         13.77         7.36 o
   2   3  19          0.95          0.00         8.18 o
   3   3  19          4.93         14.83        10.09 o
   4   3  19         15.85         21.23         8.73 o
   5   3  19         65.96         79.76        13.05 o
 -15   4  19          4.63          8.22        10.46 o
 -14   4  19        266.04        308.32        23.81 o
 -13   4  19         19.65         17.10        10.53 o
 -12   4  19          4.54          0.00        11.73 o
 -11   4  19         73.11        109.37        15.80 o
 -10   4  19        390.37        419.52        29.73 o
  -9   4  19         12.77         13.52        11.03 o
  -8   4  19        161.11        163.86        20.02 o
  -7   4  19         60.42         74.04        15.14 o
  -6   4  19         17.04         21.95         9.81 o
  -5   4  19         30.11         39.52         9.44 o
  -4   4  19        492.04        544.07        22.91 o
  -3   4  19        203.34        180.13        13.41 o
  -2   4  19          3.99          5.43         6.36 o
  -1   4  19          2.10         12.54         7.86 o
   0   4  19          5.88          1.80         7.44 o
   1   4  19          5.16          6.12         8.62 o
   2   4  19         44.83         43.99        10.21 o
  -8   5  19          1.08          1.38        11.15 o
  -7   5  19         37.82         52.46        14.11 o
  -6   5  19         86.70        104.82        15.39 o
  -5   5  19        149.02        195.99        18.49 o
  -4   5  19         18.26         11.28        11.25 o
 -20   0  20          0.12          0.00        15.38 o
 -18   0  20         29.29         30.87        15.57 o
 -16   0  20        165.60        162.79        22.13 o
 -14   0  20        115.31         89.41        24.13 o
 -12   0  20        197.93        223.09        21.76 o
 -10   0  20         53.55         34.64        11.02 o
  -8   0  20          0.01          0.00        10.16 o
  -6   0  20         80.99         82.17        11.08 o
  -4   0  20       1267.81       1256.46        36.18 o
  -2   0  20        684.98        625.45        30.73 o
   0   0  20        334.42        316.15        27.75 o
   2   0  20        773.49        872.46        46.98 o
   4   0  20        132.93        188.66        46.33 o
   6   0  20        381.56        355.86        38.90 o
 -20   1  20        178.00        189.02        16.98 o
 -19   1  20         80.43         76.64        12.00 o
 -18   1  20        404.12        407.35        22.87 o
 -17   1  20        335.41        364.49        21.37 o
 -16   1  20        110.22        134.82        13.55 o
 -15   1  20          0.39         21.75         8.24 o
 -14   1  20        152.85        151.70        12.53 o
 -13   1  20         21.02         24.23         7.83 o
 -12   1  20         38.06         36.74        11.63 o
 -11   1  20         21.52          9.56         8.53 o
 -10   1  20         94.95        112.53        11.65 o
  -9   1  20         13.59         17.01         7.64 o
  -8   1  20        125.42        149.20        13.30 o
  -7   1  20         41.39         50.18         9.36 o
  -6   1  20         40.14         36.68         7.39 o
  -5   1  20         24.73         24.44         7.08 o
  -4   1  20         26.84         21.81         6.35 o
  -3   1  20        229.69        217.81        13.10 o
  -2   1  20        474.97        493.80        19.18 o
  -1   1  20        495.86        522.71        19.69 o
   0   1  20          0.18          7.22         7.17 o
   1   1  20          0.89          4.15         7.41 o
   2   1  20        130.75        173.02        18.02 o
   3   1  20         51.46         72.87        15.51 o
   4   1  20         56.38         47.90         9.45 o
   5   1  20         24.17         31.17         8.95 o
   6   1  20         50.87         47.85        10.71 o
   7   1  20        142.97        151.05        15.34 o
 -19   2  20         16.42         15.90        11.40 o
 -18   2  20        302.93        320.24        24.17 o
 -17   2  20         38.47         42.92        11.11 o
 -16   2  20        196.52        177.72        22.28 o
 -15   2  20         75.71         85.09        11.51 o
 -14   2  20         38.71         38.45         9.30 o
 -13   2  20        156.36        198.84        15.43 o
 -12   2  20        304.40        292.18        23.49 o
 -11   2  20          0.00         16.17         8.76 o
 -10   2  20         21.43         31.82         9.31 o
  -9   2  20         20.27         17.26        12.41 o
  -8   2  20         98.38        104.72        11.38 o
  -7   2  20        248.00        248.48        15.96 o
  -6   2  20         97.39        118.95        10.05 o
  -5   2  20         21.56         28.49         6.21 o
  -4   2  20        460.28        445.54        15.67 o
  -3   2  20         56.47         70.10         7.22 o
  -2   2  20        173.40        155.97         9.82 o
  -1   2  20         83.71         82.29         8.36 o
   0   2  20         55.24         61.55         8.67 o
   1   2  20          4.70          0.18         7.35 o
   2   2  20         29.76         29.36         8.42 o
   3   2  20         18.15         17.72         7.61 o
   4   2  20         16.74         23.92         9.35 o
   5   2  20         12.86         29.61        12.06 o
   6   2  20         95.16        117.90        17.20 o
 -17   3  20          0.21          0.00         8.24 o
 -16   3  20         71.30         73.36        10.91 o
 -15   3  20         97.53         86.24        11.57 o
 -14   3  20         38.50         28.59         9.14 o
 -13   3  20         40.95         58.94        10.14 o
 -12   3  20          5.09         11.43         8.00 o
 -11   3  20         29.24         59.91        10.60 o
 -10   3  20          1.42         12.23         8.13 o
  -9   3  20         44.48         49.61        11.75 o
  -8   3  20          0.76          0.79         8.93 o
  -7   3  20         49.78         59.61         9.80 o
  -6   3  20        122.29        118.54        11.73 o
  -5   3  20        196.33        166.92        11.66 o
  -4   3  20          6.62         16.61         6.39 o
  -3   3  20          0.04         11.00         7.05 o
  -2   3  20         73.28         73.03         9.07 o
  -1   3  20        104.25        105.61        10.29 o
   0   3  20         20.60         27.54         7.96 o
   1   3  20         13.46         19.67         8.56 o
   2   3  20          0.00          2.21         7.57 o
   3   3  20          0.06         17.16         9.16 o
   4   3  20         52.65         40.01        13.65 o
 -14   4  20         80.05         79.88        14.31 o
 -13   4  20        141.19        156.07        17.41 o
 -12   4  20          5.74          0.68         9.77 o
 -11   4  20          0.60          0.00        10.51 o
 -10   4  20          1.90         12.17        11.18 o
  -9   4  20        131.65        156.62        19.05 o
  -8   4  20          5.24          0.00        11.74 o
  -7   4  20        384.68        398.30        44.47 o
  -6   4  20          1.07          4.44         7.63 o
  -5   4  20         98.98         65.27        10.39 o
  -4   4  20         35.64         41.92         8.37 o
  -3   4  20         57.56         61.41         9.30 o
  -2   4  20         19.11         15.14         8.14 o
  -1   4  20        127.07        107.75        14.30 o
   0   4  20         38.78         44.77         9.66 o
 -19   0  21          8.77         23.78        16.03 o
 -17   0  21         40.77         68.73        18.59 o
 -15   0  21          7.00         35.47        13.68 o
 -13   0  21         14.75         12.11        11.49 o
 -11   0  21          0.09         13.96        10.30 o
  -9   0  21        596.63        582.65        34.33 o
  -7   0  21        603.79        537.67        33.76 o
  -5   0  21          0.61         13.42         9.28 o
  -3   0  21        496.06        490.32        28.11 o
  -1   0  21        183.34        199.71        24.60 o
   1   0  21          3.20          0.68        13.35 o
   3   0  21         49.07         77.80        20.89 o
   5   0  21          0.10         14.20        24.73 o
 -19   1  21         36.60         34.07        19.99 o
 -18   1  21          5.97         23.52         9.55 o
 -17   1  21         21.38         39.61        13.03 o
 -16   1  21         62.52         52.56        10.63 o
 -15   1  21        139.04        159.29        16.30 o
 -14   1  21         33.91         40.14         9.54 o
 -13   1  21         66.74         52.18        12.14 o
 -12   1  21          0.63         18.59         9.89 o
 -11   1  21         33.35         36.96        11.00 o
 -10   1  21          4.70         44.20        10.29 o
  -9   1  21         62.84         84.38        11.23 o
  -8   1  21        109.82         86.82        11.50 o
  -7   1  21         46.82         41.75        12.05 o
  -6   1  21         28.93         34.93         7.63 o
  -5   1  21        162.47        150.95        11.90 o
  -4   1  21         62.56         68.07         9.88 o
  -3   1  21        105.33        123.90        11.56 o
  -2   1  21        208.32        213.23        14.73 o
  -1   1  21        603.71        589.31        23.19 o
   0   1  21          4.52          0.00         7.50 o
   1   1  21        309.13        307.69        19.62 o
   2   1  21         31.06         21.28         8.09 o
   3   1  21         26.39         27.42         9.12 o
   4   1  21         34.06         44.20        11.61 o
   5   1  21        274.04        291.37        22.67 o
 -18   2  21         87.87         96.61        14.61 o
 -17   2  21        273.79        306.24        22.25 o
 -16   2  21          2.20         23.71         9.89 o
 -15   2  21        124.70        127.30        13.75 o
 -14   2  21        233.96        234.47        16.90 o
 -13   2  21          0.14         12.26        10.85 o
 -12   2  21         13.01         26.91         8.57 o
 -11   2  21         47.68         45.99        10.17 o
 -10   2  21        153.68        150.30        25.92 o
  -9   2  21        257.15        260.84        19.26 o
  -8   2  21          3.92         10.04         6.72 o
  -7   2  21         21.61         32.82         8.03 o
  -6   2  21         66.71         60.15         9.76 o
  -5   2  21        204.36        200.57        12.46 o
  -4   2  21         15.12         16.16         5.76 o
  -3   2  21        147.44        153.13         9.94 o
  -2   2  21         64.61         71.28         7.64 o
  -1   2  21         18.00         21.65         6.53 o
   0   2  21         12.65         13.61         6.88 o
   1   2  21        172.73        184.60        14.74 o
   2   2  21         39.71         42.03        10.57 o
   3   2  21         97.17        131.06        14.86 o
   4   2  21          9.44         10.73         8.77 o
 -16   3  21         59.59         54.11        10.33 o
 -15   3  21          0.87          7.74         8.80 o
 -14   3  21         61.12         85.66        12.10 o
 -13   3  21         52.73         58.10         9.91 o
 -12   3  21          0.32          6.32         8.73 o
 -11   3  21        272.02        284.99        20.02 o
 -10   3  21          1.53         10.94        10.97 o
  -9   3  21          0.78          0.00        11.85 o
  -8   3  21         14.18         27.73        13.26 o
  -7   3  21          1.85          5.41         8.25 o
  -6   3  21          6.89         10.89         6.61 o
  -5   3  21         37.18         34.49         6.77 o
  -4   3  21          1.67          4.51         5.76 o
  -3   3  21          2.94          9.11         7.04 o
  -2   3  21          0.11          3.25         6.41 o
  -1   3  21         78.51         72.95        10.07 o
   0   3  21          1.58         23.65         8.16 o
   1   3  21         81.38         74.32        11.06 o
   2   3  21         52.51         43.12        10.04 o
 -11   4  21        195.31        190.23        20.91 o
 -10   4  21         23.70          2.29        14.50 o
  -9   4  21         46.57        110.98        19.36 o
  -8   4  21        174.72        152.77        18.54 o
  -7   4  21         81.33        106.29        15.50 o
  -6   4  21        274.61        264.17        21.78 o
  -5   4  21          9.96         22.35         8.21 o
  -4   4  21         90.85         93.55        10.86 o
  -3   4  21          0.01          0.00         7.09 o
 -18   0  22        139.72        148.59        23.29 o
 -16   0  22         21.79         25.65        13.98 o
 -14   0  22         54.44         49.26        16.08 o
 -12   0  22         17.87         20.84        25.51 o
 -10   0  22         85.59         69.10        14.71 o
  -8   0  22        237.88        225.02        23.55 o
  -6   0  22        440.40        490.27        29.55 o
  -4   0  22        188.62        180.36        18.69 o
  -2   0  22        537.98        593.30        38.98 o
   0   0  22          0.69          1.17        15.41 o
   2   0  22         12.24         29.95        16.25 o
   4   0  22        662.17        685.33        53.31 o
 -18   1  22        123.58        130.12        14.24 o
 -17   1  22          0.02          4.64         9.03 o
 -16   1  22         23.63         50.55         9.90 o
 -15   1  22         69.54         90.30        11.62 o
 -14   1  22          1.98          4.33        10.79 o
 -13   1  22          0.56         11.06        11.02 o
 -12   1  22         21.73         33.42        10.10 o
 -11   1  22          9.52         19.55        13.49 o
 -10   1  22          6.15         16.86         9.74 o
  -9   1  22         59.59         75.64        11.05 o
  -8   1  22         14.77         12.66         8.87 o
  -7   1  22          4.97         11.93         7.00 o
  -6   1  22        629.66        606.38        23.84 o
  -5   1  22        162.32        173.93        14.07 o
  -4   1  22        762.30        763.31        26.80 o
  -3   1  22          2.66         13.79        11.95 o
  -2   1  22        126.18        138.16        12.84 o
  -1   1  22          0.54          7.34         9.20 o
   0   1  22        110.51        137.63        16.03 o
   1   1  22         31.88         57.46        12.00 o
   2   1  22        109.35        159.65        24.00 o
   3   1  22         84.31         85.70        14.17 o
 -17   2  22        312.28        348.51        23.72 o
 -16   2  22         87.13         95.82        15.10 o
 -15   2  22         61.02         68.77        10.59 o
 -14   2  22          4.10         20.19        14.32 o
 -13   2  22          1.04          0.12         8.29 o
 -12   2  22         29.66         23.03         9.31 o
 -11   2  22          6.63          6.43         9.12 o
 -10   2  22         42.25         56.39        11.39 o
  -9   2  22        257.33        264.52        19.94 o
  -8   2  22        330.95        334.84        22.41 o
  -7   2  22          1.50          2.36         7.68 o
  -6   2  22         11.70         29.75         6.99 o
  -5   2  22          0.50          5.53         5.52 o
  -4   2  22          7.98         20.76         6.89 o
  -3   2  22         41.85         48.97         8.12 o
  -2   2  22          4.91         14.61         6.73 o
  -1   2  22          0.36          3.70         6.75 o
   0   2  22         12.59         37.06         8.11 o
   1   2  22         14.78         29.12        10.26 o
   2   2  22          3.92         11.61        11.12 o
 -14   3  22          0.46         14.32         9.27 o
 -13   3  22          0.07         11.38        11.12 o
 -12   3  22        138.19        164.37        16.13 o
 -11   3  22         61.32         58.66        11.89 o
 -10   3  22          4.48          1.17         9.37 o
  -9   3  22         83.18        120.79        15.04 o
  -8   3  22         82.29        103.78        14.81 o
  -7   3  22        338.12        340.66        31.28 o
  -6   3  22          1.82         11.23         7.18 o
  -5   3  22         50.89         42.18         8.04 o
  -4   3  22          4.12         10.14         7.46 o
  -3   3  22        227.03        230.69        16.65 o
  -2   3  22         20.16         22.11         7.67 o
  -1   3  22          4.51         18.17         8.42 o
   0   3  22          3.96          2.87        10.63 o
 -17   0  23         55.43         63.34        18.86 o
 -15   0  23         32.87         35.48        14.89 o
 -13   0  23        217.61        310.02        35.27 o
 -11   0  23        140.11        165.11        22.35 o
  -9   0  23          1.68         19.68        19.52 o
  -7   0  23        103.47        117.34        18.16 o
  -5   0  23         72.60         63.37        13.47 o
  -3   0  23        337.09        359.19        32.12 o
  -1   0  23        130.63        133.15        20.94 o
   1   0  23         15.10          0.00        15.19 o
 -17   1  23          1.83         18.22        10.03 o
 -16   1  23         49.29         30.89         9.78 o
 -15   1  23         56.00         59.25        12.63 o
 -14   1  23         11.21         13.56         9.60 o
 -13   1  23          4.78          9.70        10.05 o
 -12   1  23          7.45         34.59        10.80 o
 -11   1  23        339.99        335.75        22.84 o
 -10   1  23          9.58          0.34        10.37 o
  -9   1  23         67.90         95.51        13.62 o
  -8   1  23          8.90         23.23         9.24 o
  -7   1  23         52.71         80.55        12.23 o
  -6   1  23         11.74          0.00        10.55 o
  -5   1  23        468.40        519.22        23.48 o
  -4   1  23          0.16         19.94         9.45 o
  -3   1  23         23.81         10.99         7.83 o
  -2   1  23         23.54         20.45        11.41 o
  -1   1  23         62.53         80.32        13.73 o
   0   1  23         86.35         83.96        14.00 o
   1   1  23         96.26        116.67        15.73 o
 -15   2  23         35.71         49.89        11.68 o
 -14   2  23          9.69         10.31        11.41 o
 -13   2  23        257.00        279.32        18.88 o
 -12   2  23          2.43         11.17         8.78 o
 -11   2  23        115.80        117.83        14.45 o
 -10   2  23        100.48        102.98        14.21 o
  -9   2  23        134.68        162.92        16.55 o
  -8   2  23         69.29         70.11        11.17 o
  -7   2  23          2.12         17.56         7.06 o
  -6   2  23         51.33         60.93         8.40 o
  -5   2  23         99.17        100.04         9.89 o
  -4   2  23         69.88         78.15        10.71 o
  -3   2  23         64.58         74.00        11.59 o
  -2   2  23         19.61         24.62         8.22 o
  -1   2  23          0.79          0.00         7.97 o
   0   2  23        177.17        224.94        19.32 o
 -12   3  23         21.84         27.52         9.64 o
 -11   3  23         73.94         86.28        13.04 o
 -10   3  23        169.40        177.14        18.93 o
  -9   3  23        194.80        198.30        23.37 o
  -8   3  23          5.48          7.92         8.08 o
  -7   3  23         25.33         15.60        13.88 o
  -6   3  23        326.18        333.84        20.98 o
  -5   3  23        123.26        159.61        14.35 o
  -4   3  23          5.01          8.87         8.59 o
 -14   0  24         96.04        127.07        19.49 o
 -12   0  24         55.91         45.78        18.55 o
 -10   0  24        316.67        393.92        32.10 o
  -8   0  24        144.48        133.44        19.73 o
  -6   0  24       1267.16       1268.16        64.37 o
  -4   0  24         10.09          5.88        14.62 o
  -2   0  24        244.85        288.64        30.08 o
   0   0  24          9.08         26.93        20.73 o
 -15   1  24         46.84         40.43        11.65 o
 -14   1  24          1.29          0.00         9.48 o
 -13   1  24          0.30          0.00         9.38 o
 -12   1  24          0.33          2.97         8.79 o
 -11   1  24          1.36          0.00         9.27 o
 -10   1  24         48.10         74.74        13.09 o
  -9   1  24          5.15         14.35         9.51 o
  -8   1  24        482.21        506.59        28.05 o
  -7   1  24         10.93          9.89        11.62 o
  -6   1  24          2.80          5.16         9.94 o
  -5   1  24          3.88          4.29         8.73 o
  -4   1  24         87.99        122.93        15.99 o
  -3   1  24          9.55         12.28         9.39 o
  -2   1  24         13.25         25.74        13.71 o
  -1   1  24          1.07         20.58        11.35 o
 -13   2  24          5.44          0.00         8.79 o
 -12   2  24         47.40         43.27        10.28 o
 -11   2  24         47.22         48.69        10.65 o
 -10   2  24          2.78          7.77        11.82 o
  -9   2  24         19.55         29.10        11.10 o
  -8   2  24          6.76          6.75         7.02 o
  -7   2  24         23.80         21.53         7.31 o
  -6   2  24         74.13         67.73        11.25 o
  -5   2  24         28.93         23.52         7.27 o
  -4   2  24         14.46         17.53         9.22 o
  -3   2  24         31.26         28.56         8.81 o
 -13   0  25          2.01         30.00        18.53 o
 -11   0  25         80.95        117.11        25.32 o
  -9   0  25         74.64        115.39        19.41 o
  -7   0  25          4.31          0.00        12.94 o
  -5   0  25        829.42        904.02        50.84 o
 -12   1  25         30.19         21.97        12.95 o
 -11   1  25         35.11         18.59         9.51 o
 -10   1  25         16.28         22.66         9.87 o
  -9   1  25         18.27         25.90        12.13 o
  -8   1  25         24.13         27.08        11.61 o
  -7   1  25        303.70        337.00        23.83 o
  -6   1  25          2.13          7.69         9.86 o
  -5   1  25         28.30         47.24        12.72 o
                                                
